# Supplementary material for: Simple imputation method for meta-analysis of survival rates when precision information is missing
Source: Res Synth Methods. 2025 Sep 11;16(6):937–52. doi: 10.1017/rsm.2025.10024 (PMC12657670; doi:10.1017/rsm.2025.10024)
Supplement: Maruo et al. supplementary material [file S1759287925100240sup001.zip]

Archive with 14 entries (13 files):
- Supporting_information_Rcode_Simulation_results/
- Supporting_information_Rcode_Simulation_results/analysis_chordoma.html
- Supporting_information_Rcode_Simulation_results/analysis_chordoma.R
- Supporting_information_Rcode_Simulation_results/parameter_setting_simulation.R
- Supporting_information_Rcode_Simulation_results/parmset.csv
- Supporting_information_Rcode_Simulation_results/simulation_4.1_results.csv
- Supporting_information_Rcode_Simulation_results/Simulation_4.1_results.xlsx
- Supporting_information_Rcode_Simulation_results/Simulation_4.1_results_reshape.csv
- Supporting_information_Rcode_Simulation_results/simulation_4.2_results.csv
- Supporting_information_Rcode_Simulation_results/Simulation_plot_4.1.R
- Supporting_information_Rcode_Simulation_results/Simulation_plot_4.2.R
- Supporting_information_Rcode_Simulation_results/Simulation_run_4.1.R
- Supporting_information_Rcode_Simulation_results/Simulation_run_4.2.R
- Supporting_information_figure.pdf
