# Supplementary material for: Simple imputation method for meta-analysis of survival rates when precision information is missing
Source: Res Synth Methods. 2025 Sep 11;16(6):937–52. doi: 10.1017/rsm.2025.10024 (PMC12657670; doi:10.1017/rsm.2025.10024)
Supplement: Maruo et al. supplementary material [file S1759287925100240sup001.zip › Supporting_information_Rcode_Simulation_results/parameter_setting_simulation.R]

# R program code for calculation of parameters in the simulations 4.1 and 4.2
#
# Suppremental material for "Maruo K et al. Simple imputation method 
# for meta-analysis of survival rates when precision information is missing.
# Res. Synth. Methods, XX, XX"

library(survival)
library(meta)
library(doParallel)

#---------------------------------------------------- Calculation of lambda_c
censurv <- function(ke, kc, lc, dr) {
  le <- 2 / (log(2) ^ (1 / ke))
  n <- 100000
  yt <- rweibull(n, ke, le)
  yc <- rweibull(n, kc, lc)
  return(mean(yt > yc) - dr)
}

par0 <- c()
set.seed(12345)
for (ke in c(0.5, 1, 2)){
  for (kc in c(0.5, 1, 2)){
    for (dr in c(0.2, 0.4)){
      lc <- uniroot(censurv, c(1e-5, 1000), ke = ke, kc = kc, dr = dr)$root
      par0 <- rbind(par0, t(c(ke, kc, dr, lc)))
    }
  }
}

#------------------------------------------------------- Calculation of omega
omegacalc <- function(ip, omega, i2){
  R <- 1000
  #ip <- 1
  #dn <- 2
  ke <- par0[ip, 1]
  kc <- par0[ip, 2]
  le <- 2 / (log(2) ^ (1 / ke))
  lc <- par0[ip, 4]
  nr <- exp(rnorm(R * 2, log(20), 1))
  nr <- round(nr[nr > 10 & nr < 100][1:R])
  
  ker <- rnorm(R * 2, ke, ke / 6)
  ker <- ker[ker > 0][1:R]
  ler <- exp(rnorm(R * 2, log(le), omega))
  ler <- ler[ler > 0][1:R]
  tsf <- c()
  tse <- c()
  nrt <- c()
  ne <- c()
  set.seed(12345)
  for (i in 1:R){
    yt <- rweibull(nr[i], ker[i], ler[i])
    yc <- rweibull(nr[i], kc, lc)
    event <- 1 * (yt < yc)
    y <- event * yt + (1- event) * yc
    ymx <- max(y)
    if (ymx > 1) {
      svf <- survfit(Surv(y, event) ~  1, conf.type = "log-log")
      svfs <- summary(svf, time = c(1, 2, 3))
      tsf0 <- log(-log(svfs$surv))
      tse0 <- (log(-log(svfs$lower)) - tsf0) / 1.96
      survest <- svfs$surv
      survest0 <- survest
      survest[survest0 == 1] <- 0.99
      survest[survest0 == 0] <- 0.01
      tsf0 <- log(-log(survest))
      tse0 <- (log(-log(svfs$lower)) - tsf0) / 1.96
      tse0[survest0 == 1] <- NA
      nrt0 <- svfs$n.risk
      ne0 <- svfs$n.event
      if (length(tsf0) != 3){
        tsf0 <- c(tsf0, numeric(3 - length(tsf0)) * NA)
        tse0 <- c(tse0, numeric(3 - length(tse0)) * NA)
        nrt0 <- c(nrt0, numeric(3 - length(nrt0)) * NA)
        ne0 <- c(ne0, numeric(3 - length(ne0)) * NA)
      }
      tsf <- rbind(tsf, t(tsf0))
      tse <- rbind(tse, t(tse0))
      nrt <- rbind(nrt, t(nrt0))
      ne <- rbind(ne, t(ne0))
    } else {
      naa <- t(numeric(3) * NA)
      tsf <- rbind(tsf, naa)
      tse <- rbind(tse, naa)
      nrt <- rbind(nrt, naa)
      ne <- rbind(ne, naa)
    }
  } 
  
  Drt <- ne
  Drt[, 2] <- ne[, 1] + ne[, 2]
  Drt[, 3] <- rowSums(ne)
  sf <- exp(-exp(tsf))
  nr2 <- cbind(nr, nr, nr)
  
  nrt2 <- nrt
  nrt2[nrt2 < 2] <- 2
  nrt2[nrt2 == nr2|is.na(nrt2)] <- nr2[nrt2 == nr2|is.na(nrt2)] - 1
  nrt2[is.na(nrt)] <- NA
  Drt[Drt == 0] <- 1
  pr <- Drt / (nr2 - nrt2)
  
  
  eta0 <- nrt2
  for (i in 1:length(nrt2)) {
    if (!is.na(nrt[i])){
      eta0[i] <-  sum(1 / ((nrt2[i]:(nr2[i] - 1)) * ((nrt2[i] - 1):(nr2[i] - 2))))
    }
  }
  tse_imp <- sqrt(pr * eta0 / log(sf) ^ 2) 
  tse2 <- tse
  tse2[is.na(tse)] <- tse_imp[is.na(tse)]
  
  mg <- metagen(tsf[, 2], tse2[, 2], method.tau = "REML")
  return(mg$I2 - i2)
}

#------------------------------ Calculation for true value of survival rates
tvcalc <- function(ip, omega){
  R <- 1000
  ke <- par0[ip, 1]
  kc <- par0[ip, 2]
  le <- 2 / (log(2) ^ (1 / ke))
  lc <- par0[ip, 4]
  nr <- exp(rnorm(R * 2, log(20), 1))
  nr <- round(nr[nr > 10 & nr < 100][1:R]) 
  
  if (omega != 0){
    ker <- rnorm(R * 2, ke, ke / 6)
    ker <- ker[ker > 0][1:R]
    ler <- exp(rnorm(R * 2, log(le), omega))
    ler <- ler[ler > 0][1:R]
  } else {
    ker <- numeric(R) + ke
    ler <- numeric(R) + le
  }
  tsf <- c()
  tse <- c()
  nrt <- c()
  ne <- c()
  set.seed(12345)
  for (i in 1:R){
    yt <- rweibull(nr[i], ker[i], ler[i])
    yc <- rweibull(nr[i], kc, lc)
    event <- 1 * (yt < yc)
    y <- event * yt + (1- event) * yc
    ymx <- max(y)
    if (ymx > 1) {
      svf <- survfit(Surv(y, event) ~  1, conf.type = "log-log")
      svfs <- summary(svf, time = c(1, 2, 3))
      tsf0 <- log(-log(svfs$surv))
      tse0 <- (log(-log(svfs$lower)) - tsf0) / 1.96
      survest <- svfs$surv
      survest0 <- survest
      survest[survest0 == 1] <- 0.99
      survest[survest0 == 0] <- 0.01
      tsf0 <- log(-log(survest))
      tse0 <- (log(-log(svfs$lower)) - tsf0) / 1.96
      tse0[survest0 == 1] <- NA
      nrt0 <- svfs$n.risk
      ne0 <- svfs$n.event
      if (length(tsf0) != 3){
        tsf0 <- c(tsf0, numeric(3 - length(tsf0)) * NA)
        tse0 <- c(tse0, numeric(3 - length(tse0)) * NA)
        nrt0 <- c(nrt0, numeric(3 - length(nrt0)) * NA)
        ne0 <- c(ne0, numeric(3 - length(ne0)) * NA)
      }
      tsf <- rbind(tsf, t(tsf0))
      tse <- rbind(tse, t(tse0))
      nrt <- rbind(nrt, t(nrt0))
      ne <- rbind(ne, t(ne0))
    } else {
      naa <- t(numeric(3) * NA)
      tsf <- rbind(tsf, naa)
      tse <- rbind(tse, naa)
      nrt <- rbind(nrt, naa)
      ne <- rbind(ne, naa)
    }
  }
  Drt <- ne
  Drt[, 2] <- ne[, 1] + ne[, 2]
  Drt[, 3] <- rowSums(ne)
  sf <- exp(-exp(tsf))
  nr2 <- cbind(nr, nr, nr)
  
  nrt2 <- nrt
  nrt2[nrt2 < 2] <- 2
  nrt2[nrt2 == nr2|is.na(nrt2)] <- nr2[nrt2 == nr2|is.na(nrt2)] - 1
  nrt2[is.na(nrt)] <- NA
  Drt[Drt == 0] <- 1
  pr <- Drt / (nr2 - nrt2)
  
  
  eta0 <- nrt2
  for (i in 1:length(nrt2)) {
    if (!is.na(nrt[i])){
      eta0[i] <-  sum(1 / ((nrt2[i]:(nr2[i] - 1)) * 
                             ((nrt2[i] - 1):(nr2[i] - 2))))
    }
  }
  tse_imp <- sqrt(pr * eta0 / log(sf) ^ 2) 
  tse2 <- tse
  tse2[is.na(tse)] <- tse_imp[is.na(tse)]
  
  
  mg1 <- metagen(tsf[, 1], tse2[, 1], method.tau = "REML")
  mg2 <- metagen(tsf[, 2], tse2[, 2], method.tau = "REML")
  mg3 <- metagen(tsf[, 3], tse2[, 3], method.tau = "REML")
  return(c(exp(-exp(mg1$TE.random)), exp(-exp(mg2$TE.random)), 
           exp(-exp(mg3$TE.random))))
}

cores = detectCores(logical = TRUE)
cluster = makeCluster(cores, outfile = "")
clusterSetRNGStream(cluster, 12345)
registerDoParallel(cluster)
on.exit(stopCluster(cl)) 
par <- foreach (ip = 1:nrow(par0), .combine = rbind, 
                .packages = c("survival", "meta")) %dopar% {
                  tv0 <- tvcalc(ip, 0)
                  omega1 <- uniroot(omegacalc, c(0.01, 3), ip = ip, i2 = 0.3)$root
                  tv1 <- tvcalc(ip, omega1)
                  omega2 <- uniroot(omegacalc, c(0.01, 3), ip = ip, i2 = 0.6)$root
                  tv2 <- tvcalc(ip, omega2)
                  rbind(t(c(par0[ip, ], 0, 0, tv0)),
                        t(c(par0[ip, ], 0.3, omega1, tv1)), 
                        t(c(par0[ip, ], 0.6, omega2, tv2)))
                }
stopCluster(cluster)
par <- as.data.frame(par)
names(par) <- c("ke", "kc", "dropr", "lc",  "i2", "omega", "sf1t", 
                   "sf2t", "sf3t")


#------------------- Calculation for MAR missing parameters beta_m0 and beta_m1 
bma <- c()
for (sgn in c(-1, 0, 1)) {
  for (pm in c(0, 0.3, 0.6)){
    for (i in 1:nrow(par)){
      if (pm != 0 & sgn != 0){
        ke <- par$ke[i]
        kc <- par$kc[i]
        lc <- par$lc[i]
        omega <- par$omega[i]
        R <- 1000
        le <- 2 / (log(2) ^ (1 / ke))
        nr <- exp(rnorm(R * 5, log(20), 1))
        nr <- round(nr[nr > 10 & nr < 100][1:R])
        
        if (omega != 0){
          ker <- rnorm(R * 2, ke, ke / 6)
          ker <- ker[ker > 0][1:R]
          ler <- exp(rnorm(R * 20, log(le), ))
          ler <- ler[ler > 0][1:R]
        } else {
          ker <- numeric(R) + ke
          ler <- numeric(R) + le
        }
        
        sfsa <- numeric(R)
        for (i in 1:R){
          yt <- rweibull(nr[i], ker[i], ler[i])
          yc <- rweibull(nr[i], kc, lc)
          event <- 1 * (yt < yc)
          y <- event * yt + (1- event) * yc
          sf <- survfit(Surv(y, event) ~  1, conf.type = "log-log")
          sfs <- summary(sf, time = 2, extend = T)
          sfsa[i] <- sfs$surv
        }
        
        b1 <- 1 / sd(sfsa) 
        calc_b0 <- function(b0, pm) {
          mean(rbinom(R, 1, exp(b0 + sgn * b1 * sfsa) / 
                        (1 + exp(b0 + sgn * b1 * sfsa)))) - pm
        }
        rt <- uniroot(calc_b0, interval = c(-100, 100), pm = pm)
        bm <- c(pm, rt$root, b1) 
        
      } else {
        bm <- c(pm, 0, 0)
      }
      if (sgn == 0 | pm != 0) {
        bma <- rbind(bma, t(c(sgn, bm)))
      }
    }
  }
}

para <- rbind(par, par, par, par, par, par, par)
para$sgn <- bma[, 1]
para$pm <- bma[, 2]
para$mb0 <- bma[, 3]
para$mb1 <- bma[, 4]


write.csv(para, "parmset.csv", row.names = FALSE)
