# Supplementary material for: Simple imputation method for meta-analysis of survival rates when precision information is missing
Source: Res Synth Methods. 2025 Sep 11;16(6):937–52. doi: 10.1017/rsm.2025.10024 (PMC12657670; doi:10.1017/rsm.2025.10024)
Supplement: Maruo et al. supplementary material [file S1759287925100240sup001.zip › Supporting_information_Rcode_Simulation_results/parmset.csv]

ke	kc	dropr	lc	i2	omega	sf1t	sf2t	sf3t	sgn	pm	mb0	mb1
0.5	0.5	0.2	67.1649268597693	0	0	0.596804532513123	0.489390078526519	0.417120234533999	-1	0.3	3.32493161629294	8.66673603711605
0.5	0.5	0.2	67.1649268597693	0.3	0.369821613511297	0.598558962380596	0.48963956162158	0.416230153883109	-1	0.3	1.49584763065451	5.17310627856497
0.5	0.5	0.2	67.1649268597693	0.6	0.728039756971854	0.590607663035031	0.480081367777769	0.413081166871262	-1	0.3	1.55874349850668	5.34516342697579
0.5	0.5	0.4	9.41729848022539	0	0	0.599633696224792	0.486397966670423	0.416181277670577	-1	0.3	3.19695691164641	8.46809671161117
0.5	0.5	0.4	9.41729848022539	0.3	0.401217397052633	0.592234281677662	0.482885161528653	0.418095590679168	-1	0.3	1.44998039345658	5.03102926057539
0.5	0.5	0.4	9.41729848022539	0.6	0.845020235709604	0.597085879321607	0.492417806045174	0.425515161938092	-1	0.3	1.59734536119947	5.16232313026159
0.5	1	0.2	23.0637778011853	0	0	0.601105393552968	0.49221435951031	0.418777283844705	-1	0.3	3.84065780180762	9.64122668054573
0.5	1	0.2	23.0637778011853	0.3	0.334239106476245	0.60035384266061	0.488288465745879	0.418740627125534	-1	0.3	1.47825152729308	5.14541339597677
0.5	1	0.2	23.0637778011853	0.6	0.69857981945997	0.597766333327843	0.488274683197481	0.418816554946684	-1	0.3	1.61782921782078	5.34216063695694
0.5	1	0.4	5.87467452725679	0	0	0.602407466930566	0.493104631602236	0.421352597020445	-1	0.3	3.54257673822853	9.12943841513549
0.5	1	0.4	5.87467452725679	0.3	0.358863483941636	0.598771393145023	0.491538538043373	0.420005852844674	-1	0.3	1.3531682251564	4.94574115636313
0.5	1	0.4	5.87467452725679	0.6	0.753716482846694	0.596119562316616	0.487886672893304	0.422033786763982	-1	0.3	1.62395032833095	5.28959720413738
0.5	2	0.2	15.3366887228635	0	0	0.59870917611282	0.488491822815548	0.417109719557007	-1	0.3	3.55429084437667	9.1630270774014
0.5	2	0.2	15.3366887228635	0.3	0.348961942894187	0.604776409751455	0.494233700045192	0.422754608583349	-1	0.3	1.59033136547501	5.17253501154411
0.5	2	0.2	15.3366887228635	0.6	0.685638099966109	0.595937604080846	0.489840283094895	0.420240841979761	-1	0.3	1.59843082450824	5.36443726955503
0.5	2	0.4	4.63901015221354	0	0	0.604585876216581	0.491459558202215	0.419085780091239	-1	0.3	3.58611073970462	9.3391672115317
0.5	2	0.4	4.63901015221354	0.3	0.341156501949324	0.598898473087385	0.492199341180222	0.420621347959191	-1	0.3	1.58234971378797	5.27517520638399
0.5	2	0.4	4.63901015221354	0.6	0.707100404250986	0.597433290176093	0.488445842992016	0.420827370718819	-1	0.3	1.61434876355529	5.2407871752572
1	0.5	0.2	42.6302192585205	0	0	0.69126658029485	0.4862170044927	0.344836586206801	-1	0.3	3.34711613017787	8.61890466572565
1	0.5	0.2	42.6302192585205	0.3	0.1746343566171	0.687081479944689	0.485114025899923	0.343623739752505	-1	0.3	0.608315844005609	3.60659290003902
1	0.5	0.2	42.6302192585205	0.6	0.37395372330968	0.682479798706055	0.486534850326025	0.34957674233297	-1	0.3	0.682100203379659	3.50331524235106
1	0.5	0.4	7.56733239955688	0	0	0.689486370736109	0.486442042652539	0.345670105060653	-1	0.3	2.91678752705814	7.90042718228343
1	0.5	0.4	7.56733239955688	0.3	0.236354296141001	0.681731291317911	0.478147995987834	0.340762705958311	-1	0.3	0.832781815526349	3.5221206451342
1	0.5	0.4	7.56733239955688	0.6	0.454828336923128	0.674243367922664	0.477162227683125	0.347402383421804	-1	0.3	0.589611918481922	3.50619292061034
1	1	0.2	11.5150340285951	0	0	0.694272824589544	0.48946383763305	0.3453654602325	-1	0.3	3.43701101728124	9.10345342719983
1	1	0.2	11.5150340285951	0.3	0.188991753681321	0.693104733524143	0.488516531691474	0.348728355307465	-1	0.3	0.69150242435109	3.59004379454144
1	1	0.2	11.5150340285951	0.6	0.363823857864051	0.686936704631256	0.488231564614776	0.35131187304199	-1	0.3	0.790356840584818	3.65769905949887
1	1	0.4	4.32270629645278	0	0	0.692352574292367	0.491163838367089	0.346967119982013	-1	0.3	3.08923819556758	8.14456929699482
1	1	0.4	4.32270629645278	0.3	0.202329923438409	0.690448295860845	0.485349664974672	0.349067937344621	-1	0.3	0.615127285675019	3.48311651379864
1	1	0.4	4.32270629645278	0.6	0.400681078415224	0.677603552983224	0.477678940394695	0.348346964353879	-1	0.3	0.639973666034736	3.49700234485734
1	2	0.2	6.79219536021349	0	0	0.694611689617083	0.492366337476171	0.348181191690427	-1	0.3	3.81907894736843	9.50902833480012
1	2	0.2	6.79219536021349	0.3	0.183004135206123	0.69113989193397	0.491110941577895	0.351116468835602	-1	0.3	0.686478085753965	3.50470766873752
1	2	0.2	6.79219536021349	0.6	0.35520961548157	0.686408166486893	0.488116690739564	0.355021022431489	-1	0.3	0.758146552103019	3.61617279897961
1	2	0.4	3.43139633156156	0	0	0.693390150407256	0.491051080744487	0.354034088095644	-1	0.3	3.41761859241312	8.86463459241665
1	2	0.4	3.43139633156156	0.3	0.196139189611536	0.689788426749573	0.490375595583961	0.350168982258591	-1	0.3	0.58011373656571	3.56610831341482
1	2	0.4	3.43139633156156	0.6	0.379140559630208	0.686443404567665	0.490809593385181	0.366042886490602	-1	0.3	0.628750246802437	3.55111676733255
2	0.5	0.2	38.8511903555805	0	0	0.82214537133906	0.488209820000365	0.206480102107054	-1	0.3	3.2042153210506	8.44843058202162
2	0.5	0.2	38.8511903555805	0.3	0.0966740272078583	0.814567833781718	0.48986597840648	0.215322030687855	-1	0.3	0.229842271987967	2.66624081830034
2	0.5	0.2	38.8511903555805	0.6	0.200964458601271	0.807865241382772	0.485408951259923	0.231730808794407	-1	0.3	0.228832014548051	2.68740007446556
2	0.5	0.4	7.30998142522992	0	0	0.822628670759472	0.492408342007428	0.217349558321097	-1	0.3	2.82465209674184	7.70335542948154
2	0.5	0.4	7.30998142522992	0.3	0.123395416691516	0.806828652059613	0.48602716980509	0.221878976360084	-1	0.3	0.368631833783425	2.69901953846857
2	0.5	0.4	7.30998142522992	0.6	0.238851287751983	0.802212979693303	0.48029362282027	0.244865053149666	-1	0.3	0.20616170971214	2.64472224215267
2	1	0.2	9.18563828317207	0	0	0.821942674129961	0.488453540294217	0.206239965099744	-1	0.3	3.51960399128514	8.88253600897166
2	1	0.2	9.18563828317207	0.3	0.0950928890635974	0.815616446921291	0.489803715727416	0.215627594975484	-1	0.3	0.160345541755982	2.66359184604961
2	1	0.2	9.18563828317207	0.6	0.197179603867262	0.809749166990665	0.486349940510816	0.231445942593353	-1	0.3	0.185191809499249	2.69657597725945
2	1	0.4	3.86148864676351	0	0	0.822533977106669	0.489206820093692	0.216569464195439	-1	0.3	2.84356033451995	7.64282974164262
2	1	0.4	3.86148864676351	0.3	0.109498260131786	0.814600873570503	0.486852956474225	0.22373344336897	-1	0.3	0.22559769241252	2.69973164143175
2	1	0.4	3.86148864676351	0.6	0.223598909156563	0.808114138070206	0.487052443145773	0.248669101229363	-1	0.3	0.263446168002311	2.73242078105634
2	2	0.2	4.80892216262629	0	0	0.823858807110555	0.491070554959155	0.212084276104143	-1	0.3	3.40533060453635	8.77173014345525
2	2	0.2	4.80892216262629	0.3	0.0887465203193122	0.817248962119696	0.487795369283308	0.213627073616722	-1	0.3	0.220299187878482	2.65787189800371
2	2	0.2	4.80892216262629	0.6	0.184142376775854	0.814594099753118	0.488132119807758	0.228734128227688	-1	0.3	0.175542367125046	2.71511217174745
2	2	0.4	2.94694105664613	0	0	0.821397234501342	0.488640573557124	0.223247407278737	-1	0.3	3.18366926744906	8.20823964712358
2	2	0.4	2.94694105664613	0.3	0.0916277977729693	0.819177363933548	0.49259430918934	0.233896942924631	-1	0.3	0.268050458360308	2.67526471708824
2	2	0.4	2.94694105664613	0.6	0.210415203298762	0.811485251062858	0.487188079441335	0.254018663133293	-1	0.3	0.265249104746465	2.68631542727889
0.5	0.5	0.2	67.1649268597693	0	0	0.596804532513123	0.489390078526519	0.417120234533999	-1	0.6	4.91025248593082	8.92031639377624
0.5	0.5	0.2	67.1649268597693	0.3	0.369821613511297	0.598558962380596	0.48963956162158	0.416230153883109	-1	0.6	3.12826082143915	5.17427864203476
0.5	0.5	0.2	67.1649268597693	0.6	0.728039756971854	0.590607663035031	0.480081367777769	0.413081166871262	-1	0.6	3.0974023546819	5.33869907098398
0.5	0.5	0.4	9.41729848022539	0	0	0.599633696224792	0.486397966670423	0.416181277670577	-1	0.6	4.5963928511866	8.2099487706973
0.5	0.5	0.4	9.41729848022539	0.3	0.401217397052633	0.592234281677662	0.482885161528653	0.418095590679168	-1	0.6	2.87548649314082	4.8833137133322
0.5	0.5	0.4	9.41729848022539	0.6	0.845020235709604	0.597085879321607	0.492417806045174	0.425515161938092	-1	0.6	2.88554106604122	4.8635255494797
0.5	1	0.2	23.0637778011853	0	0	0.601105393552968	0.49221435951031	0.418777283844705	-1	0.6	4.78950204686089	8.75366691400123
0.5	1	0.2	23.0637778011853	0.3	0.334239106476245	0.60035384266061	0.488288465745879	0.418740627125534	-1	0.6	3.05712680772604	5.37049145786042
0.5	1	0.2	23.0637778011853	0.6	0.69857981945997	0.597766333327843	0.488274683197481	0.418816554946684	-1	0.6	3.18726020077348	5.24975503013733
0.5	1	0.4	5.87467452725679	0	0	0.602407466930566	0.493104631602236	0.421352597020445	-1	0.6	4.86088154723028	8.75816983803471
0.5	1	0.4	5.87467452725679	0.3	0.358863483941636	0.598771393145023	0.491538538043373	0.420005852844674	-1	0.6	2.93283713654822	5.06701502136702
0.5	1	0.4	5.87467452725679	0.6	0.753716482846694	0.596119562316616	0.487886672893304	0.422033786763982	-1	0.6	2.98880493128023	5.1667518935505
0.5	2	0.2	15.3366887228635	0	0	0.59870917611282	0.488491822815548	0.417109719557007	-1	0.6	5.35909494673039	9.75972159652987
0.5	2	0.2	15.3366887228635	0.3	0.348961942894187	0.604776409751455	0.494233700045192	0.422754608583349	-1	0.6	3.121180932824	5.23596357478985
0.5	2	0.2	15.3366887228635	0.6	0.685638099966109	0.595937604080846	0.489840283094895	0.420240841979761	-1	0.6	3.01061450619614	5.10919499359308
0.5	2	0.4	4.63901015221354	0	0	0.604585876216581	0.491459558202215	0.419085780091239	-1	0.6	5.19757081541244	9.34623774038295
0.5	2	0.4	4.63901015221354	0.3	0.341156501949324	0.598898473087385	0.492199341180222	0.420621347959191	-1	0.6	3.17048215049906	5.41669164638046
0.5	2	0.4	4.63901015221354	0.6	0.707100404250986	0.597433290176093	0.488445842992016	0.420827370718819	-1	0.6	3.04160669600025	5.2218779476109
1	0.5	0.2	42.6302192585205	0	0	0.69126658029485	0.4862170044927	0.344836586206801	-1	0.6	4.73157066110618	8.54991493050336
1	0.5	0.2	42.6302192585205	0.3	0.1746343566171	0.687081479944689	0.485114025899923	0.343623739752505	-1	0.6	2.29729666412444	3.5533829700346
1	0.5	0.2	42.6302192585205	0.6	0.37395372330968	0.682479798706055	0.486534850326025	0.34957674233297	-1	0.6	2.1741416635913	3.56153133144535
1	0.5	0.4	7.56733239955688	0	0	0.689486370736109	0.486442042652539	0.345670105060653	-1	0.6	4.24207450925299	7.6645467668882
1	0.5	0.4	7.56733239955688	0.3	0.236354296141001	0.681731291317911	0.478147995987834	0.340762705958311	-1	0.6	2.10073309740049	3.41332802787527
1	0.5	0.4	7.56733239955688	0.6	0.454828336923128	0.674243367922664	0.477162227683125	0.347402383421804	-1	0.6	2.19072051268994	3.45546556126073
1	1	0.2	11.5150340285951	0	0	0.694272824589544	0.48946383763305	0.3453654602325	-1	0.6	4.87566867495898	8.77326066557568
1	1	0.2	11.5150340285951	0.3	0.188991753681321	0.693104733524143	0.488516531691474	0.348728355307465	-1	0.6	2.10796211637393	3.46527328549623
1	1	0.2	11.5150340285951	0.6	0.363823857864051	0.686936704631256	0.488231564614776	0.35131187304199	-1	0.6	2.06889178705149	3.55486478418081
1	1	0.4	4.32270629645278	0	0	0.692352574292367	0.491163838367089	0.346967119982013	-1	0.6	4.54810242074632	8.23131983639795
1	1	0.4	4.32270629645278	0.3	0.202329923438409	0.690448295860845	0.485349664974672	0.349067937344621	-1	0.6	2.18782924170642	3.48538578908188
1	1	0.4	4.32270629645278	0.6	0.400681078415224	0.677603552983224	0.477678940394695	0.348346964353879	-1	0.6	2.2735030967498	3.52323578979826
1	2	0.2	6.79219536021349	0	0	0.694611689617083	0.492366337476171	0.348181191690427	-1	0.6	4.99782201607013	9.02346449717795
1	2	0.2	6.79219536021349	0.3	0.183004135206123	0.69113989193397	0.491110941577895	0.351116468835602	-1	0.6	2.2335675795397	3.49554617214456
1	2	0.2	6.79219536021349	0.6	0.35520961548157	0.686408166486893	0.488116690739564	0.355021022431489	-1	0.6	2.14628530499037	3.52255587071453
1	2	0.4	3.43139633156156	0	0	0.693390150407256	0.491051080744487	0.354034088095644	-1	0.6	4.70721319002935	8.60093640927238
1	2	0.4	3.43139633156156	0.3	0.196139189611536	0.689788426749573	0.490375595583961	0.350168982258591	-1	0.6	2.24831773290719	3.5549601117657
1	2	0.4	3.43139633156156	0.6	0.379140559630208	0.686443404567665	0.490809593385181	0.366042886490602	-1	0.6	2.23351228326209	3.53475013359117
2	0.5	0.2	38.8511903555805	0	0	0.82214537133906	0.488209820000365	0.206480102107054	-1	0.6	5.07631386485063	9.07474731599504
2	0.5	0.2	38.8511903555805	0.3	0.0966740272078583	0.814567833781718	0.48986597840648	0.215322030687855	-1	0.6	1.7680345765328	2.66908321222672
2	0.5	0.2	38.8511903555805	0.6	0.200964458601271	0.807865241382772	0.485408951259923	0.231730808794407	-1	0.6	1.73476640752966	2.6619784583203
2	0.5	0.4	7.30998142522992	0	0	0.822628670759472	0.492408342007428	0.217349558321097	-1	0.6	4.23110521245047	7.502143347742
2	0.5	0.4	7.30998142522992	0.3	0.123395416691516	0.806828652059613	0.48602716980509	0.221878976360084	-1	0.6	1.80223456586518	2.66693836171251
2	0.5	0.4	7.30998142522992	0.6	0.238851287751983	0.802212979693303	0.48029362282027	0.244865053149666	-1	0.6	1.8526862328504	2.70205548755225
2	1	0.2	9.18563828317207	0	0	0.821942674129961	0.488453540294217	0.206239965099744	-1	0.6	4.74537358409728	8.4864661454233
2	1	0.2	9.18563828317207	0.3	0.0950928890635974	0.815616446921291	0.489803715727416	0.215627594975484	-1	0.6	1.73354873546978	2.67708509727304
2	1	0.2	9.18563828317207	0.6	0.197179603867262	0.809749166990665	0.486349940510816	0.231445942593353	-1	0.6	1.81667961491475	2.68229817928874
2	1	0.4	3.86148864676351	0	0	0.822533977106669	0.489206820093692	0.216569464195439	-1	0.6	4.43656838490017	7.88159524180018
2	1	0.4	3.86148864676351	0.3	0.109498260131786	0.814600873570503	0.486852956474225	0.22373344336897	-1	0.6	1.81585856527296	2.66786007897942
2	1	0.4	3.86148864676351	0.6	0.223598909156563	0.808114138070206	0.487052443145773	0.248669101229363	-1	0.6	1.82157420131076	2.67071429025525
2	2	0.2	4.80892216262629	0	0	0.823858807110555	0.491070554959155	0.212084276104143	-1	0.6	5.00469486965768	9.10119272491617
2	2	0.2	4.80892216262629	0.3	0.0887465203193122	0.817248962119696	0.487795369283308	0.213627073616722	-1	0.6	1.81059879826337	2.71048194922069
2	2	0.2	4.80892216262629	0.6	0.184142376775854	0.814594099753118	0.488132119807758	0.228734128227688	-1	0.6	1.87159301242789	2.70856349938141
2	2	0.4	2.94694105664613	0	0	0.821397234501342	0.488640573557124	0.223247407278737	-1	0.6	4.63676567742533	8.23823163367112
2	2	0.4	2.94694105664613	0.3	0.0916277977729693	0.819177363933548	0.49259430918934	0.233896942924631	-1	0.6	1.81586914175503	2.6518976913808
2	2	0.4	2.94694105664613	0.6	0.210415203298762	0.811485251062858	0.487188079441335	0.254018663133293	-1	0.6	1.7860336125358	2.7299198279073
0.5	0.5	0.2	67.1649268597693	0	0	0.596804532513123	0.489390078526519	0.417120234533999	0	0	0	0
0.5	0.5	0.2	67.1649268597693	0.3	0.369821613511297	0.598558962380596	0.48963956162158	0.416230153883109	0	0	0	0
0.5	0.5	0.2	67.1649268597693	0.6	0.728039756971854	0.590607663035031	0.480081367777769	0.413081166871262	0	0	0	0
0.5	0.5	0.4	9.41729848022539	0	0	0.599633696224792	0.486397966670423	0.416181277670577	0	0	0	0
0.5	0.5	0.4	9.41729848022539	0.3	0.401217397052633	0.592234281677662	0.482885161528653	0.418095590679168	0	0	0	0
0.5	0.5	0.4	9.41729848022539	0.6	0.845020235709604	0.597085879321607	0.492417806045174	0.425515161938092	0	0	0	0
0.5	1	0.2	23.0637778011853	0	0	0.601105393552968	0.49221435951031	0.418777283844705	0	0	0	0
0.5	1	0.2	23.0637778011853	0.3	0.334239106476245	0.60035384266061	0.488288465745879	0.418740627125534	0	0	0	0
0.5	1	0.2	23.0637778011853	0.6	0.69857981945997	0.597766333327843	0.488274683197481	0.418816554946684	0	0	0	0
0.5	1	0.4	5.87467452725679	0	0	0.602407466930566	0.493104631602236	0.421352597020445	0	0	0	0
0.5	1	0.4	5.87467452725679	0.3	0.358863483941636	0.598771393145023	0.491538538043373	0.420005852844674	0	0	0	0
0.5	1	0.4	5.87467452725679	0.6	0.753716482846694	0.596119562316616	0.487886672893304	0.422033786763982	0	0	0	0
0.5	2	0.2	15.3366887228635	0	0	0.59870917611282	0.488491822815548	0.417109719557007	0	0	0	0
0.5	2	0.2	15.3366887228635	0.3	0.348961942894187	0.604776409751455	0.494233700045192	0.422754608583349	0	0	0	0
0.5	2	0.2	15.3366887228635	0.6	0.685638099966109	0.595937604080846	0.489840283094895	0.420240841979761	0	0	0	0
0.5	2	0.4	4.63901015221354	0	0	0.604585876216581	0.491459558202215	0.419085780091239	0	0	0	0
0.5	2	0.4	4.63901015221354	0.3	0.341156501949324	0.598898473087385	0.492199341180222	0.420621347959191	0	0	0	0
0.5	2	0.4	4.63901015221354	0.6	0.707100404250986	0.597433290176093	0.488445842992016	0.420827370718819	0	0	0	0
1	0.5	0.2	42.6302192585205	0	0	0.69126658029485	0.4862170044927	0.344836586206801	0	0	0	0
1	0.5	0.2	42.6302192585205	0.3	0.1746343566171	0.687081479944689	0.485114025899923	0.343623739752505	0	0	0	0
1	0.5	0.2	42.6302192585205	0.6	0.37395372330968	0.682479798706055	0.486534850326025	0.34957674233297	0	0	0	0
1	0.5	0.4	7.56733239955688	0	0	0.689486370736109	0.486442042652539	0.345670105060653	0	0	0	0
1	0.5	0.4	7.56733239955688	0.3	0.236354296141001	0.681731291317911	0.478147995987834	0.340762705958311	0	0	0	0
1	0.5	0.4	7.56733239955688	0.6	0.454828336923128	0.674243367922664	0.477162227683125	0.347402383421804	0	0	0	0
1	1	0.2	11.5150340285951	0	0	0.694272824589544	0.48946383763305	0.3453654602325	0	0	0	0
1	1	0.2	11.5150340285951	0.3	0.188991753681321	0.693104733524143	0.488516531691474	0.348728355307465	0	0	0	0
1	1	0.2	11.5150340285951	0.6	0.363823857864051	0.686936704631256	0.488231564614776	0.35131187304199	0	0	0	0
1	1	0.4	4.32270629645278	0	0	0.692352574292367	0.491163838367089	0.346967119982013	0	0	0	0
1	1	0.4	4.32270629645278	0.3	0.202329923438409	0.690448295860845	0.485349664974672	0.349067937344621	0	0	0	0
1	1	0.4	4.32270629645278	0.6	0.400681078415224	0.677603552983224	0.477678940394695	0.348346964353879	0	0	0	0
1	2	0.2	6.79219536021349	0	0	0.694611689617083	0.492366337476171	0.348181191690427	0	0	0	0
1	2	0.2	6.79219536021349	0.3	0.183004135206123	0.69113989193397	0.491110941577895	0.351116468835602	0	0	0	0
1	2	0.2	6.79219536021349	0.6	0.35520961548157	0.686408166486893	0.488116690739564	0.355021022431489	0	0	0	0
1	2	0.4	3.43139633156156	0	0	0.693390150407256	0.491051080744487	0.354034088095644	0	0	0	0
1	2	0.4	3.43139633156156	0.3	0.196139189611536	0.689788426749573	0.490375595583961	0.350168982258591	0	0	0	0
1	2	0.4	3.43139633156156	0.6	0.379140559630208	0.686443404567665	0.490809593385181	0.366042886490602	0	0	0	0
2	0.5	0.2	38.8511903555805	0	0	0.82214537133906	0.488209820000365	0.206480102107054	0	0	0	0
2	0.5	0.2	38.8511903555805	0.3	0.0966740272078583	0.814567833781718	0.48986597840648	0.215322030687855	0	0	0	0
2	0.5	0.2	38.8511903555805	0.6	0.200964458601271	0.807865241382772	0.485408951259923	0.231730808794407	0	0	0	0
2	0.5	0.4	7.30998142522992	0	0	0.822628670759472	0.492408342007428	0.217349558321097	0	0	0	0
2	0.5	0.4	7.30998142522992	0.3	0.123395416691516	0.806828652059613	0.48602716980509	0.221878976360084	0	0	0	0
2	0.5	0.4	7.30998142522992	0.6	0.238851287751983	0.802212979693303	0.48029362282027	0.244865053149666	0	0	0	0
2	1	0.2	9.18563828317207	0	0	0.821942674129961	0.488453540294217	0.206239965099744	0	0	0	0
2	1	0.2	9.18563828317207	0.3	0.0950928890635974	0.815616446921291	0.489803715727416	0.215627594975484	0	0	0	0
2	1	0.2	9.18563828317207	0.6	0.197179603867262	0.809749166990665	0.486349940510816	0.231445942593353	0	0	0	0
2	1	0.4	3.86148864676351	0	0	0.822533977106669	0.489206820093692	0.216569464195439	0	0	0	0
2	1	0.4	3.86148864676351	0.3	0.109498260131786	0.814600873570503	0.486852956474225	0.22373344336897	0	0	0	0
2	1	0.4	3.86148864676351	0.6	0.223598909156563	0.808114138070206	0.487052443145773	0.248669101229363	0	0	0	0
2	2	0.2	4.80892216262629	0	0	0.823858807110555	0.491070554959155	0.212084276104143	0	0	0	0
2	2	0.2	4.80892216262629	0.3	0.0887465203193122	0.817248962119696	0.487795369283308	0.213627073616722	0	0	0	0
2	2	0.2	4.80892216262629	0.6	0.184142376775854	0.814594099753118	0.488132119807758	0.228734128227688	0	0	0	0
2	2	0.4	2.94694105664613	0	0	0.821397234501342	0.488640573557124	0.223247407278737	0	0	0	0
2	2	0.4	2.94694105664613	0.3	0.0916277977729693	0.819177363933548	0.49259430918934	0.233896942924631	0	0	0	0
2	2	0.4	2.94694105664613	0.6	0.210415203298762	0.811485251062858	0.487188079441335	0.254018663133293	0	0	0	0
0.5	0.5	0.2	67.1649268597693	0	0	0.596804532513123	0.489390078526519	0.417120234533999	0	0.3	0	0
0.5	0.5	0.2	67.1649268597693	0.3	0.369821613511297	0.598558962380596	0.48963956162158	0.416230153883109	0	0.3	0	0
0.5	0.5	0.2	67.1649268597693	0.6	0.728039756971854	0.590607663035031	0.480081367777769	0.413081166871262	0	0.3	0	0
0.5	0.5	0.4	9.41729848022539	0	0	0.599633696224792	0.486397966670423	0.416181277670577	0	0.3	0	0
0.5	0.5	0.4	9.41729848022539	0.3	0.401217397052633	0.592234281677662	0.482885161528653	0.418095590679168	0	0.3	0	0
0.5	0.5	0.4	9.41729848022539	0.6	0.845020235709604	0.597085879321607	0.492417806045174	0.425515161938092	0	0.3	0	0
0.5	1	0.2	23.0637778011853	0	0	0.601105393552968	0.49221435951031	0.418777283844705	0	0.3	0	0
0.5	1	0.2	23.0637778011853	0.3	0.334239106476245	0.60035384266061	0.488288465745879	0.418740627125534	0	0.3	0	0
0.5	1	0.2	23.0637778011853	0.6	0.69857981945997	0.597766333327843	0.488274683197481	0.418816554946684	0	0.3	0	0
0.5	1	0.4	5.87467452725679	0	0	0.602407466930566	0.493104631602236	0.421352597020445	0	0.3	0	0
0.5	1	0.4	5.87467452725679	0.3	0.358863483941636	0.598771393145023	0.491538538043373	0.420005852844674	0	0.3	0	0
0.5	1	0.4	5.87467452725679	0.6	0.753716482846694	0.596119562316616	0.487886672893304	0.422033786763982	0	0.3	0	0
0.5	2	0.2	15.3366887228635	0	0	0.59870917611282	0.488491822815548	0.417109719557007	0	0.3	0	0
0.5	2	0.2	15.3366887228635	0.3	0.348961942894187	0.604776409751455	0.494233700045192	0.422754608583349	0	0.3	0	0
0.5	2	0.2	15.3366887228635	0.6	0.685638099966109	0.595937604080846	0.489840283094895	0.420240841979761	0	0.3	0	0
0.5	2	0.4	4.63901015221354	0	0	0.604585876216581	0.491459558202215	0.419085780091239	0	0.3	0	0
0.5	2	0.4	4.63901015221354	0.3	0.341156501949324	0.598898473087385	0.492199341180222	0.420621347959191	0	0.3	0	0
0.5	2	0.4	4.63901015221354	0.6	0.707100404250986	0.597433290176093	0.488445842992016	0.420827370718819	0	0.3	0	0
1	0.5	0.2	42.6302192585205	0	0	0.69126658029485	0.4862170044927	0.344836586206801	0	0.3	0	0
1	0.5	0.2	42.6302192585205	0.3	0.1746343566171	0.687081479944689	0.485114025899923	0.343623739752505	0	0.3	0	0
1	0.5	0.2	42.6302192585205	0.6	0.37395372330968	0.682479798706055	0.486534850326025	0.34957674233297	0	0.3	0	0
1	0.5	0.4	7.56733239955688	0	0	0.689486370736109	0.486442042652539	0.345670105060653	0	0.3	0	0
1	0.5	0.4	7.56733239955688	0.3	0.236354296141001	0.681731291317911	0.478147995987834	0.340762705958311	0	0.3	0	0
1	0.5	0.4	7.56733239955688	0.6	0.454828336923128	0.674243367922664	0.477162227683125	0.347402383421804	0	0.3	0	0
1	1	0.2	11.5150340285951	0	0	0.694272824589544	0.48946383763305	0.3453654602325	0	0.3	0	0
1	1	0.2	11.5150340285951	0.3	0.188991753681321	0.693104733524143	0.488516531691474	0.348728355307465	0	0.3	0	0
1	1	0.2	11.5150340285951	0.6	0.363823857864051	0.686936704631256	0.488231564614776	0.35131187304199	0	0.3	0	0
1	1	0.4	4.32270629645278	0	0	0.692352574292367	0.491163838367089	0.346967119982013	0	0.3	0	0
1	1	0.4	4.32270629645278	0.3	0.202329923438409	0.690448295860845	0.485349664974672	0.349067937344621	0	0.3	0	0
1	1	0.4	4.32270629645278	0.6	0.400681078415224	0.677603552983224	0.477678940394695	0.348346964353879	0	0.3	0	0
1	2	0.2	6.79219536021349	0	0	0.694611689617083	0.492366337476171	0.348181191690427	0	0.3	0	0
1	2	0.2	6.79219536021349	0.3	0.183004135206123	0.69113989193397	0.491110941577895	0.351116468835602	0	0.3	0	0
1	2	0.2	6.79219536021349	0.6	0.35520961548157	0.686408166486893	0.488116690739564	0.355021022431489	0	0.3	0	0
1	2	0.4	3.43139633156156	0	0	0.693390150407256	0.491051080744487	0.354034088095644	0	0.3	0	0
1	2	0.4	3.43139633156156	0.3	0.196139189611536	0.689788426749573	0.490375595583961	0.350168982258591	0	0.3	0	0
1	2	0.4	3.43139633156156	0.6	0.379140559630208	0.686443404567665	0.490809593385181	0.366042886490602	0	0.3	0	0
2	0.5	0.2	38.8511903555805	0	0	0.82214537133906	0.488209820000365	0.206480102107054	0	0.3	0	0
2	0.5	0.2	38.8511903555805	0.3	0.0966740272078583	0.814567833781718	0.48986597840648	0.215322030687855	0	0.3	0	0
2	0.5	0.2	38.8511903555805	0.6	0.200964458601271	0.807865241382772	0.485408951259923	0.231730808794407	0	0.3	0	0
2	0.5	0.4	7.30998142522992	0	0	0.822628670759472	0.492408342007428	0.217349558321097	0	0.3	0	0
2	0.5	0.4	7.30998142522992	0.3	0.123395416691516	0.806828652059613	0.48602716980509	0.221878976360084	0	0.3	0	0
2	0.5	0.4	7.30998142522992	0.6	0.238851287751983	0.802212979693303	0.48029362282027	0.244865053149666	0	0.3	0	0
2	1	0.2	9.18563828317207	0	0	0.821942674129961	0.488453540294217	0.206239965099744	0	0.3	0	0
2	1	0.2	9.18563828317207	0.3	0.0950928890635974	0.815616446921291	0.489803715727416	0.215627594975484	0	0.3	0	0
2	1	0.2	9.18563828317207	0.6	0.197179603867262	0.809749166990665	0.486349940510816	0.231445942593353	0	0.3	0	0
2	1	0.4	3.86148864676351	0	0	0.822533977106669	0.489206820093692	0.216569464195439	0	0.3	0	0
2	1	0.4	3.86148864676351	0.3	0.109498260131786	0.814600873570503	0.486852956474225	0.22373344336897	0	0.3	0	0
2	1	0.4	3.86148864676351	0.6	0.223598909156563	0.808114138070206	0.487052443145773	0.248669101229363	0	0.3	0	0
2	2	0.2	4.80892216262629	0	0	0.823858807110555	0.491070554959155	0.212084276104143	0	0.3	0	0
2	2	0.2	4.80892216262629	0.3	0.0887465203193122	0.817248962119696	0.487795369283308	0.213627073616722	0	0.3	0	0
2	2	0.2	4.80892216262629	0.6	0.184142376775854	0.814594099753118	0.488132119807758	0.228734128227688	0	0.3	0	0
2	2	0.4	2.94694105664613	0	0	0.821397234501342	0.488640573557124	0.223247407278737	0	0.3	0	0
2	2	0.4	2.94694105664613	0.3	0.0916277977729693	0.819177363933548	0.49259430918934	0.233896942924631	0	0.3	0	0
2	2	0.4	2.94694105664613	0.6	0.210415203298762	0.811485251062858	0.487188079441335	0.254018663133293	0	0.3	0	0
0.5	0.5	0.2	67.1649268597693	0	0	0.596804532513123	0.489390078526519	0.417120234533999	0	0.6	0	0
0.5	0.5	0.2	67.1649268597693	0.3	0.369821613511297	0.598558962380596	0.48963956162158	0.416230153883109	0	0.6	0	0
0.5	0.5	0.2	67.1649268597693	0.6	0.728039756971854	0.590607663035031	0.480081367777769	0.413081166871262	0	0.6	0	0
0.5	0.5	0.4	9.41729848022539	0	0	0.599633696224792	0.486397966670423	0.416181277670577	0	0.6	0	0
0.5	0.5	0.4	9.41729848022539	0.3	0.401217397052633	0.592234281677662	0.482885161528653	0.418095590679168	0	0.6	0	0
0.5	0.5	0.4	9.41729848022539	0.6	0.845020235709604	0.597085879321607	0.492417806045174	0.425515161938092	0	0.6	0	0
0.5	1	0.2	23.0637778011853	0	0	0.601105393552968	0.49221435951031	0.418777283844705	0	0.6	0	0
0.5	1	0.2	23.0637778011853	0.3	0.334239106476245	0.60035384266061	0.488288465745879	0.418740627125534	0	0.6	0	0
0.5	1	0.2	23.0637778011853	0.6	0.69857981945997	0.597766333327843	0.488274683197481	0.418816554946684	0	0.6	0	0
0.5	1	0.4	5.87467452725679	0	0	0.602407466930566	0.493104631602236	0.421352597020445	0	0.6	0	0
0.5	1	0.4	5.87467452725679	0.3	0.358863483941636	0.598771393145023	0.491538538043373	0.420005852844674	0	0.6	0	0
0.5	1	0.4	5.87467452725679	0.6	0.753716482846694	0.596119562316616	0.487886672893304	0.422033786763982	0	0.6	0	0
0.5	2	0.2	15.3366887228635	0	0	0.59870917611282	0.488491822815548	0.417109719557007	0	0.6	0	0
0.5	2	0.2	15.3366887228635	0.3	0.348961942894187	0.604776409751455	0.494233700045192	0.422754608583349	0	0.6	0	0
0.5	2	0.2	15.3366887228635	0.6	0.685638099966109	0.595937604080846	0.489840283094895	0.420240841979761	0	0.6	0	0
0.5	2	0.4	4.63901015221354	0	0	0.604585876216581	0.491459558202215	0.419085780091239	0	0.6	0	0
0.5	2	0.4	4.63901015221354	0.3	0.341156501949324	0.598898473087385	0.492199341180222	0.420621347959191	0	0.6	0	0
0.5	2	0.4	4.63901015221354	0.6	0.707100404250986	0.597433290176093	0.488445842992016	0.420827370718819	0	0.6	0	0
1	0.5	0.2	42.6302192585205	0	0	0.69126658029485	0.4862170044927	0.344836586206801	0	0.6	0	0
1	0.5	0.2	42.6302192585205	0.3	0.1746343566171	0.687081479944689	0.485114025899923	0.343623739752505	0	0.6	0	0
1	0.5	0.2	42.6302192585205	0.6	0.37395372330968	0.682479798706055	0.486534850326025	0.34957674233297	0	0.6	0	0
1	0.5	0.4	7.56733239955688	0	0	0.689486370736109	0.486442042652539	0.345670105060653	0	0.6	0	0
1	0.5	0.4	7.56733239955688	0.3	0.236354296141001	0.681731291317911	0.478147995987834	0.340762705958311	0	0.6	0	0
1	0.5	0.4	7.56733239955688	0.6	0.454828336923128	0.674243367922664	0.477162227683125	0.347402383421804	0	0.6	0	0
1	1	0.2	11.5150340285951	0	0	0.694272824589544	0.48946383763305	0.3453654602325	0	0.6	0	0
1	1	0.2	11.5150340285951	0.3	0.188991753681321	0.693104733524143	0.488516531691474	0.348728355307465	0	0.6	0	0
1	1	0.2	11.5150340285951	0.6	0.363823857864051	0.686936704631256	0.488231564614776	0.35131187304199	0	0.6	0	0
1	1	0.4	4.32270629645278	0	0	0.692352574292367	0.491163838367089	0.346967119982013	0	0.6	0	0
1	1	0.4	4.32270629645278	0.3	0.202329923438409	0.690448295860845	0.485349664974672	0.349067937344621	0	0.6	0	0
1	1	0.4	4.32270629645278	0.6	0.400681078415224	0.677603552983224	0.477678940394695	0.348346964353879	0	0.6	0	0
1	2	0.2	6.79219536021349	0	0	0.694611689617083	0.492366337476171	0.348181191690427	0	0.6	0	0
1	2	0.2	6.79219536021349	0.3	0.183004135206123	0.69113989193397	0.491110941577895	0.351116468835602	0	0.6	0	0
1	2	0.2	6.79219536021349	0.6	0.35520961548157	0.686408166486893	0.488116690739564	0.355021022431489	0	0.6	0	0
1	2	0.4	3.43139633156156	0	0	0.693390150407256	0.491051080744487	0.354034088095644	0	0.6	0	0
1	2	0.4	3.43139633156156	0.3	0.196139189611536	0.689788426749573	0.490375595583961	0.350168982258591	0	0.6	0	0
1	2	0.4	3.43139633156156	0.6	0.379140559630208	0.686443404567665	0.490809593385181	0.366042886490602	0	0.6	0	0
2	0.5	0.2	38.8511903555805	0	0	0.82214537133906	0.488209820000365	0.206480102107054	0	0.6	0	0
2	0.5	0.2	38.8511903555805	0.3	0.0966740272078583	0.814567833781718	0.48986597840648	0.215322030687855	0	0.6	0	0
2	0.5	0.2	38.8511903555805	0.6	0.200964458601271	0.807865241382772	0.485408951259923	0.231730808794407	0	0.6	0	0
2	0.5	0.4	7.30998142522992	0	0	0.822628670759472	0.492408342007428	0.217349558321097	0	0.6	0	0
2	0.5	0.4	7.30998142522992	0.3	0.123395416691516	0.806828652059613	0.48602716980509	0.221878976360084	0	0.6	0	0
2	0.5	0.4	7.30998142522992	0.6	0.238851287751983	0.802212979693303	0.48029362282027	0.244865053149666	0	0.6	0	0
2	1	0.2	9.18563828317207	0	0	0.821942674129961	0.488453540294217	0.206239965099744	0	0.6	0	0
2	1	0.2	9.18563828317207	0.3	0.0950928890635974	0.815616446921291	0.489803715727416	0.215627594975484	0	0.6	0	0
2	1	0.2	9.18563828317207	0.6	0.197179603867262	0.809749166990665	0.486349940510816	0.231445942593353	0	0.6	0	0
2	1	0.4	3.86148864676351	0	0	0.822533977106669	0.489206820093692	0.216569464195439	0	0.6	0	0
2	1	0.4	3.86148864676351	0.3	0.109498260131786	0.814600873570503	0.486852956474225	0.22373344336897	0	0.6	0	0
2	1	0.4	3.86148864676351	0.6	0.223598909156563	0.808114138070206	0.487052443145773	0.248669101229363	0	0.6	0	0
2	2	0.2	4.80892216262629	0	0	0.823858807110555	0.491070554959155	0.212084276104143	0	0.6	0	0
2	2	0.2	4.80892216262629	0.3	0.0887465203193122	0.817248962119696	0.487795369283308	0.213627073616722	0	0.6	0	0
2	2	0.2	4.80892216262629	0.6	0.184142376775854	0.814594099753118	0.488132119807758	0.228734128227688	0	0.6	0	0
2	2	0.4	2.94694105664613	0	0	0.821397234501342	0.488640573557124	0.223247407278737	0	0.6	0	0
2	2	0.4	2.94694105664613	0.3	0.0916277977729693	0.819177363933548	0.49259430918934	0.233896942924631	0	0.6	0	0
2	2	0.4	2.94694105664613	0.6	0.210415203298762	0.811485251062858	0.487188079441335	0.254018663133293	0	0.6	0	0
0.5	0.5	0.2	67.1649268597693	0	0	0.596804532513123	0.489390078526519	0.417120234533999	1	0.3	-5.62028627768969	9.0273699087304
0.5	0.5	0.2	67.1649268597693	0.3	0.369821613511297	0.598558962380596	0.48963956162158	0.416230153883109	1	0.3	-3.60454531838053	5.15585197998908
0.5	0.5	0.2	67.1649268597693	0.6	0.728039756971854	0.590607663035031	0.480081367777769	0.413081166871262	1	0.3	-3.72575217689602	5.38366979162923
0.5	0.5	0.4	9.41729848022539	0	0	0.599633696224792	0.486397966670423	0.416181277670577	1	0.3	-5.06822097946825	8.27857971505842
0.5	0.5	0.4	9.41729848022539	0.3	0.401217397052633	0.592234281677662	0.482885161528653	0.418095590679168	1	0.3	-3.5327993093813	5.02042811119359
0.5	0.5	0.4	9.41729848022539	0.6	0.845020235709604	0.597085879321607	0.492417806045174	0.425515161938092	1	0.3	-3.52716540621312	5.07068436960069
0.5	1	0.2	23.0637778011853	0	0	0.601105393552968	0.49221435951031	0.418777283844705	1	0.3	-5.67009149544033	9.4230259328159
0.5	1	0.2	23.0637778011853	0.3	0.334239106476245	0.60035384266061	0.488288465745879	0.418740627125534	1	0.3	-3.56606307786921	5.18853971517485
0.5	1	0.2	23.0637778011853	0.6	0.69857981945997	0.597766333327843	0.488274683197481	0.418816554946684	1	0.3	-3.58225291405736	5.12769607521491
0.5	1	0.4	5.87467452725679	0	0	0.602407466930566	0.493104631602236	0.421352597020445	1	0.3	-5.3189565124243	8.70253911288093
0.5	1	0.4	5.87467452725679	0.3	0.358863483941636	0.598771393145023	0.491538538043373	0.420005852844674	1	0.3	-3.51202514759309	5.13069420461164
0.5	1	0.4	5.87467452725679	0.6	0.753716482846694	0.596119562316616	0.487886672893304	0.422033786763982	1	0.3	-3.54626861812753	5.00586459272454
0.5	2	0.2	15.3366887228635	0	0	0.59870917611282	0.488491822815548	0.417109719557007	1	0.3	-5.67853363634309	9.3731457649811
0.5	2	0.2	15.3366887228635	0.3	0.348961942894187	0.604776409751455	0.494233700045192	0.422754608583349	1	0.3	-3.60537849832661	5.34015393105962
0.5	2	0.2	15.3366887228635	0.6	0.685638099966109	0.595937604080846	0.489840283094895	0.420240841979761	1	0.3	-3.56971947206416	5.30162837977136
0.5	2	0.4	4.63901015221354	0	0	0.604585876216581	0.491459558202215	0.419085780091239	1	0.3	-5.59615471741794	9.1661831538315
0.5	2	0.4	4.63901015221354	0.3	0.341156501949324	0.598898473087385	0.492199341180222	0.420621347959191	1	0.3	-3.5842332553943	5.26922329919422
0.5	2	0.4	4.63901015221354	0.6	0.707100404250986	0.597433290176093	0.488445842992016	0.420827370718819	1	0.3	-3.62523057730185	5.33038256291978
1	0.5	0.2	42.6302192585205	0	0	0.69126658029485	0.4862170044927	0.344836586206801	1	0.3	-5.30790148984882	8.64602788423281
1	0.5	0.2	42.6302192585205	0.3	0.1746343566171	0.687081479944689	0.485114025899923	0.343623739752505	1	0.3	-2.650631151617	3.40635853084803
1	0.5	0.2	42.6302192585205	0.6	0.37395372330968	0.682479798706055	0.486534850326025	0.34957674233297	1	0.3	-2.70467067020866	3.47498488040927
1	0.5	0.4	7.56733239955688	0	0	0.689486370736109	0.486442042652539	0.345670105060653	1	0.3	-4.9476517245605	7.70854432670972
1	0.5	0.4	7.56733239955688	0.3	0.236354296141001	0.681731291317911	0.478147995987834	0.340762705958311	1	0.3	-2.66381157462765	3.52419911284341
1	0.5	0.4	7.56733239955688	0.6	0.454828336923128	0.674243367922664	0.477162227683125	0.347402383421804	1	0.3	-2.74464944678085	3.49283429832001
1	1	0.2	11.5150340285951	0	0	0.694272824589544	0.48946383763305	0.3453654602325	1	0.3	-5.48962526763993	9.09009224766287
1	1	0.2	11.5150340285951	0.3	0.188991753681321	0.693104733524143	0.488516531691474	0.348728355307465	1	0.3	-2.73066395522421	3.5722213111433
1	1	0.2	11.5150340285951	0.6	0.363823857864051	0.686936704631256	0.488231564614776	0.35131187304199	1	0.3	-2.66373639228723	3.53235796042313
1	1	0.4	4.32270629645278	0	0	0.692352574292367	0.491163838367089	0.346967119982013	1	0.3	-5.13081309073159	8.2901364759677
1	1	0.4	4.32270629645278	0.3	0.202329923438409	0.690448295860845	0.485349664974672	0.349067937344621	1	0.3	-2.76868439705621	3.52214454877524
1	1	0.4	4.32270629645278	0.6	0.400681078415224	0.677603552983224	0.477678940394695	0.348346964353879	1	0.3	-2.73965320476908	3.54277060032313
1	2	0.2	6.79219536021349	0	0	0.694611689617083	0.492366337476171	0.348181191690427	1	0.3	-5.49155858254913	9.14326514450527
1	2	0.2	6.79219536021349	0.3	0.183004135206123	0.69113989193397	0.491110941577895	0.351116468835602	1	0.3	-2.75816676041843	3.58227446138566
1	2	0.2	6.79219536021349	0.6	0.35520961548157	0.686408166486893	0.488116690739564	0.355021022431489	1	0.3	-2.83382650175336	3.65654689584661
1	2	0.4	3.43139633156156	0	0	0.693390150407256	0.491051080744487	0.354034088095644	1	0.3	-5.48489239254958	8.9825642518406
1	2	0.4	3.43139633156156	0.3	0.196139189611536	0.689788426749573	0.490375595583961	0.350168982258591	1	0.3	-2.78298633994138	3.4229424455385
1	2	0.4	3.43139633156156	0.6	0.379140559630208	0.686443404567665	0.490809593385181	0.366042886490602	1	0.3	-2.67520767300302	3.56567608310922
2	0.5	0.2	38.8511903555805	0	0	0.82214537133906	0.488209820000365	0.206480102107054	1	0.3	-5.24182028179055	8.27210921541081
2	0.5	0.2	38.8511903555805	0.3	0.0966740272078583	0.814567833781718	0.48986597840648	0.215322030687855	1	0.3	-2.27765959520747	2.66791942053908
2	0.5	0.2	38.8511903555805	0.6	0.200964458601271	0.807865241382772	0.485408951259923	0.231730808794407	1	0.3	-2.09806929589368	2.65903654790533
2	0.5	0.4	7.30998142522992	0	0	0.822628670759472	0.492408342007428	0.217349558321097	1	0.3	-4.77623142871779	7.61796041009312
2	0.5	0.4	7.30998142522992	0.3	0.123395416691516	0.806828652059613	0.48602716980509	0.221878976360084	1	0.3	-2.26200316859754	2.68103902798957
2	0.5	0.4	7.30998142522992	0.6	0.238851287751983	0.802212979693303	0.48029362282027	0.244865053149666	1	0.3	-2.39167623674162	2.65612632220926
2	1	0.2	9.18563828317207	0	0	0.821942674129961	0.488453540294217	0.206239965099744	1	0.3	-5.33790257519709	8.70420243028536
2	1	0.2	9.18563828317207	0.3	0.0950928890635974	0.815616446921291	0.489803715727416	0.215627594975484	1	0.3	-2.37477929645713	2.65245038815336
2	1	0.2	9.18563828317207	0.6	0.197179603867262	0.809749166990665	0.486349940510816	0.231445942593353	1	0.3	-2.26266826410852	2.68260284004057
2	1	0.4	3.86148864676351	0	0	0.822533977106669	0.489206820093692	0.216569464195439	1	0.3	-4.71383811389458	7.49744791601482
2	1	0.4	3.86148864676351	0.3	0.109498260131786	0.814600873570503	0.486852956474225	0.22373344336897	1	0.3	-2.27370312407152	2.72819882175977
2	1	0.4	3.86148864676351	0.6	0.223598909156563	0.808114138070206	0.487052443145773	0.248669101229363	1	0.3	-2.33255923016763	2.70077281606309
2	2	0.2	4.80892216262629	0	0	0.823858807110555	0.491070554959155	0.212084276104143	1	0.3	-5.47519152123401	8.96268011156966
2	2	0.2	4.80892216262629	0.3	0.0887465203193122	0.817248962119696	0.487795369283308	0.213627073616722	1	0.3	-2.38482031226281	2.71640147196012
2	2	0.2	4.80892216262629	0.6	0.184142376775854	0.814594099753118	0.488132119807758	0.228734128227688	1	0.3	-2.31861120867349	2.65266972357242
2	2	0.4	2.94694105664613	0	0	0.821397234501342	0.488640573557124	0.223247407278737	1	0.3	-5.13500585519638	8.12871454845928
2	2	0.4	2.94694105664613	0.3	0.0916277977729693	0.819177363933548	0.49259430918934	0.233896942924631	1	0.3	-2.3143558006026	2.67849470788158
2	2	0.4	2.94694105664613	0.6	0.210415203298762	0.811485251062858	0.487188079441335	0.254018663133293	1	0.3	-2.29837563881178	2.65095698861058
0.5	0.5	0.2	67.1649268597693	0	0	0.596804532513123	0.489390078526519	0.417120234533999	1	0.6	-4.04610857353886	8.98486415901063
0.5	0.5	0.2	67.1649268597693	0.3	0.369821613511297	0.598558962380596	0.48963956162158	0.416230153883109	1	0.6	-2.09434994249496	5.20593775442021
0.5	0.5	0.2	67.1649268597693	0.6	0.728039756971854	0.590607663035031	0.480081367777769	0.413081166871262	1	0.6	-2.05537008408022	5.12273222308909
0.5	0.5	0.4	9.41729848022539	0	0	0.599633696224792	0.486397966670423	0.416181277670577	1	0.6	-3.50756174730218	8.05647511227301
0.5	0.5	0.4	9.41729848022539	0.3	0.401217397052633	0.592234281677662	0.482885161528653	0.418095590679168	1	0.6	-1.92491737639303	5.01795712557816
0.5	0.5	0.4	9.41729848022539	0.6	0.845020235709604	0.597085879321607	0.492417806045174	0.425515161938092	1	0.6	-1.94569644450828	4.98591795240637
0.5	1	0.2	23.0637778011853	0	0	0.601105393552968	0.49221435951031	0.418777283844705	1	0.6	-4.2359263842582	9.52276729131712
0.5	1	0.2	23.0637778011853	0.3	0.334239106476245	0.60035384266061	0.488288465745879	0.418740627125534	1	0.6	-2.06819158214103	5.2498125158119
0.5	1	0.2	23.0637778011853	0.6	0.69857981945997	0.597766333327843	0.488274683197481	0.418816554946684	1	0.6	-2.14719530886937	5.28838806986405
0.5	1	0.4	5.87467452725679	0	0	0.602407466930566	0.493104631602236	0.421352597020445	1	0.6	-3.74393508698978	8.57114401474037
0.5	1	0.4	5.87467452725679	0.3	0.358863483941636	0.598771393145023	0.491538538043373	0.420005852844674	1	0.6	-1.99775155823084	5.01899797385225
0.5	1	0.4	5.87467452725679	0.6	0.753716482846694	0.596119562316616	0.487886672893304	0.422033786763982	1	0.6	-1.9352618099765	5.08396345643405
0.5	2	0.2	15.3366887228635	0	0	0.59870917611282	0.488491822815548	0.417109719557007	1	0.6	-4.18751991306959	9.59392182112047
0.5	2	0.2	15.3366887228635	0.3	0.348961942894187	0.604776409751455	0.494233700045192	0.422754608583349	1	0.6	-1.99956730417006	5.1800568170171
0.5	2	0.2	15.3366887228635	0.6	0.685638099966109	0.595937604080846	0.489840283094895	0.420240841979761	1	0.6	-2.01253556220774	5.33354442374288
0.5	2	0.4	4.63901015221354	0	0	0.604585876216581	0.491459558202215	0.419085780091239	1	0.6	-4.22599228436623	9.48420723151884
0.5	2	0.4	4.63901015221354	0.3	0.341156501949324	0.598898473087385	0.492199341180222	0.420621347959191	1	0.6	-2.08446814836786	5.28673530646937
0.5	2	0.4	4.63901015221354	0.6	0.707100404250986	0.597433290176093	0.488445842992016	0.420827370718819	1	0.6	-2.06597729805487	5.1703496845537
1	0.5	0.2	42.6302192585205	0	0	0.69126658029485	0.4862170044927	0.344836586206801	1	0.6	-3.93370886383142	9.01197695419867
1	0.5	0.2	42.6302192585205	0.3	0.1746343566171	0.687081479944689	0.485114025899923	0.343623739752505	1	0.6	-1.25898093439858	3.52469856069865
1	0.5	0.2	42.6302192585205	0.6	0.37395372330968	0.682479798706055	0.486534850326025	0.34957674233297	1	0.6	-1.20300452059362	3.64964077995437
1	0.5	0.4	7.56733239955688	0	0	0.689486370736109	0.486442042652539	0.345670105060653	1	0.6	-3.23378027878568	7.47650644359128
1	0.5	0.4	7.56733239955688	0.3	0.236354296141001	0.681731291317911	0.478147995987834	0.340762705958311	1	0.6	-1.114389158025	3.43553446042217
1	0.5	0.4	7.56733239955688	0.6	0.454828336923128	0.674243367922664	0.477162227683125	0.347402383421804	1	0.6	-1.16589572408387	3.52749446479578
1	1	0.2	11.5150340285951	0	0	0.694272824589544	0.48946383763305	0.3453654602325	1	0.6	-3.99708545533327	9.00695849345546
1	1	0.2	11.5150340285951	0.3	0.188991753681321	0.693104733524143	0.488516531691474	0.348728355307465	1	0.6	-1.15884760140255	3.51956213678171
1	1	0.2	11.5150340285951	0.6	0.363823857864051	0.686936704631256	0.488231564614776	0.35131187304199	1	0.6	-1.14108203915108	3.53059451766364
1	1	0.4	4.32270629645278	0	0	0.692352574292367	0.491163838367089	0.346967119982013	1	0.6	-3.56852921914326	8.02347864492543
1	1	0.4	4.32270629645278	0.3	0.202329923438409	0.690448295860845	0.485349664974672	0.349067937344621	1	0.6	-1.13028701101432	3.45072513957903
1	1	0.4	4.32270629645278	0.6	0.400681078415224	0.677603552983224	0.477678940394695	0.348346964353879	1	0.6	-1.09743377916886	3.44981833924603
1	2	0.2	6.79219536021349	0	0	0.694611689617083	0.492366337476171	0.348181191690427	1	0.6	-4.12303659145048	9.0881538091736
1	2	0.2	6.79219536021349	0.3	0.183004135206123	0.69113989193397	0.491110941577895	0.351116468835602	1	0.6	-1.07507684163708	3.48928468836296
1	2	0.2	6.79219536021349	0.6	0.35520961548157	0.686408166486893	0.488116690739564	0.355021022431489	1	0.6	-1.2140849702683	3.59406158187616
1	2	0.4	3.43139633156156	0	0	0.693390150407256	0.491051080744487	0.354034088095644	1	0.6	-3.83828424053211	8.70359358816898
1	2	0.4	3.43139633156156	0.3	0.196139189611536	0.689788426749573	0.490375595583961	0.350168982258591	1	0.6	-1.30495304251993	3.63932711189227
1	2	0.4	3.43139633156156	0.6	0.379140559630208	0.686443404567665	0.490809593385181	0.366042886490602	1	0.6	-1.19769343112584	3.66471706165426
2	0.5	0.2	38.8511903555805	0	0	0.82214537133906	0.488209820000365	0.206480102107054	1	0.6	-3.99309835096018	8.98266351351007
2	0.5	0.2	38.8511903555805	0.3	0.0966740272078583	0.814567833781718	0.48986597840648	0.215322030687855	1	0.6	-0.737259468036644	2.67241535836496
2	0.5	0.2	38.8511903555805	0.6	0.200964458601271	0.807865241382772	0.485408951259923	0.231730808794407	1	0.6	-0.762189962399705	2.70029836363058
2	0.5	0.4	7.30998142522992	0	0	0.822628670759472	0.492408342007428	0.217349558321097	1	0.6	-3.4769167853649	7.9645882687292
2	0.5	0.4	7.30998142522992	0.3	0.123395416691516	0.806828652059613	0.48602716980509	0.221878976360084	1	0.6	-0.72190765024221	2.68113608265202
2	0.5	0.4	7.30998142522992	0.6	0.238851287751983	0.802212979693303	0.48029362282027	0.244865053149666	1	0.6	-0.79130597421478	2.67403326268345
2	1	0.2	9.18563828317207	0	0	0.821942674129961	0.488453540294217	0.206239965099744	1	0.6	-3.66717086953393	8.51735345165112
2	1	0.2	9.18563828317207	0.3	0.0950928890635974	0.815616446921291	0.489803715727416	0.215627594975484	1	0.6	-0.736205790916953	2.74782176180513
2	1	0.2	9.18563828317207	0.6	0.197179603867262	0.809749166990665	0.486349940510816	0.231445942593353	1	0.6	-0.649223964731376	2.69167159814407
2	1	0.4	3.86148864676351	0	0	0.822533977106669	0.489206820093692	0.216569464195439	1	0.6	-3.57087337349801	8.09728460552084
2	1	0.4	3.86148864676351	0.3	0.109498260131786	0.814600873570503	0.486852956474225	0.22373344336897	1	0.6	-0.802444498695974	2.66188219741074
2	1	0.4	3.86148864676351	0.6	0.223598909156563	0.808114138070206	0.487052443145773	0.248669101229363	1	0.6	-0.730913482997363	2.63938340925899
2	2	0.2	4.80892216262629	0	0	0.823858807110555	0.491070554959155	0.212084276104143	1	0.6	-3.93907055396565	8.79601899728318
2	2	0.2	4.80892216262629	0.3	0.0887465203193122	0.817248962119696	0.487795369283308	0.213627073616722	1	0.6	-0.87645639796329	2.71314882110386
2	2	0.2	4.80892216262629	0.6	0.184142376775854	0.814594099753118	0.488132119807758	0.228734128227688	1	0.6	-0.919671738214912	2.77479463840833
2	2	0.4	2.94694105664613	0	0	0.821397234501342	0.488640573557124	0.223247407278737	1	0.6	-3.5985998598038	8.16022276781471
2	2	0.4	2.94694105664613	0.3	0.0916277977729693	0.819177363933548	0.49259430918934	0.233896942924631	1	0.6	-0.758940240323553	2.63070946484407
2	2	0.4	2.94694105664613	0.6	0.210415203298762	0.811485251062858	0.487188079441335	0.254018663133293	1	0.6	-0.805549201376452	2.68598756482649
