# Supplementary material for: Simple imputation method for meta-analysis of survival rates when precision information is missing
Source: Res Synth Methods. 2025 Sep 11;16(6):937–52. doi: 10.1017/rsm.2025.10024 (PMC12657670; doi:10.1017/rsm.2025.10024)
Supplement: Maruo et al. supplementary material [file S1759287925100240sup001.zip › Supporting_information_Rcode_Simulation_results/simulation_4.1_results.csv]

mar_sgn	ke	kc	dropr	i2	p_miss_se	R	sf1y_t	sf2y_t	sf3y_t	sf1y	sf2y	sf3y	sfll1y	sfll2y	sfll3y	cp1y	cp2y	cp3y	cpll1y	cpll2y	cpll3y	se1y	se2y	se3y	sf1ycc	sf2ycc	sf3ycc	sfll1ycc	sfll2ycc	sfll3ycc	cp1ycc	cp2ycc	cp3ycc	cpll1ycc	cpll2ycc	cpll3ycc	se1ycc	se2ycc	se3ycc	na_st1y	na_st2y	na_st3y	se1y_t	se2y_t	se3y_t	se1ycc_t	se2ycc_t	se3ycc_t	na_sim
-1	0.5	0.5	0.2	0	0.3	5	0.596804532513123	0.489390078526519	0.417120234533999	0.606273425092396	0.495589439615796	0.424097018993522	-0.696950255961743	-0.356034799648635	-0.154350022107451	96.75	97.45	97.45	96.75	97.45	97.45	0.154577112559928	0.140511877382803	0.135326473464962	0.622875226755135	0.516873858352435	0.441472115415996	-0.755442749147203	-0.419509927566492	-0.203226564558151	95.638789122627	95.7927142124166	95.5361723961006	95.638789122627	95.7927142124166	95.5361723961006	0.19441192799212	0.174585747263371	0.167524849857554	0	0.03	0.12	0.136687579518514	0.122528673350285	0.115661027502255	0.170707845443428	0.15189213325594	0.143248426375405	0
-1	0.5	0.5	0.2	0.3	0.3	5	0.598558962380596	0.48963956162158	0.416230153883109	0.602405025119314	0.493349322584122	0.422971116259027	-0.686674476489666	-0.350780597196046	-0.151792877184491	94.2	93.7968984492246	93.3	94.2	93.7968984492246	93.3	0.17215412271537	0.156378491468521	0.149546551065274	0.619786797138184	0.5124259799721	0.43954382478079	-0.748701295492663	-0.408288900373962	-0.198923284587304	92.8861788617886	93.1875953228266	92.479674796748	92.8861788617886	93.1875953228266	92.479674796748	0.214245268125177	0.19234375474889	0.181563697483864	0	0.1	0.29	0.170211556646301	0.152515604699164	0.147050883949732	0.209911573071724	0.185849431263509	0.180100521335263	0
-1	0.5	0.5	0.2	0.6	0.3	5	0.590607663035031	0.480081367777769	0.413081166871262	0.596953492413977	0.490321529444271	0.423051006810573	-0.672884021473949	-0.344724903035086	-0.153276724963141	90.2	90.15	89.9949974987494	90.2	90.15	89.9949974987494	0.208974566427838	0.198181512361416	0.19478545939383	0.624791650056903	0.522149519222953	0.452372190960197	-0.772051538826855	-0.44171662157733	-0.237727361014821	88.6629384850025	87.290289781393	87.2394509405186	88.6629384850025	87.290289781393	87.2394509405186	0.25004906906032	0.232673834309548	0.229227808508557	0.01	0.24	0.74	0.215331027354191	0.206516793565876	0.202612895035957	0.260845968168015	0.247749258374438	0.245161546885798	0
-1	0.5	0.5	0.4	0	0.3	5	0.599633696224792	0.486397966670423	0.416181277670577	0.60682099339889	0.497078081453449	0.426632334036133	-0.699312280979491	-0.360814008928858	-0.161722840354307	97.3	97.5	96.9	97.3	97.5	96.9	0.163784965540276	0.154298399112764	0.152935222813159	0.623625382566248	0.51886299124079	0.443761736908136	-0.759148875906654	-0.425998924367172	-0.210146692395079	95.8805355303811	95.6230690010299	95.6230690010299	95.8805355303811	95.6230690010299	95.6230690010299	0.204371387019566	0.189728354939508	0.186542059485788	0.03	0.3	0.95	0.144465754048083	0.134794032773677	0.13468348006972	0.183127078474162	0.163066691912377	0.161021114952267	0
-1	0.5	0.5	0.4	0.3	0.3	5	0.592234281677662	0.482885161528653	0.418095590679168	0.601843859696495	0.495160283771539	0.426644300421622	-0.68597969547401	-0.356729329389249	-0.162448330631184	93.25	93.6	94.25	93.25	93.6	94.25	0.182063006289175	0.171517036702227	0.16876949829909	0.619412318662355	0.515422290125705	0.443901482590612	-0.748832006864791	-0.418335358394097	-0.211867511891497	92.4566768603466	92.6605504587156	92.3547400611621	92.4566768603466	92.6605504587156	92.3547400611621	0.227047302817884	0.211424566910427	0.206030696376957	0.07	0.36	1.2	0.183386549750586	0.167372469402903	0.166827642968647	0.222492392661202	0.203559247819623	0.199403462364581	0
-1	0.5	0.5	0.4	0.6	0.3	5	0.597085879321607	0.492417806045174	0.425515161938092	0.592701227950202	0.49064550205611	0.42742782220305	-0.661892697995119	-0.347427448952527	-0.16656658080834	90.3	89.8	89.75	90.3	89.8	89.75	0.230464406256394	0.22236465742335	0.222054952244196	0.626598036522729	0.527709261902709	0.461459748602474	-0.785094937081176	-0.462607653685233	-0.266263307227611	88.2503848127245	87.7948717948718	86.9230769230769	88.2503848127245	87.7948717948718	86.9230769230769	0.282991785103163	0.265930831237038	0.266575498612991	0.1	0.85	2.35	0.242598674325749	0.234501125511737	0.2341773767813	0.307755519368828	0.291723686484492	0.289948791205785	0
-1	0.5	1	0.2	0	0.3	5	0.601105393552968	0.49221435951031	0.418777283844705	0.606635511161123	0.49585146378763	0.424143916824306	-0.697952122526311	-0.356668029850701	-0.154425352880672	97.15	97.3	97.45	97.15	97.3	97.45	0.150893166014166	0.136389359093531	0.13078380413611	0.623420371503547	0.517234420964079	0.441231020305202	-0.756970419805879	-0.420267331561569	-0.202422822843896	96.2409886714727	95.6230690010299	96.1894953656025	96.2409886714727	95.6230690010299	96.1894953656025	0.19075437857804	0.169654411423179	0.161918457048293	0	0.02	0.06	0.133809205442523	0.118940888943292	0.112107215114031	0.167057961446172	0.146131441661426	0.13835178946287	0
-1	0.5	1	0.2	0.3	0.3	5	0.60035384266061	0.488288465745879	0.418740627125534	0.602719041577642	0.49318461913888	0.4224786599552	-0.687272898629445	-0.35003323421243	-0.150310100113289	94.05	94.05	92.95	94.05	94.05	92.95	0.166268991154915	0.150200301487372	0.143195509664485	0.618961453408878	0.511359892318956	0.437823132655359	-0.745337000169806	-0.404840341913839	-0.19390165454444	93.0492135971588	92.7955352612887	92.3389142567225	93.0492135971588	92.7955352612887	92.3389142567225	0.208151590724929	0.18546358539291	0.17464575139003	0	0.04	0.18	0.164712904649443	0.146536715058849	0.14107111355601	0.204521678900764	0.180901079483732	0.174536300599936	0
-1	0.5	1	0.2	0.6	0.3	5	0.597766333327843	0.488274683197481	0.418816554946684	0.597597984282258	0.490460051570418	0.422160440900276	-0.67431708768446	-0.344722287720327	-0.150608446503964	90.4952476238119	90.55	90.2451225612806	90.4952476238119	90.55	90.2451225612806	0.202028741260267	0.192047616555223	0.188475952198765	0.625113930680528	0.522734476097305	0.452129479320604	-0.772914252951778	-0.443340654145351	-0.23691060327631	89.5247828308636	88.6561062851303	87.8896269800715	89.5247828308636	88.6561062851303	87.8896269800715	0.246489707931553	0.228895329601515	0.224427171577719	0	0.16	0.5	0.208162959046774	0.198837717048957	0.194709799253764	0.25877583010303	0.244689408265745	0.239677308915929	0.05
-1	0.5	1	0.4	0	0.3	5	0.602407466930566	0.493104631602236	0.421352597020445	0.607515733457534	0.498088336661526	0.428190239563414	-0.701014205882824	-0.363334621836283	-0.165806250406154	97.6	97.55	97.45	97.6	97.55	97.45	0.155736642172898	0.145984285915173	0.145617760708102	0.623667501102442	0.519037782337461	0.445191938121271	-0.758041271840669	-0.425964353052979	-0.213749117758445	96.7213114754098	96.7213114754098	96.4139344262295	96.7213114754098	96.7213114754098	96.4139344262295	0.19382511210673	0.178461512628498	0.175789906955067	0	0.13	0.69	0.135905369193824	0.124488497298231	0.122824646965791	0.169625977324442	0.152943558886307	0.14787411673642	0
-1	0.5	1	0.4	0.3	0.3	5	0.598771393145023	0.491538538043373	0.420005852844674	0.602423440731027	0.494197115211281	0.425689601365166	-0.686654956822362	-0.353249690497337	-0.159420358615515	94.2	94.55	94.3	94.2	94.55	94.3	0.171732597362463	0.158965119860339	0.156814707319294	0.618553878290415	0.511620454892885	0.440091879846763	-0.74434884460014	-0.40602181271214	-0.200462533976399	93.1910569105691	93.2418699186992	92.7337398373984	93.1910569105691	93.2418699186992	92.7337398373984	0.213172295166235	0.193714454976232	0.187227368189751	0	0.16	0.94	0.16923516539195	0.152967461842171	0.151586084783765	0.208274573921592	0.187284197740918	0.180767632315202	0
-1	0.5	1	0.4	0.6	0.3	5	0.596119562316616	0.487886672893304	0.422033786763982	0.597280857863807	0.491921559063249	0.427965895417904	-0.674681625190776	-0.349936543050766	-0.167330664692812	89.95	90.4452226113057	90.3403403403403	89.95	90.4452226113057	90.3403403403403	0.212209531001251	0.203926367203528	0.204130750652225	0.627758364394756	0.526033904844914	0.457972015452068	-0.784351215248664	-0.454583148035424	-0.25448673896284	88.196218702095	87.5319366377108	87.9856850715746	88.196218702095	87.5319366377108	87.9856850715746	0.258200440829352	0.243943135150583	0.243481044509571	0.04	0.46	1.72	0.222273036959857	0.216210327185931	0.212518102150316	0.275320435443575	0.260090594151882	0.25821512783681	0
-1	0.5	2	0.2	0	0.3	5	0.59870917611282	0.488491822815548	0.417109719557007	0.606549807754061	0.495443765702937	0.423572638537235	-0.697589612007153	-0.355476333232201	-0.152830958895018	97.1	96.95	97.2	97.1	96.95	97.2	0.149994975849781	0.134264175408895	0.127737530873194	0.622146311780869	0.515032658395012	0.439430587538874	-0.752535347561437	-0.413755091930583	-0.197376082120454	95.9652706843718	95.8099131323454	95.8631256384065	95.9652706843718	95.8099131323454	95.8631256384065	0.186485653847981	0.165317416138455	0.157024006497358	0	0.01	0.02	0.132636444828404	0.118444662155855	0.111268232614021	0.165999845738349	0.145778657805636	0.137411342984123	0
-1	0.5	2	0.2	0.3	0.3	5	0.604776409751455	0.494233700045192	0.422754608583349	0.602372903272454	0.492757757307477	0.422141975578318	-0.686103372207502	-0.348746209103338	-0.149356770589927	94.0970485242621	93.6	93.25	94.0970485242621	93.6	93.25	0.166125422867361	0.14906065001659	0.141936096373182	0.619632320140461	0.512014461015087	0.438767363043977	-0.747711383565488	-0.406744437216884	-0.196488840634198	93.8587512794268	92.4257932446264	92.4731182795699	93.8587512794268	92.4257932446264	92.4731182795699	0.210409264513969	0.186114593190283	0.174948176470283	0	0.04	0.12	0.164258503022141	0.145050712017491	0.139155801861521	0.205241875980748	0.180589941579506	0.171620783112355	0.05
-1	0.5	2	0.2	0.6	0.3	5	0.595937604080846	0.489840283094895	0.420240841979761	0.597434181588184	0.489595854069149	0.420401268872271	-0.673556736391795	-0.342041385713727	-0.145636411743185	90.6953476738369	90.75	90.0900900900901	90.6953476738369	90.75	90.0900900900901	0.200823188710165	0.189097268009097	0.185120350732074	0.624471772495835	0.521041558350982	0.449714539110805	-0.770238130840777	-0.4378239699896	-0.229867947149966	89.9489795918367	89.4387755102041	87.9081632653061	89.9489795918367	89.4387755102041	87.9081632653061	0.243488779489753	0.225370860381014	0.219521281749829	0	0.13	0.35	0.20581905907987	0.195296515721121	0.190753154833874	0.255180841288785	0.239464987700672	0.235424635735749	0.05
-1	0.5	2	0.4	0	0.3	5	0.604585876216581	0.491459558202215	0.419085780091239	0.607028720178808	0.497260339487893	0.42745665024485	-0.699162214262552	-0.36077811630831	-0.16366321572796	97.45	97.45	97.65	97.45	97.45	97.65	0.150862036778102	0.138805930138875	0.138094555268364	0.622007637998364	0.515715242082464	0.441535465058491	-0.751742300582176	-0.415791521289444	-0.203348786590428	97.0888661899898	95.9141981613892	96.4249233912155	97.0888661899898	95.9141981613892	96.4249233912155	0.186647888546039	0.16820960291637	0.164466528622739	0	0.03	0.43	0.132376514143689	0.119969739150672	0.116401608729242	0.162258402945402	0.146295557703033	0.142200894319365	0
-1	0.5	2	0.4	0.3	0.3	5	0.598898473087385	0.492199341180222	0.420621347959191	0.603155453947047	0.494419786589298	0.425429063933239	-0.688672554703479	-0.353624779328678	-0.158596794611137	94.45	94.3	93.6	94.45	94.3	93.6	0.166885171263696	0.152388741552651	0.149352468112552	0.620153962167363	0.512511342704441	0.439948674625133	-0.7492216527358	-0.408190296635459	-0.199978729970806	93.5336048879837	93.2281059063136	92.4643584521385	93.5336048879837	93.2281059063136	92.4643584521385	0.208464018125289	0.186944038724404	0.178953416471367	0	0.09	0.66	0.164178422536192	0.146709967259371	0.14606781068717	0.20277629112806	0.180046252701	0.177764273621306	0
-1	0.5	2	0.4	0.6	0.3	5	0.597433290176093	0.488445842992016	0.420827370718819	0.598245845711203	0.492566617626351	0.427614873923883	-0.676748111429794	-0.351066651685327	-0.165962562447772	90.5905905905906	90.55	90.5405405405405	90.5905905905906	90.55	90.5405405405405	0.203445324462128	0.194268391890149	0.193492080062037	0.625929958505214	0.523394977190789	0.455666572819685	-0.776291288236622	-0.445510476065585	-0.247246839535637	89.0760592138846	87.4936191934661	87.6467585502808	89.0760592138846	87.4936191934661	87.6467585502808	0.247495846732247	0.231288698454744	0.229285356680256	0	0.25	1.32	0.211241354597107	0.20261265636972	0.199092326478569	0.262988785891512	0.24774988043956	0.244537425642038	0.1
-1	1	0.5	0.2	0	0.3	5	0.69126658029485	0.4862170044927	0.344836586206801	0.698143102370848	0.495146930270688	0.350588336742773	-1.03141470520502	-0.354892425118639	0.0473538726865418	97.1985992996498	97	97.2	97.1985992996498	97	97.2	0.178411228320493	0.144370238499812	0.13536608417328	0.712505308654592	0.518667780313189	0.365960098544636	-1.09540230472828	-0.425081599003749	0.00525612573439567	96.7112024665982	95.2209660842754	96.6084275436793	96.7112024665982	95.2209660842754	96.6084275436793	0.231828082193928	0.182465414921298	0.169601978567018	0	0.04	0.55	0.157727441808923	0.125926023949961	0.115186739453199	0.204512193324527	0.15684114452721	0.142999391519017	0.05
-1	1	0.5	0.2	0.3	0.3	5	0.687081479944689	0.485114025899923	0.343623739752505	0.692895904829367	0.492334430836989	0.350433542089644	-1.01480682700851	-0.347842534262052	0.0479338686444169	93.1465732866433	94.15	93.7	93.1465732866433	94.15	93.7	0.196899539631076	0.158892374592979	0.146618159083503	0.70164113778326	0.50416961358703	0.357938890939626	-1.05601723062253	-0.384090890057557	0.0273653587122556	93.1714719271624	93.5288169868554	93.0232558139535	93.1714719271624	93.5288169868554	93.0232558139535	0.242606393305244	0.193449131403549	0.174990002355865	0	0.1	0.93	0.196341305333053	0.153018149622329	0.143290781347886	0.246759414779548	0.187672153080608	0.170208029412356	0.05
-1	1	0.5	0.2	0.6	0.3	5	0.682479798706055	0.486534850326025	0.34957674233297	0.686017323619405	0.489110309537491	0.354087783389182	-0.993422055486219	-0.341588274933486	0.0383527785402886	90.25	90.8	90.55	90.25	90.8	90.55	0.23237796421125	0.203541240937652	0.196236294292896	0.705411342185354	0.513878533709052	0.373916869929238	-1.07926601541255	-0.417677084135003	-0.0168733585711256	89.9541050484447	90.112130479103	89.3476044852192	89.9541050484447	90.112130479103	89.3476044852192	0.28496978943788	0.24544062862116	0.2327692804942	0	0.33	2.16	0.238848477392234	0.213168168568421	0.204596003664046	0.288998281194393	0.256939938091994	0.242997986948324	0
-1	1	0.5	0.4	0	0.3	5	0.689486370736109	0.486442042652539	0.345670105060653	0.697287172363976	0.494957919645891	0.35318319006192	-1.02886446528409	-0.354954387945658	0.040337596032826	97.6988494247123	97.35	96.85	97.6988494247123	97.35	96.85	0.191386602716368	0.161139190669744	0.157350178862114	0.71135193519541	0.517679920213405	0.367475583316457	-1.09317969152596	-0.423219595730208	0.00099835345746135	96.8685831622177	96.5092402464066	96.2525667351129	96.8685831622177	96.5092402464066	96.2525667351129	0.247117539440341	0.198507765145549	0.192184069640189	0.01	0.4	2.3	0.166263864821484	0.14174369543738	0.138948845657645	0.22407935076059	0.174974986116075	0.16845353370275	0.05
-1	1	0.5	0.4	0.3	0.3	5	0.681731291317911	0.478147995987834	0.340762705958311	0.690210586172121	0.492993048650692	0.355414303292388	-1.00680357555301	-0.351322788035694	0.0345125318508156	92.9964982491246	93	92.1	92.9964982491246	93	92.1	0.215907903946518	0.185419455978356	0.178808205158997	0.704331593700353	0.511869737362789	0.36809792643577	-1.07229299459328	-0.409808578713498	-0.000550740652823552	93.1317273193234	91.1327524346489	90.2614044079959	93.1317273193234	91.1327524346489	90.2614044079959	0.274713202346197	0.232871337302312	0.218223850395491	0.01	0.46	3.04	0.216807196859178	0.185115536290738	0.181933591546974	0.279144765490926	0.233351591772792	0.220063975289914	0.05
-1	1	0.5	0.4	0.6	0.3	5	0.674243367922664	0.477162227683125	0.347402383421804	0.678927034662394	0.487706312153297	0.364400807596734	-0.971857206358664	-0.339949185624352	0.00963389751134655	89.3	90.4	89.65	89.3	90.4	89.65	0.259920872528485	0.237379996121134	0.233319816092362	0.702040394607133	0.517064944602025	0.387172886608686	-1.07412348637565	-0.43158081935525	-0.055064482021701	88.9511201629328	89.1603053435115	88.1813550687723	88.9511201629328	89.1603053435115	88.1813550687723	0.31962496328696	0.28525670817662	0.277591945090251	0.02	1.12	5.71	0.277426369899977	0.251072262121588	0.248524614462698	0.334813809538358	0.304299284863052	0.297909064256763	0
-1	1	1	0.2	0	0.3	5	0.694272824589544	0.48946383763305	0.3453654602325	0.698615984170012	0.495451212294835	0.350770622738851	-1.03276260621479	-0.355624509255469	0.0468442530275937	97.3486743371686	97.6	96.7	97.3486743371686	97.6	96.7	0.173288518174361	0.140370447488344	0.132655953313433	0.711120112546513	0.515840814888792	0.363894638216672	-1.08812443921052	-0.416304767470612	0.0109643471585434	96.9943963321447	96.3340122199593	95.8757637474542	96.9943963321447	96.3340122199593	95.8757637474542	0.21818484006229	0.172164530302352	0.161695204023217	0	0.03	0.55	0.152209656815325	0.122187241074834	0.113972550711706	0.192690467562745	0.148754360201779	0.138145912939361	0.05
-1	1	1	0.2	0.3	0.3	5	0.693104733524143	0.488516531691474	0.348728355307465	0.69301798800311	0.492745634341146	0.350654447015714	-1.01497962008326	-0.349056800980542	0.0473376510473085	93.3	94.2471235617809	93.65	93.3	94.2471235617809	93.65	0.193400653302645	0.157608876070691	0.147322626581832	0.703364570420219	0.506674263323642	0.359609957733355	-1.06332694207561	-0.391515334035742	0.0228138516412576	92.6642893530311	93.2212028542304	92.4095771777891	92.6642893530311	93.2212028542304	92.4095771777891	0.239062840534292	0.191919507405908	0.176320395067304	0	0.1	0.92	0.193762315454731	0.15313333373322	0.145153097095956	0.248764992052197	0.188629567458831	0.174615227869784	0
-1	1	1	0.2	0.6	0.3	5	0.686936704631256	0.488231564614776	0.35131187304199	0.687394674969253	0.489520819273434	0.353821308160697	-0.998132705411764	-0.342463482040403	0.0390522809534696	89.8949474737369	90.5	89.95	89.8949474737369	90.5	89.95	0.226128829938554	0.19837527647413	0.191552982616144	0.706244207070315	0.514047764019537	0.373540070537233	-1.08205679223552	-0.417624157577391	-0.0158301380186184	90.233977619532	89.2675483214649	88.1993896236012	90.233977619532	89.2675483214649	88.1993896236012	0.277236372031585	0.23868582624112	0.227272793716119	0	0.24	2.06	0.234141451196001	0.207718652569645	0.202137878280977	0.285535909329344	0.251465745419238	0.243052741267245	0.05
-1	1	1	0.4	0	0.3	5	0.692352574292367	0.491163838367089	0.346967119982013	0.69906495947758	0.4973030000841	0.356441080310938	-1.0353517375076	-0.361435005582234	0.0313723591867186	97.35	97.7	96.25	97.35	97.7	96.25	0.180751546562587	0.154318223497448	0.155894639090226	0.713309715173139	0.519308155132273	0.369601780250249	-1.10000684983852	-0.427441078129306	-0.00484370338158273	96.5002573340196	96.1914565105507	95.8826556870818	96.5002573340196	96.1914565105507	95.8826556870818	0.233579553333329	0.192027214268522	0.18900617322014	0	0.31	2.77	0.160106587100644	0.134144335361613	0.136825829572266	0.214233729537003	0.165262925168855	0.164117329721054	0
-1	1	1	0.4	0.3	0.3	5	0.690448295860845	0.485349664974672	0.349067937344621	0.691924323140033	0.493891396178433	0.356508116653608	-1.01174301305332	-0.353058869418741	0.0313616566311979	93.2966483241621	93.95	93.7	93.2966483241621	93.95	93.7	0.201797065806663	0.171787704964352	0.168908743544725	0.702256845327237	0.508084271365812	0.365827178852947	-1.06012504100756	-0.396822324586671	0.00555998045719818	93.0315361139369	93.0859176410778	92.3194303153611	93.0315361139369	93.0859176410778	92.3194303153611	0.248571731383489	0.208236329707129	0.20098517785173	0	0.35	3.29	0.202618470102722	0.167516322839224	0.171018392191679	0.256989284830523	0.205664714379945	0.201895718858071	0.05
-1	1	1	0.4	0.6	0.3	5	0.677603552983224	0.477678940394695	0.348346964353879	0.683537213612308	0.488923391444518	0.362061413024	-0.985631146214171	-0.342217714950432	0.0161507379735505	90.0950475237619	90.1	89.9	90.0950475237619	90.1	89.9	0.239492592454628	0.216077484749567	0.214469069448484	0.704016988164399	0.51441414212117	0.382437885242921	-1.07649553073242	-0.420924766333766	-0.0412350274227703	88.8662938485002	88.5104219623793	88.6005089058524	88.8662938485002	88.5104219623793	88.6005089058524	0.293688752465985	0.258343949672678	0.25113437839749	0	0.78	5.43	0.251539783221831	0.231073224705691	0.228543389422372	0.305179376896524	0.27618962332285	0.269345280423732	0.05
-1	1	2	0.2	0	0.3	5	0.694611689617083	0.492366337476171	0.348181191690427	0.699152034104568	0.495688001977483	0.35106871268354	-1.03472867431923	-0.356202286868545	0.0460065551000948	97.85	97.4	97.15	97.85	97.4	97.15	0.170981236958342	0.136499886900406	0.128633637755454	0.713660123835307	0.517619721822806	0.365065553998845	-1.09913082071536	-0.421539776468449	0.00771315910266665	97.0573051109964	95.4568921011874	96.1280330407847	97.0573051109964	95.4568921011874	96.1280330407847	0.220115758924055	0.17059795871277	0.160004234729182	0	0.02	0.43	0.150273462976045	0.119184622940341	0.1104950944668	0.196262200258887	0.148755489972241	0.137415245460347	0
-1	1	2	0.2	0.3	0.3	5	0.69113989193397	0.491110941577895	0.351116468835602	0.693413029059251	0.492648887569243	0.350045461647721	-1.01621210726692	-0.348666835575555	0.0489938855427785	93.5	93.7	93.25	93.5	93.7	93.25	0.190200630725512	0.153319840827491	0.143504098321317	0.703245585850297	0.505797611168136	0.358987197724306	-1.06180820386605	-0.388850797919637	0.0245449620401655	92.8207739307536	92.7189409368635	92.8680590932247	92.8207739307536	92.7189409368635	92.8680590932247	0.235414684336398	0.188817550398874	0.17405155324579	0	0.06	0.71	0.191011203007568	0.150900462229436	0.141232398303816	0.237172246404921	0.187471490903092	0.171271043028166	0
-1	1	2	0.2	0.6	0.3	5	0.686408166486893	0.488116690739564	0.355021022431489	0.687985132871264	0.489802659442784	0.351891863260519	-0.999635238815274	-0.342970709099372	0.0443697026986433	90.25	90.2	89.9949974987494	90.25	90.2	89.9949974987494	0.222147483848215	0.194422559496475	0.188049609689912	0.706146199664358	0.513742560134349	0.371775589260276	-1.08138167894097	-0.416495145802702	-0.0109656587935116	89.5780376207423	89.0188103711235	88.1037112353838	89.5780376207423	89.0188103711235	88.1037112353838	0.271802584101676	0.231641559889043	0.221920077916106	0	0.18	1.7	0.228414131272993	0.201833729032231	0.197981633524969	0.284529350724024	0.246556084299215	0.237983642906336	0
-1	1	2	0.4	0	0.3	5	0.693390150407256	0.491051080744487	0.354034088095644	0.699339181173631	0.49802684240401	0.358681786401318	-1.03556189259837	-0.363150644787287	0.0252154897064792	97.8	97.3	97	97.8	97.3	97	0.173086824254729	0.145917981665456	0.152739660558772	0.712310594162433	0.518620910448884	0.370778606040345	-1.09352989682435	-0.424791190766532	-0.00799191938786765	96.8270214943705	95.957011258956	95.9058341862846	96.8270214943705	95.957011258956	95.9058341862846	0.219500198343043	0.178765631184063	0.182069142664322	0	0.12	3.31	0.151076997216043	0.12433111479947	0.132643690641673	0.19641179879448	0.154317059553853	0.159863296590068	0
-1	1	2	0.4	0.3	0.3	5	0.689788426749573	0.490375595583961	0.350168982258591	0.692408591278643	0.493036004782733	0.35735928138305	-1.01260355489354	-0.350123652852139	0.0290655166431175	93.4	93.8	93.3	93.4	93.8	93.3	0.19364002060304	0.161812557718876	0.164016059169269	0.701796818958952	0.505187315395691	0.365506595037966	-1.0566253065757	-0.387378281251513	0.00655305882697545	92.8715874620829	93.3265925176946	92.9691451694487	92.8715874620829	93.3265925176946	92.9691451694487	0.237643032892466	0.195076487391487	0.191925721128204	0	0.18	3.9	0.194064394036744	0.158323469258195	0.163847628406366	0.246643301744033	0.19158020711923	0.18892866643187	0
-1	1	2	0.4	0.6	0.3	5	0.686443404567665	0.490809593385181	0.366042886490602	0.686530353736182	0.490088205968479	0.364688897407905	-0.995506312805653	-0.344689322650509	0.0089071290242032	89.6	90.4452226113057	90.25	89.6	90.4452226113057	90.25	0.228756168080391	0.204316439510248	0.206434118356254	0.704937286981179	0.513121087161086	0.382149528074597	-1.07704907791433	-0.415362497602091	-0.0401953288616804	89.5939086294416	89.492385786802	88.9735772357724	89.5939086294416	89.492385786802	88.9735772357724	0.274920152525765	0.242182686036306	0.240354366933376	0	0.48	5.99	0.239384706468794	0.217340160740563	0.21547219078392	0.28769262381786	0.255676052787206	0.251085542572948	0
-1	2	0.5	0.2	0	0.3	5	0.82214537133906	0.488209820000365	0.206480102107054	0.827956875130498	0.493728887789804	0.211014356001409	-1.68612195094284	-0.350855533983399	0.445763916032008	96.8984492246123	97.3986993496748	97.2	96.8984492246123	97.3986993496748	97.2	0.243252151378096	0.146187919506114	0.134110611916626	0.836782708424531	0.516499114417823	0.219175721833195	-1.75680323691833	-0.418846233147304	0.422695219649037	97.0663921770458	96.0885229027277	96.7061245496655	97.0663921770458	96.0885229027277	96.7061245496655	0.314414082669994	0.182275123079734	0.162713039390112	0	0.06	3.74	0.219041656919399	0.127634728968766	0.115774391714044	0.28749944451167	0.159703805468083	0.144481640719012	0.05
-1	2	0.5	0.2	0.3	0.3	5	0.814567833781718	0.48986597840648	0.215322030687855	0.82055809239804	0.491902640312048	0.217409338164223	-1.6475904147151	-0.346929962524379	0.428600245603065	93.9439439439439	93.95	92.9964982491246	93.9439439439439	93.95	92.9964982491246	0.26606391885404	0.163961064806852	0.153569059083387	0.826434752054269	0.50190685778381	0.22223032781209	-1.70096781844635	-0.37825547941887	0.4158942951792	94.0071102082275	93.9563230066023	93.1437277805993	94.0071102082275	93.9563230066023	93.1437277805993	0.332607004886789	0.202944098694742	0.182139693539701	0	0.12	5.37	0.261720541953171	0.160136884382491	0.149803992434154	0.340247891372766	0.19975379442226	0.175664889594677	0.1
-1	2	0.5	0.2	0.6	0.3	5	0.807865241382772	0.485408951259923	0.231730808794407	0.813317142719571	0.48676321365115	0.234142013452768	-1.61141593525591	-0.335412033778421	0.382823092152524	91.85	89.7	88.7	91.85	89.7	88.7	0.289465871813633	0.212190511270411	0.200040482276805	0.823297103612864	0.505448455600244	0.244991157968654	-1.69185892368279	-0.393815321588716	0.353287185078497	91.4893617021277	89.5083628991384	88.500506585613	91.4893617021277	89.5083628991384	88.500506585613	0.363246439692033	0.256318489257054	0.234793856889482	0	0.41	9.37	0.302039050814533	0.223977967425134	0.210116366433781	0.380159318023793	0.272284139422801	0.248299907604873	0
-1	2	0.5	0.4	0	0.3	5	0.822628670759472	0.492408342007428	0.217349558321097	0.825442170480102	0.494080597996969	0.216095663468126	-1.67315780688517	-0.352637074191723	0.431522639975244	97.15	97.45	97.2	97.15	97.45	97.2	0.261198730941367	0.165720428345251	0.159752057500777	0.834813844296049	0.518084452586256	0.226235956374915	-1.74948264091035	-0.424983223247693	0.402753190325344	97.9038854805726	96.6240409207161	97.3926380368098	97.9038854805726	96.6240409207161	97.3926380368098	0.350034699970493	0.207559175960646	0.191660667729764	0	0.41	8.68	0.236617223104295	0.146840372944553	0.13768661462473	0.313742307638692	0.183370780568067	0.170001892918809	0
-1	2	0.5	0.4	0.3	0.3	5	0.806828652059613	0.48602716980509	0.221878976360084	0.816464043545429	0.490494075377164	0.228289152348387	-1.6278705586096	-0.344530090698902	0.398370412017646	93.7	93.45	92.6	93.7	93.45	92.6	0.287686849651787	0.191256153203693	0.184225292206178	0.824851568946189	0.506063317135614	0.23735315089881	-1.70017997349639	-0.393546453630762	0.37396087411914	93.2786044125192	92.4576706003078	92.3472008217771	93.2786044125192	92.4576706003078	92.3472008217771	0.367254681357497	0.239011054247067	0.220183110007432	0	0.57	11.43	0.289023960441157	0.192979186819606	0.185334580350463	0.376451438541905	0.243357848015775	0.224045863539115	0
-1	2	0.5	0.4	0.6	0.3	5	0.802212979693303	0.48029362282027	0.244865053149666	0.804994742196795	0.484228913451082	0.25660411239985	-1.57204980634183	-0.330815601921298	0.31883366888873	90.3951975987994	89.1945972986493	88.3941970985493	90.3951975987994	89.1945972986493	88.3941970985493	0.318069389718878	0.24614694111854	0.237995772288514	0.819855081552939	0.508513840649663	0.271283859687618	-1.68779315398846	-0.409348613180581	0.277813146209566	91.3021363173957	87.6907426246185	88.0612244897959	91.3021363173957	87.6907426246185	88.0612244897959	0.407248054232709	0.297861323369989	0.277382085308348	0	1.28064032016008	16.3881940970485	0.340949321083815	0.264516333994676	0.25530228196456	0.445390466166318	0.338584811849612	0.302551129655792	0.05
-1	2	1	0.2	0	0.3	5	0.821942674129961	0.488453540294217	0.206239965099744	0.828944637553748	0.495189627843603	0.212259038610775	-1.69127799873843	-0.355022781808586	0.441973277217053	96.8	97.3	97.1	96.8	97.3	97.1	0.236656994191389	0.144284142880461	0.13600097300295	0.837878773305237	0.519850596671983	0.221635949471222	-1.76322031894799	-0.428618286644756	0.415254664041474	97.1428571428571	95.6883116883117	96.5714285714286	97.1428571428571	95.6883116883117	96.5714285714286	0.311091377474628	0.181909330020813	0.166927133372947	0	0.05	4.21	0.21162567565414	0.126130587403024	0.116407937091804	0.28294155087082	0.156748338702939	0.145088892499594	0
-1	2	1	0.2	0.3	0.3	5	0.815616446921291	0.489803715727416	0.215627594975484	0.821348216538398	0.491939049453116	0.21784718132241	-1.65147578001854	-0.346903283319816	0.42708776982565	94.0970485242621	94	93.55	94.0970485242621	94	93.55	0.259352588852658	0.161672490183551	0.154131037751623	0.826503405427202	0.500872579682711	0.222128695304204	-1.69909193891397	-0.374785696426732	0.415866673002128	93.7658388241257	93.4143870314083	93.6170212765958	93.7658388241257	93.4143870314083	93.6170212765958	0.318309135257983	0.196696856219521	0.180459277870628	0	0.11	5.87	0.256603114811292	0.1572692270333	0.147961453917348	0.330561691639529	0.193016205638504	0.171485379797581	0.05
-1	2	1	0.2	0.6	0.3	5	0.809749166990665	0.486349940510816	0.231445942593353	0.814292687745451	0.487237123456589	0.234478642114857	-1.61490051640557	-0.336564646334964	0.381631255963495	91.7458729364682	90.1450725362681	89.4	91.7458729364682	90.1450725362681	89.4	0.282771679514012	0.209228711778591	0.199027261137108	0.823675849000307	0.504743319453999	0.24434729861205	-1.69156508889205	-0.391030498606968	0.354621598549789	91.751012145749	89.5189873417721	88.8157894736842	91.751012145749	89.5189873417721	88.8157894736842	0.350379077021374	0.250216835231594	0.231750489872328	0	0.37	9.7	0.288390981272662	0.220150790659741	0.208389137604766	0.370749373231958	0.263557209843804	0.242131038618319	0.05
-1	2	1	0.4	0	0.3	5	0.822533977106669	0.489206820093692	0.216569464195439	0.827772355915084	0.495091657381659	0.219933650655623	-1.68563335556852	-0.355338937930711	0.420222375365218	97.3	97.4	97.2	97.3	97.4	97.2	0.248368446022584	0.161416991049098	0.167692051489626	0.836720535982426	0.51825845130321	0.231047717044759	-1.7604868885537	-0.425027081775366	0.388803417627596	97.4306269270298	96.7625899280576	96.9119917653114	97.4306269270298	96.7625899280576	96.9119917653114	0.331558052749129	0.202128401518802	0.201471102624939	0	0.41	11.47	0.223186808840117	0.141761406664093	0.143834796260117	0.308943437621748	0.177034950180982	0.177184780522355	0
-1	2	1	0.4	0.3	0.3	5	0.814600873570503	0.486852956474225	0.22373344336897	0.819963749864713	0.492878255236927	0.230050906795089	-1.64576819243789	-0.350626987572798	0.392585004013548	93.5967983991996	94	93.9	93.5967983991996	94	93.9	0.273934305568804	0.183092548516929	0.186045041856863	0.826385213788715	0.504914996570719	0.237844934213213	-1.70318448118538	-0.388557569472559	0.371927213792541	93.2083122149012	93.2589964521034	92.8462709284627	93.2083122149012	93.2589964521034	92.8462709284627	0.338129471756967	0.225979372081486	0.214847897414195	0	0.46	13.18	0.271718461659764	0.177984974373493	0.180128174593981	0.352296969432958	0.222337640341897	0.218088935138268	0.05
-1	2	1	0.4	0.6	0.3	5	0.808114138070206	0.487052443145773	0.248669101229363	0.809537956468044	0.487111141904552	0.258250709243457	-1.59413601484426	-0.338018638460139	0.313756152705653	90.1450725362681	89.6448224112056	87.8439219609805	90.1450725362681	89.6448224112056	87.8439219609805	0.303135113210577	0.235901303832264	0.235997501047389	0.822450581346251	0.510455502911177	0.272877916036647	-1.69356667687532	-0.412153474778984	0.272787872421425	91.3617886178862	89.2784552845528	88.469387755102	91.3617886178862	89.2784552845528	88.469387755102	0.381378942171548	0.284948443239536	0.272084495565755	0	1.09054527263632	18.2491245622811	0.321884654560025	0.248327913334301	0.252889643008667	0.405446374642884	0.308440090431937	0.299399390518873	0.05
-1	2	2	0.2	0	0.3	5	0.823858807110555	0.491070554959155	0.212084276104143	0.829421217586096	0.495576898405228	0.213134749767494	-1.6934371682434	-0.356005731953958	0.439314495524031	96.7983991995998	97.55	97.2486243121561	96.7983991995998	97.55	97.2486243121561	0.230482834232987	0.140484745307013	0.136345019636548	0.83753985731991	0.517254349486114	0.221418959102056	-1.75820756838608	-0.420626214937096	0.415926680360282	96.7162647511544	96.1518727552591	97.4345818368394	96.7162647511544	96.1518727552591	97.4345818368394	0.299575599490519	0.176062114712872	0.165568636938061	0	0.03	4.96	0.206226920711393	0.122734471588826	0.116935412711082	0.267069111556949	0.152004639328395	0.14638320752995	0.05
-1	2	2	0.2	0.3	0.3	5	0.817248962119696	0.487795369283308	0.213627073616722	0.822349633133932	0.492176978227092	0.218656433555754	-1.65643916315902	-0.347351700141568	0.424526845424472	93.5	94.25	93.8	93.5	94.25	93.8	0.253039903703813	0.156006063970021	0.153042579827226	0.827611744258703	0.501408412749673	0.222955982632716	-1.70525400746576	-0.375963144687539	0.413432674001845	93.756345177665	93.7055837563452	93.248730964467	93.756345177665	93.7055837563452	93.248730964467	0.314687051070017	0.191228863668272	0.180616626327207	0	0.1	6.56	0.249788237658314	0.15191700447643	0.147072882022055	0.326899367637606	0.186826434080096	0.172544840128244	0
-1	2	2	0.2	0.6	0.3	5	0.814594099753118	0.488132119807758	0.228734128227688	0.816529278364435	0.488595386480984	0.233352596938249	-1.62680652620406	-0.33993976749219	0.384371134817061	91.6	90.5	90.3	91.6	90.5	90.3	0.275341890506184	0.200686461112369	0.193520574502118	0.825438980654975	0.505316871141149	0.242542630080024	-1.69915445165156	-0.391698462061882	0.359307277170596	91.5314401622718	90.4665314401623	89.9594320486815	91.5314401622718	90.4665314401623	89.9594320486815	0.338798829690598	0.239099494467425	0.224119369021902	0	0.26	9.93	0.280928431769379	0.21042161239365	0.200435030753979	0.355752335250096	0.249308567330599	0.232749731554208	0
-1	2	2	0.4	0	0.3	5	0.821397234501342	0.488640573557124	0.223247407278737	0.829884580832507	0.496792377519297	0.229288946049501	-1.69711256763288	-0.359946642110909	0.39261343955645	97.2986493246623	97.7988994497249	97.7488744372186	97.2986493246623	97.7988994497249	97.7488744372186	0.236178607441752	0.154251922017974	0.181135289344571	0.837993468643916	0.519066458943597	0.240354736995599	-1.76320748414437	-0.426883144819076	0.361980887366896	97.0954356846473	96.0082944530845	96.8782518210198	97.0954356846473	96.0082944530845	96.8782518210198	0.308656950796477	0.192356003559678	0.21326464215788	0	0.310155077538769	17.6388194097049	0.2102732173729	0.133885705272173	0.1542023640536	0.279669369979972	0.167371838897457	0.191883960054802	0.05
-1	2	2	0.4	0.3	0.3	5	0.819177363933548	0.49259430918934	0.233896942924631	0.821587300439555	0.493484686809922	0.235052555643596	-1.65241453929808	-0.351663193772182	0.377478913429444	93.75	94.65	94.2	93.75	94.65	94.2	0.257095955287263	0.169539281095679	0.191743919006258	0.827207957535154	0.503848596743656	0.242835412868672	-1.70396247744117	-0.384205552956297	0.356733129783987	93.5943060498221	93.5943060498221	93.7755102040816	93.5943060498221	93.5943060498221	93.7755102040816	0.320803470408156	0.208209049604936	0.219171274070012	0	0.35	17.64	0.253725882654368	0.163107218148067	0.184170838703279	0.332204794793636	0.204161512722715	0.218896305120437	0
-1	2	2	0.4	0.6	0.3	5	0.811485251062858	0.487188079441335	0.254018663133293	0.81282165514401	0.488314001428662	0.264519144603844	-1.60768670749999	-0.340797693800274	0.295603188827664	91.2412412412412	89.4894894894895	89.2892892892893	91.2412412412412	89.4894894894895	89.2892892892893	0.28718567007272	0.222453349007888	0.239599392658396	0.823400736411776	0.507836105947719	0.27750268655683	-1.69240562465479	-0.402441698642174	0.259674300728744	91.9248349415947	88.5728796343322	89.3203883495146	91.9248349415947	88.5728796343322	89.3203883495146	0.357197427992202	0.26551372780136	0.272477734349832	0	0.820820820820821	22.8128128128128	0.296052521922918	0.236762345451909	0.258528836742942	0.380447454661619	0.290793907593115	0.301668581371787	0.1
-1	0.5	0.5	0.2	0	0.6	5	0.596804532513123	0.489390078526519	0.417120234533999	0.605927856073796	0.496140329961103	0.425376419350731	-0.69571471407434	-0.357591445297151	-0.157916827435708	97.15	97.8	97.1985992996498	97.15	97.8	97.1985992996498	0.156594282991271	0.142543307717757	0.138191599053469	0.643439070730755	0.54260559781166	0.462874659070041	-0.83250413605449	-0.499362637754991	-0.264978602343611	93.2671863926293	92.7710843373494	93.6924167257264	93.2671863926293	92.7710843373494	93.6924167257264	0.24870808772205	0.219685768328164	0.210448017030809	0	0.02	0.17	0.135422128106123	0.121547528150408	0.117889684143717	0.222011008290015	0.19259574080544	0.184028806630393	0
-1	0.5	0.5	0.2	0.3	0.6	5	0.598558962380596	0.48963956162158	0.416230153883109	0.601954826872096	0.493065472900913	0.423559799032221	-0.685174061122519	-0.350049924967833	-0.1534819712903	93.8	93.4	92.85	93.8	93.4	92.85	0.173483809339478	0.157901286457431	0.151541142629427	0.64063198845548	0.536812238469363	0.462150764779047	-0.82873337175477	-0.485558216319089	-0.265097696991549	90.3012490815577	89.7869213813373	90.1542983100661	90.3012490815577	89.7869213813373	90.1542983100661	0.279126411353614	0.248353743422708	0.23636437097935	0	0.09	0.27	0.169730432070633	0.154495697032334	0.149700430377201	0.268504223942244	0.238818903939811	0.228219264366149	0
-1	0.5	0.5	0.2	0.6	0.6	5	0.590607663035031	0.480081367777769	0.413081166871262	0.595343797123732	0.488587902901697	0.421960240863844	-0.667831562505126	-0.339774436331208	-0.150247128866029	90.25	89.9	89.85	90.25	89.9	89.85	0.209901476284516	0.200242875470273	0.196038156618234	0.654632780023581	0.55771112312052	0.486647159838463	-0.889458533033927	-0.556995453325905	-0.341031381605634	83.2633053221289	82.843137254902	81.5826330532213	83.2633053221289	82.843137254902	81.5826330532213	0.321311097137637	0.294059535676512	0.288103098595109	0.01	0.21	0.72	0.217529283286096	0.208684446868511	0.204963823065331	0.330826281456442	0.304432549910326	0.302812094000299	0
-1	0.5	0.5	0.4	0	0.6	5	0.599633696224792	0.486397966670423	0.416181277670577	0.606559361639865	0.498399728397521	0.428470606396619	-0.69849346809663	-0.364659827517017	-0.166790308201531	97.25	97.3	97.55	97.25	97.3	97.55	0.166281376064912	0.158911435530595	0.159644116562142	0.643214463676189	0.544880406128845	0.467531417824704	-0.832947832462913	-0.507130176682998	-0.279145013490074	95.7102672292546	93.4599156118144	94.9367088607595	95.7102672292546	93.4599156118144	94.9367088607595	0.268869274302102	0.244688118946769	0.238549840040729	0.05	0.34	1.02	0.145399600005622	0.135165391122154	0.13468733674121	0.232281876618443	0.202844660347263	0.200980324439521	0
-1	0.5	0.5	0.4	0.3	0.6	5	0.592234281677662	0.482885161528653	0.418095590679168	0.600442424377049	0.494595611160492	0.427243322810283	-0.680917589901214	-0.355042959085434	-0.164094453247577	94.4	94.05	94.1	94.4	94.05	94.1	0.184038401473812	0.174269924531536	0.173296894339459	0.640749415998547	0.541550287694406	0.468924044642223	-0.830395255128151	-0.501706575150871	-0.285771659622425	91.3649025069638	90.3203342618384	90.9470752089136	91.3649025069638	90.3203342618384	90.9470752089136	0.298112472893256	0.274406661963182	0.269706542448257	0.04	0.32	1.16	0.178650285573936	0.16711427565558	0.166862408299643	0.277840677747966	0.257566417608877	0.250758055180535	0
-1	0.5	0.5	0.4	0.6	0.6	5	0.597085879321607	0.492417806045174	0.425515161938092	0.591925749937729	0.488709486956837	0.426003012397483	-0.660006841857237	-0.342092415924389	-0.162709015373656	88.65	89.4	88.95	88.65	89.4	88.95	0.233485675127288	0.225902846497768	0.226178809465159	0.657275557168172	0.564301639964729	0.496071699713539	-0.911660774342906	-0.587584998738922	-0.374139844939799	84.620886981402	82.5464949928469	82.605583392985	84.620886981402	82.5464949928469	82.605583392985	0.3630941507235	0.343290546431954	0.333110843927244	0.11	1.07	2.59	0.248925795534753	0.24002519277815	0.239402748378377	0.395833946970816	0.374368889445288	0.363587496838888	0
-1	0.5	1	0.2	0	0.6	5	0.601105393552968	0.49221435951031	0.418777283844705	0.606571337184276	0.496467428114593	0.42504046670083	-0.697691918621847	-0.358462766671669	-0.156927748260288	97.25	97.7	96.9984992496248	97.25	97.7	96.9984992496248	0.152792908924648	0.138320453005017	0.133641714169166	0.63984513015873	0.537715215596509	0.458607100497526	-0.818290795391586	-0.48381691592333	-0.252413660219932	94.6837146702557	94.0107671601615	94.6164199192463	94.6837146702557	94.0107671601615	94.6164199192463	0.242095732169979	0.2110219786505	0.202400275158569	0	0.01	0.05	0.133237720294716	0.119246363967744	0.114888293612988	0.209687824258779	0.183601936250366	0.173783656790037	0
-1	0.5	1	0.2	0.3	0.6	5	0.60035384266061	0.488288465745879	0.418740627125534	0.602135132967647	0.492450669357934	0.422213735650723	-0.685025890289769	-0.34780534311393	-0.149566981021437	95.15	94.85	94.05	95.15	94.85	94.05	0.167299020083525	0.151958059110475	0.14535286832841	0.634753825147477	0.529424780840877	0.453917928320558	-0.80591214568201	-0.462071286688553	-0.240908915449868	92.2655715263518	91.170431211499	91.5126625598905	92.2655715263518	91.170431211499	91.5126625598905	0.264868106081191	0.233201279768313	0.222207316378891	0	0.05	0.17	0.160610129115469	0.144137035942127	0.140014714636131	0.254116715769133	0.227757492278141	0.215975819404414	0
-1	0.5	1	0.2	0.6	0.6	5	0.597766333327843	0.488274683197481	0.418816554946684	0.593876228330409	0.487381898184517	0.419976098846482	-0.662673729238386	-0.335826191913619	-0.144630038999384	89.45	90.1	90.1450725362681	89.45	90.1	90.1450725362681	0.20225536239046	0.193142045993913	0.189683997015085	0.650712229742643	0.553443678649091	0.482267640451667	-0.874562976241187	-0.543048457648042	-0.327457500721159	84.8167539267016	83.2460732984293	84.3679880329095	84.8167539267016	83.2460732984293	84.3679880329095	0.316005056077453	0.285589854664979	0.281311766279188	0.01	0.16	0.5	0.213977759582187	0.200175076967481	0.198796986816284	0.327968329933739	0.300798683165183	0.296520443051957	0
-1	0.5	1	0.4	0	0.6	5	0.602407466930566	0.493104631602236	0.421352597020445	0.607476656583128	0.499112117085338	0.429793622548345	-0.700801073567521	-0.366353226572829	-0.170277331661074	97.3973973973974	97.65	98.4492246123062	97.3973973973974	97.65	98.4492246123062	0.15847131557185	0.150635743393225	0.152840245566168	0.641685689261953	0.543697212120283	0.467088969634264	-0.8265647712566	-0.503091730260118	-0.277469099038034	94.7513812154696	94.267955801105	95.1657458563536	94.7513812154696	94.267955801105	95.1657458563536	0.248128523725392	0.226474686529036	0.222441914100468	0.01	0.09	0.76	0.134748882796806	0.12615318555757	0.125329558393126	0.224231104060472	0.197305617428255	0.19439400250586	0.1
-1	0.5	1	0.4	0.3	0.6	5	0.598771393145023	0.491538538043373	0.420005852844674	0.603142583503763	0.496177441876419	0.428860710987463	-0.688870119512153	-0.359126514782871	-0.168259012212188	94.8	94.7973986993497	94.8	94.8	94.7973986993497	94.8	0.175311651005527	0.163775850721613	0.16416493851342	0.639814460079041	0.538283867928728	0.465956015586898	-0.825559278203485	-0.490197812151	-0.276072700110639	90.8713692946058	90.5947441217151	91.1479944674965	90.8713692946058	90.5947441217151	91.1479944674965	0.278191178815884	0.248317399952672	0.246574443589694	0	0.17	0.99	0.167266596296291	0.15655641661695	0.154218403920651	0.266960253919989	0.241697973920552	0.232668995036366	0
-1	0.5	1	0.4	0.6	0.6	5	0.596119562316616	0.487886672893304	0.422033786763982	0.59488134387109	0.490613709076036	0.427066460075258	-0.667197958180442	-0.346387123226324	-0.164983476606105	88.95	89.2	89.9	88.95	89.2	89.9	0.213928615575582	0.206997745413978	0.206682662498531	0.654215985142076	0.557195437158641	0.487620282990127	-0.889813509372894	-0.55699496251608	-0.344984175904549	84.2946490618485	82.5573314801946	83.2522585128561	84.2946490618485	82.5573314801946	83.2522585128561	0.324932442409008	0.301370913185056	0.299838992933725	0.04	0.48	1.82	0.225761445033605	0.220441499375091	0.218625782430959	0.341877693913644	0.318833415280781	0.3191610285182	0
-1	0.5	2	0.2	0	0.6	5	0.59870917611282	0.488491822815548	0.417109719557007	0.606800735316082	0.495767054207116	0.424529444515422	-0.698424854491879	-0.356360483574754	-0.155471643924946	97	97.3	97.2	97	97.3	97.2	0.151167162675671	0.135968173847382	0.130266851321658	0.643922069170672	0.540975338156434	0.462131653093694	-0.833773583666402	-0.493745917756515	-0.262427245632258	93.5236768802228	92.8272980501393	94.3593314763231	93.5236768802228	92.8272980501393	94.3593314763231	0.242172539259206	0.210096752988321	0.200741145094538	0	0.01	0.03	0.132716396603985	0.117008977573861	0.110760419266853	0.218447352785009	0.183899926695218	0.17195211605536	0
-1	0.5	2	0.2	0.3	0.6	5	0.604776409751455	0.494233700045192	0.422754608583349	0.602033780529041	0.492509936228161	0.422217421153255	-0.68490252510786	-0.348030500904798	-0.149562029870287	93.35	93.95	93.55	93.35	93.95	93.55	0.166694954757926	0.15026945489442	0.143711930400434	0.634584272189582	0.530111676316342	0.455274396567918	-0.806419480662367	-0.4644120553217	-0.244749350592948	92.1975662133142	91.2670007158196	91.7680744452398	92.1975662133142	91.2670007158196	91.7680744452398	0.26887038472611	0.233586183803796	0.221605938719212	0	0.02	0.08	0.163285511773326	0.145220524152853	0.13898085273375	0.261914315924028	0.230646682255767	0.214872363224965	0
-1	0.5	2	0.2	0.6	0.6	5	0.595937604080846	0.489840283094895	0.420240841979761	0.597304685623722	0.488982034674779	0.421040362699147	-0.673548023671136	-0.340281168942644	-0.147439896124235	90.75	90.9	90.5452726363182	90.75	90.9	90.5452726363182	0.200894100138528	0.19086200165734	0.18534826944372	0.648609098199146	0.550117192363018	0.478678502850649	-0.864640459525999	-0.531086109100332	-0.316144295595176	85.8064516129032	83.7275985663082	83.2974910394265	85.8064516129032	83.7275985663082	83.2974910394265	0.313011002264082	0.279534264863974	0.269921135258118	0	0.1	0.38	0.210232530170765	0.196920635137403	0.192719309440435	0.315230814613401	0.287927349694981	0.285867392266341	0
-1	0.5	2	0.4	0	0.6	5	0.604585876216581	0.491459558202215	0.419085780091239	0.606914951290896	0.498124846195695	0.429608415549472	-0.698782435862957	-0.363294394227688	-0.169634738838751	97.35	98.15	97.95	97.35	98.15	97.95	0.154976473693402	0.144093036694874	0.14636769576006	0.643274876227282	0.541991837885732	0.46533277597585	-0.831062045684586	-0.496927498337574	-0.271857012757575	94.785059901339	93.8689217758985	94.785059901339	94.785059901339	93.8689217758985	94.785059901339	0.250567403592249	0.217159941989009	0.212767398209256	0	0.05	0.45	0.132501205161965	0.120814493302349	0.118925199611534	0.214879641243747	0.185360487073387	0.181131398941525	0
-1	0.5	2	0.4	0.3	0.6	5	0.598898473087385	0.492199341180222	0.420621347959191	0.603481707989602	0.495350082063133	0.426990857418687	-0.689776070619082	-0.356474907585666	-0.162958530844415	94.3	95.1	94.9	94.3	95.1	94.9	0.169670036236788	0.156481260539016	0.1563845536356	0.639038857617517	0.535819131695097	0.460570051832376	-0.822968940355482	-0.482698116524567	-0.260380111727894	90.979020979021	90.4895104895105	91.6083916083916	90.979020979021	90.4895104895105	91.6083916083916	0.272000586646486	0.240301482480836	0.231007259965754	0	0.07	0.66	0.164427008676682	0.150423504106291	0.147837121806893	0.267775255086045	0.241096531000334	0.225124039781259	0
-1	0.5	2	0.4	0.6	0.6	5	0.597433290176093	0.488445842992016	0.420827370718819	0.596458005105891	0.490571837460988	0.426323052385142	-0.671622820757019	-0.345503687826574	-0.16249742561796	89.5947973986994	89.95	90.5	89.5947973986994	89.95	90.5	0.204899650443516	0.196731189631116	0.197661622091415	0.65247215014088	0.554335472508763	0.485072945698455	-0.881101404760059	-0.546205142762577	-0.33631424570157	84.8074179743224	82.6676176890157	83.9514978601997	84.8074179743224	82.6676176890157	83.9514978601997	0.318832383352144	0.28861769125652	0.283920974863258	0.02	0.21	1.2	0.218766118514806	0.207452328525835	0.207042055118025	0.32820766397604	0.303911295107853	0.304725431380004	0.05
-1	1	0.5	0.2	0	0.6	5	0.69126658029485	0.4862170044927	0.344836586206801	0.698733367694587	0.495994949601528	0.352279747067384	-1.03378458593035	-0.357290010401385	0.0427383304527559	97.55	97.6988494247123	97.25	97.55	97.6988494247123	97.25	0.180537445515988	0.146636646184593	0.13806919373161	0.727281811439685	0.542256892350943	0.381655208231008	-1.16762188617374	-0.498260783583814	-0.038179470339319	95.6043956043956	94.1620879120879	95.0549450549451	95.6043956043956	94.1620879120879	95.0549450549451	0.299576553067914	0.231139374540259	0.213730692574145	0	0.04	0.57	0.157808970514046	0.124673106353128	0.116611773768848	0.266476952749515	0.193155262398865	0.182968920517189	0
-1	1	0.5	0.2	0.3	0.6	5	0.687081479944689	0.485114025899923	0.343623739752505	0.69251415275117	0.493717235161042	0.353233395036885	-1.01300609855872	-0.35192018338516	0.040273263985544	93.2966483241621	93.95	94.15	93.2966483241621	93.95	94.15	0.19920503036198	0.161386652934211	0.150355755664946	0.720926913275856	0.530474231999266	0.378387189333205	-1.14973387421289	-0.466808867423149	-0.0294639973703344	91.740412979351	90.929203539823	91.2241887905605	91.740412979351	90.929203539823	91.2241887905605	0.330418805628217	0.260394170679819	0.235258720087794	0	0.11	0.79	0.193933674009546	0.154856935071654	0.143199061876901	0.317261880990191	0.24560216881163	0.222460999723634	0.05
-1	1	0.5	0.2	0.6	0.6	5	0.682479798706055	0.486534850326025	0.34957674233297	0.68479442261845	0.48897619771567	0.355887369396563	-0.98871732631751	-0.341153187773924	0.0333423053044798	90.95	90.45	89.5447723861931	90.95	90.45	89.5447723861931	0.230794053172197	0.203480927656145	0.19573227451029	0.724697289455075	0.541285161466738	0.397881629289503	-1.17805361426044	-0.507134009284946	-0.0852667665448299	87.5	84.7612359550562	84.5505617977528	87.5	84.7612359550562	84.5505617977528	0.363887472905993	0.298779101523281	0.280129516349035	0	0.25	2.22	0.239575923011474	0.213093288398405	0.203741035586217	0.375072986153126	0.317703864065316	0.304877197228848	0
-1	1	0.5	0.4	0	0.6	5	0.689486370736109	0.486442042652539	0.345670105060653	0.697608041227187	0.496309709529887	0.355440287590387	-1.03009275688376	-0.358981742134292	0.0341783057032784	97.7	97.35	97.2986493246623	97.7	97.35	97.2986493246623	0.19481381799611	0.165991166039428	0.165854431985282	0.728399039549757	0.543131627093012	0.386546355502178	-1.17765128711779	-0.503696980423752	-0.0519304372474416	95.9141274238227	93.8365650969529	95.3601108033241	95.9141274238227	93.8365650969529	95.3601108033241	0.322945755625664	0.257112594793293	0.245545634211481	0.02	0.4	2.49	0.165792029967771	0.144142690102733	0.139688613066653	0.300605992893715	0.226981458957156	0.21436759335287	0
-1	1	0.5	0.4	0.3	0.6	5	0.681731291317911	0.478147995987834	0.340762705958311	0.689531320686331	0.494019382025188	0.35934860641337	-1.00480898571362	-0.354327345999629	0.023725235676902	92.1	93.55	92.9964982491246	92.1	93.55	92.9964982491246	0.217598574569406	0.189273498864777	0.185753467974541	0.717733970115076	0.532835690152151	0.38789955746658	-1.14199317515951	-0.47696779951512	-0.0558969260748123	92.3395445134576	90.0552486187845	90.4071773636991	92.3395445134576	90.0552486187845	90.4071773636991	0.357481147337763	0.292479530400297	0.275768598259819	0	0.4	3.07	0.221876739790633	0.186533542201079	0.180271189031003	0.345834701612866	0.27772189585021	0.255312515968639	0
-1	1	0.5	0.4	0.6	0.6	5	0.674243367922664	0.477162227683125	0.347402383421804	0.677510372975256	0.48709799366942	0.364999784197253	-0.965965772078874	-0.338156101732255	0.0081662649339091	89.35	89.4	88.2441220610305	89.35	89.4	88.2441220610305	0.260765960836178	0.240165105043945	0.23635008522127	0.722198543365976	0.548793561401375	0.418202162324238	-1.18662429320115	-0.540318525074037	-0.146118386164759	87.6412429378531	83.6864406779661	83.4394904458599	87.6412429378531	83.6864406779661	83.4394904458599	0.421630988192124	0.36516146300819	0.33756805960446	0.06	1.28	5.89	0.275102346283542	0.252558207963931	0.252281710712308	0.459557201003762	0.39315310808025	0.371094003749124	0
-1	1	1	0.2	0	0.6	5	0.694272824589544	0.48946383763305	0.3453654602325	0.697630013956769	0.495507899016965	0.352040025698192	-1.02876105253834	-0.355756212690881	0.0433726799253555	97.4987493746873	97.95	97.5	97.4987493746873	97.95	97.5	0.173936252601721	0.142694423591536	0.13619653793714	0.726244205421829	0.541333822305457	0.381705084040882	-1.16092313032927	-0.495328238903498	-0.0381693739421042	95.8244869072895	93.4890304317056	96.1783439490446	95.8244869072895	93.4890304317056	96.1783439490446	0.283536467870525	0.22240921667188	0.209297892524866	0	0.02	0.5	0.151612589003261	0.121389771410175	0.115068101402445	0.252868421677244	0.190365114076563	0.177890255059365	0.05
-1	1	1	0.2	0.3	0.6	5	0.693104733524143	0.488516531691474	0.348728355307465	0.693307686626325	0.492574840928736	0.351575680253053	-1.01564508034024	-0.348665564556079	0.0448034791188774	93.65	94.25	93.55	93.65	94.25	93.55	0.194699540341347	0.158440099164067	0.150816285248446	0.717341019162192	0.525620804331397	0.37473838028545	-1.13097886150831	-0.45113822774551	-0.019201359330457	92.5722145804677	91.1279229711142	91.1279229711142	92.5722145804677	91.1279229711142	91.1279229711142	0.304216634038054	0.243436682722342	0.227188706601401	0	0.09	0.89	0.18978123778802	0.154900291341009	0.146894333833427	0.299178823654569	0.23477817990999	0.221416606281293	0
-1	1	1	0.2	0.6	0.6	5	0.686936704631256	0.488231564614776	0.35131187304199	0.686274869292283	0.487858069938434	0.353513653130357	-0.993448499857253	-0.337718579520881	0.0399959235695721	90.5452726363182	89.95	89.95	90.5452726363182	89.95	89.95	0.229107786001029	0.200508716006312	0.194421194336487	0.721999316599089	0.535129433570726	0.39143979333825	-1.16403470313884	-0.486734697597571	-0.0665912202326858	88.0536912751678	86.7114093959731	84.8322147651007	88.0536912751678	86.7114093959731	84.8322147651007	0.354538677302543	0.294309821203074	0.278426172319954	0	0.28	2.3	0.232083263198513	0.209278704764526	0.201681316491883	0.361605789593003	0.307437713011256	0.297052621002621	0.05
-1	1	1	0.4	0	0.6	5	0.692352574292367	0.491163838367089	0.346967119982013	0.699182736635731	0.498847135543822	0.357435335498612	-1.03566192401094	-0.365983597952953	0.0287376277552518	97.4	97.75	97.35	97.4	97.75	97.35	0.183638174071028	0.15822249649133	0.163846903268599	0.728094057824739	0.54464117808182	0.38665875288484	-1.17289586882227	-0.506241006390127	-0.0519355218095558	95.6996587030717	94.19795221843	95.2901023890785	95.6996587030717	94.19795221843	95.2901023890785	0.305611437020727	0.240306438663563	0.236033872378601	0	0.3	2.74	0.158492466277187	0.135803097497799	0.138733336512815	0.282873696485216	0.201760228387128	0.200439561819371	0
-1	1	1	0.4	0.3	0.6	5	0.690448295860845	0.485349664974672	0.349067937344621	0.690388689452295	0.491776660281665	0.356707211517892	-1.00541683754616	-0.347049823429053	0.0308621181773444	93.2966483241621	93.75	94.5	93.2966483241621	93.75	94.5	0.203280884963254	0.175568696441629	0.177725297326072	0.715785132723176	0.526344134049053	0.38168328129906	-1.12752635440039	-0.45568731784454	-0.0388132831374389	90.546218487395	92.156862745098	92.5070028011204	90.546218487395	92.156862745098	92.5070028011204	0.322970915125172	0.270913963801743	0.257277358454562	0	0.3	3.59	0.200487930697912	0.16934673263462	0.168361536998784	0.315535630565919	0.26096711689813	0.247958631847962	0.05
-1	1	1	0.4	0.6	0.6	5	0.677603552983224	0.477678940394695	0.348346964353879	0.684402453454977	0.491730217600358	0.365852450028574	-0.989169834387924	-0.350208174415267	0.00572018931437088	90.6453226613307	90.1	89.75	90.6453226613307	90.1	89.75	0.241962976916466	0.219528396395481	0.221215000170093	0.727070021092798	0.54784944413619	0.416101522381905	-1.1976797945757	-0.532095422743418	-0.138371218116759	85.9773371104816	84.3484419263456	83.758865248227	85.9773371104816	84.3484419263456	83.758865248227	0.391722057985924	0.330767721696355	0.309917090142519	0.01	0.81	5.41	0.252726138756265	0.229410808061435	0.231531298131255	0.412962203009813	0.352480297127214	0.335736545176921	0.05
-1	1	2	0.2	0	0.6	5	0.694611689617083	0.492366337476171	0.348181191690427	0.698981829839375	0.496420801443978	0.352461983138386	-1.03411319901479	-0.358340549443639	0.0421983459386227	97.5	97.65	98	97.5	97.65	98	0.172561880888639	0.138488394610195	0.132157664754821	0.727187485289175	0.540181474164214	0.380542530285536	-1.16460291636401	-0.49132335053092	-0.0349723584817424	95.7657021877205	93.8602681721948	95.3422724064926	95.7657021877205	93.8602681721948	95.3422724064926	0.280067760939101	0.214404999758079	0.199291192334475	0	0.01	0.38	0.150919662335127	0.119534588153542	0.111178965272146	0.250601356030908	0.183650664293488	0.170796787069529	0
-1	1	2	0.2	0.3	0.6	5	0.69113989193397	0.491110941577895	0.351116468835602	0.694456965945652	0.493874781913785	0.351491357458172	-1.0206250788329	-0.352354414238055	0.0450376822304922	93.45	93.4	93.6	93.45	93.4	93.6	0.193372583441645	0.155676055110352	0.14700527426801	0.717882505733546	0.525676974411378	0.373478793510174	-1.13453712661948	-0.451747494678888	-0.015568828300072	91.5555555555556	90.8888888888889	91.9259259259259	91.5555555555556	90.8888888888889	91.9259259259259	0.309147823055792	0.24163823968628	0.220763663453282	0	0.09	0.63	0.1933435119796	0.153889573030433	0.143468259603444	0.305631329572337	0.240764556900783	0.21761085749217	0
-1	1	2	0.2	0.6	0.6	5	0.686408166486893	0.488116690739564	0.355021022431489	0.687870793705807	0.49024062502456	0.354428228908344	-1.0000876342887	-0.344282017518542	0.0373645041606004	89.25	89.75	90	89.25	89.75	90	0.222572755800739	0.195855914015619	0.189599724376273	0.725906979661317	0.541029127204354	0.397420976523952	-1.18115398160147	-0.504555130614784	-0.0835514445560923	87.208480565371	83.1920903954802	84.5936395759717	87.208480565371	83.1920903954802	84.5936395759717	0.353257226832573	0.286287270702529	0.266349705031408	0	0.18	1.84	0.234851556674379	0.202810981113819	0.199994854886577	0.365912298405095	0.303099100188936	0.287432651729638	0
-1	1	2	0.4	0	0.6	5	0.693390150407256	0.491051080744487	0.354034088095644	0.700605753716	0.499791093442882	0.359848510582476	-1.04093839738155	-0.368246152223606	0.0220449147695508	97.35	97.7	98.15	97.35	97.7	98.15	0.17601830360767	0.149989369829445	0.162636024883904	0.726702630243279	0.54259584970616	0.38777839107777	-1.16189181533087	-0.499528824505155	-0.0556236652296553	94.7010869565217	94.0217391304348	95.0340136054422	94.7010869565217	94.0217391304348	95.0340136054422	0.279956536564772	0.224512819453159	0.227092383834274	0	0.09	3.7	0.153983299395088	0.124052022144081	0.134129882791771	0.246349420914681	0.194497042802258	0.205885053681102	0
-1	1	2	0.4	0.3	0.6	5	0.689788426749573	0.490375595583961	0.350168982258591	0.692981014710982	0.494656806719586	0.359621861222742	-1.0151740701051	-0.355025888817795	0.0228270371807386	93.5	93.5967983991996	94.2	93.5	93.5967983991996	94.2	0.196728173301578	0.166272215601761	0.176314702564839	0.720669377482228	0.530995643658845	0.385587344365569	-1.14663184242716	-0.468193326843902	-0.0500554496465564	91.6068866571019	91.3916786226686	91.1764705882353	91.6068866571019	91.3916786226686	91.1764705882353	0.314374210119552	0.257490220125076	0.24818976383105	0	0.21	4.1	0.196610256146204	0.162948913119117	0.168396755313783	0.306140663033428	0.243946731132017	0.248209182489171	0
-1	1	2	0.4	0.6	0.6	5	0.686443404567665	0.490809593385181	0.366042886490602	0.685426318739893	0.488087950343516	0.364732183725498	-0.991831046588724	-0.339013411615458	0.00888007767300861	90.2	89.45	89.7	90.2	89.45	89.7	0.229486676822118	0.208432318209469	0.215521687425901	0.725482979417455	0.542903497143475	0.410569817543432	-1.18380756569062	-0.51392513739809	-0.122135188814042	85.8470335954253	83.8571428571429	85.0500715307582	85.8470335954253	83.8571428571429	85.0500715307582	0.360561071163308	0.308243218871986	0.298187348362407	0	0.53	6.28	0.243977380187488	0.219613114237034	0.225177926632992	0.3847898414512	0.330626266935133	0.32375319003327	0
-1	2	0.5	0.2	0	0.6	5	0.82214537133906	0.488209820000365	0.206480102107054	0.82817563616207	0.493679391779607	0.212223137769488	-1.68800780314815	-0.350866500906879	0.44241137783403	96.648324162081	96.8	96.95	96.648324162081	96.8	96.95	0.242564550820124	0.147295751502436	0.139832793821407	0.846829916102189	0.545814020712411	0.230590693047838	-1.84867140405261	-0.510373538595547	0.390779617679285	97.1902017291066	93.371757925072	95.3136265320836	97.1902017291066	93.371757925072	95.3136265320836	0.422719307678167	0.239605874850848	0.20412636630966	0	0.06	3.68	0.221181088443514	0.131522500414169	0.121203598520101	0.387000048730538	0.207605205278287	0.180620059063709	0.05
-1	2	0.5	0.2	0.3	0.6	5	0.814567833781718	0.48986597840648	0.215322030687855	0.820857056145334	0.49287241874697	0.218400666232372	-1.64995491005289	-0.349779205946036	0.425897532420982	93.6	94.15	94.45	93.6	94.15	94.45	0.268762052938536	0.164978414175947	0.157209980779399	0.837105244903276	0.525042280969504	0.234300997422278	-1.80458608537963	-0.451475094830974	0.382476819464824	92.3021060275962	91.6485112563544	92.8779069767442	92.3021060275962	91.6485112563544	92.8779069767442	0.438730733036936	0.259627270393042	0.225037096825567	0	0.15	5.78	0.26429160749686	0.160727516209141	0.154344363221973	0.472679893337965	0.256618916130121	0.214147664446602	0
-1	2	0.5	0.2	0.6	0.6	5	0.807865241382772	0.485408951259923	0.231730808794407	0.81459955621557	0.489548763671612	0.236231151532954	-1.61806829809259	-0.343449560478522	0.376896259566865	92.2	90.3	88.4942471235618	92.2	90.3	88.4942471235618	0.291137507408879	0.21262980044074	0.202251135285024	0.837710635369298	0.533290809810154	0.264358391267936	-1.82857451083853	-0.485004718015161	0.299335284792694	90.4996481351161	85.5735397607319	85.6941508104299	90.4996481351161	85.5735397607319	85.6941508104299	0.481388222581516	0.318488942407443	0.273514305366944	0	0.52	9.36	0.294833093658455	0.223567640172739	0.214602705301026	0.524906414430243	0.339547690792294	0.305450176266159	0
-1	2	0.5	0.4	0	0.6	5	0.822628670759472	0.492408342007428	0.217349558321097	0.826475123185847	0.497679586162897	0.216958894861161	-1.67973339091106	-0.362988432760031	0.429256841073653	97.1485742871436	97.7	97.9989994997499	97.1485742871436	97.7	97.9989994997499	0.260383323476405	0.168949695515006	0.170063476544258	0.842709401601363	0.545813316255118	0.238033644806358	-1.82846610559466	-0.512692678762362	0.37029071968784	98.4192439862543	94.7079037800687	97.3140495867769	98.4192439862543	94.7079037800687	97.3140495867769	0.447531055080305	0.26600727864037	0.238599861998757	0	0.36	8.72	0.236030302081579	0.145348174892046	0.141549901218821	0.427300365075432	0.233143285783905	0.207261302303926	0.05
-1	2	0.5	0.4	0.3	0.6	5	0.806828652059613	0.48602716980509	0.221878976360084	0.815512743174922	0.49240899902256	0.229238713963308	-1.62140820398062	-0.350277917598787	0.396002839572574	93.15	93.3	93.15	93.15	93.3	93.15	0.288163342600699	0.194631238047381	0.194082754054719	0.833149718193095	0.527742974362176	0.255068404470321	-1.79454599948351	-0.465324795394618	0.325017863727906	92.7390366642703	90.2158273381295	91.4739884393064	92.7390366642703	90.2158273381295	91.4739884393064	0.485528857611673	0.307509457523673	0.269388651170059	0	0.53	11.84	0.285193174037627	0.195385674797798	0.191388336153102	0.516721603659421	0.312230523166685	0.278602628122316	0
-1	2	0.5	0.4	0.6	0.6	5	0.802212979693303	0.48029362282027	0.244865053149666	0.807353309186687	0.490203386325294	0.259043058333924	-1.58703932161379	-0.348431014033898	0.312991920217853	90.7453726863432	88.8444222111056	86.9434717358679	90.7453726863432	88.8444222111056	86.9434717358679	0.320993301273579	0.250789305278992	0.243102683190455	0.836068571400736	0.545099655273848	0.295301422182192	-1.85140139744471	-0.533476927305913	0.212109448522561	88.8888888888889	85.0146198830409	84.7457627118644	88.8888888888889	85.0146198830409	84.7457627118644	0.546431341816812	0.383202361580273	0.327242212386223	0	1.48074037018509	16.6683341670835	0.346734630512591	0.270120218443615	0.266426955897808	0.620431560942862	0.425222321080357	0.364902229929008	0.05
-1	2	1	0.2	0	0.6	5	0.821942674129961	0.488453540294217	0.206239965099744	0.829149838485968	0.49559985559273	0.213242094895785	-1.69265527135515	-0.356147389402626	0.439220600317118	97.15	97.5	97.25	97.15	97.5	97.25	0.236906207610743	0.146131245785167	0.141847537618841	0.845813426219143	0.541042238451951	0.230065718323683	-1.83809758714537	-0.495176133741893	0.392714063620512	97.7998580553584	94.180269694819	96.3094393186657	97.7998580553584	94.180269694819	96.3094393186657	0.406809082833597	0.231359457439322	0.206730508640569	0	0.03	4.43	0.211786290726224	0.124905022144637	0.119948712631718	0.380703277862292	0.20151335609584	0.184869211032945	0
-1	2	1	0.2	0.3	0.6	5	0.815616446921291	0.489803715727416	0.215627594975484	0.821563313005693	0.492494552221394	0.218628025792321	-1.65307835541053	-0.348623957861368	0.425050782586079	94	93.8469234617309	94.8474237118559	94	93.8469234617309	94.8474237118559	0.262131175712169	0.162049341906938	0.156997224649996	0.837111332002503	0.522123077770194	0.233587063731273	-1.79622595133394	-0.441436227392929	0.384676709271383	92.5952045133992	92.3836389280677	92.8772919605078	92.5952045133992	92.3836389280677	92.8772919605078	0.42520571374291	0.253799192371027	0.222675010354822	0	0.11	5.72	0.257977360117444	0.160013384384311	0.152017043979411	0.43646355855227	0.243502719927121	0.215332608307106	0
-1	2	1	0.2	0.6	0.6	5	0.809749166990665	0.486349940510816	0.231445942593353	0.816372391660178	0.491157540369004	0.236813205577189	-1.62857039523148	-0.347885852189943	0.374953108876644	91.7	90.35	88.85	91.7	90.35	88.85	0.28480836380237	0.210122114452481	0.20245927653302	0.840245088252152	0.538360403033234	0.268982446567408	-1.83619510361255	-0.500513981715591	0.286148548317781	90.3971119133574	84.9097472924188	84.5875542691751	90.3971119133574	84.9097472924188	84.5875542691751	0.472282343368578	0.31582932092051	0.276108840786155	0	0.36	9.47	0.294114338788248	0.218241238689338	0.212231405706457	0.493323151385518	0.337268544793812	0.311895929827218	0
-1	2	1	0.4	0	0.6	5	0.822533977106669	0.489206820093692	0.216569464195439	0.828411136542297	0.497282796376199	0.220823418321251	-1.68959729098122	-0.361680289040179	0.418223136442159	97.1485742871436	97.8	97.7988994497249	97.1485742871436	97.8	97.7988994497249	0.249910484914587	0.166934631713495	0.180301534416759	0.845429804793924	0.54830619190664	0.246038358873342	-1.84590265541346	-0.519657142135419	0.347035615994342	97.4522292993631	93.1351733899505	96.797153024911	97.4522292993631	93.1351733899505	96.797153024911	0.425817826224392	0.258755012796638	0.250629485105155	0	0.42	11.98	0.221797579882832	0.1414925213478	0.151779458673747	0.4155451561662	0.226815901696811	0.222082764976038	0.05
-1	2	1	0.4	0.3	0.6	5	0.814600873570503	0.486852956474225	0.22373344336897	0.819153511512046	0.495120705706225	0.230517537738855	-1.64112875030435	-0.357283771440029	0.391778173998368	93.1965982991496	93.4	94.1	93.1965982991496	93.4	94.1	0.273874837280441	0.184516577944257	0.195411186890003	0.835229031192965	0.528040729518813	0.253903013794434	-1.79053881780837	-0.463210270024664	0.327078750135093	93.2129963898917	90.6926406926407	92.7060539752006	93.2129963898917	90.6926406926407	92.7060539752006	0.453424899314148	0.293437842221036	0.26756634830055	0	0.5	13.32	0.272576334625794	0.180022894797737	0.187410948965928	0.450623638454328	0.284970188233708	0.26558918545149	0.05
-1	2	1	0.4	0.6	0.6	5	0.808114138070206	0.487052443145773	0.248669101229363	0.810725966284573	0.489735605930294	0.256480165182296	-1.60024561492525	-0.345717325457933	0.319910245398983	91.0866299449174	89.4894894894895	89.2392392392392	91.0866299449174	89.4894894894895	89.2392392392392	0.303141768462552	0.23619142737477	0.240275799484156	0.836791019432704	0.542047124268017	0.291590557167181	-1.83809605336205	-0.519670808030742	0.222042828315604	90.5415162454874	85.0541516245487	85.8918128654971	90.5415162454874	85.0541516245487	85.8918128654971	0.511505319975672	0.363570964910212	0.318840520073202	0	1.13113113113113	17.8678678678679	0.318691968532819	0.24824444710137	0.256751230399132	0.573749009639718	0.395275007557241	0.374121916908472	0.15
-1	2	2	0.2	0	0.6	5	0.823858807110555	0.491070554959155	0.212084276104143	0.829211593863992	0.496336017898945	0.215703379753008	-1.69189648266474	-0.358148746212088	0.431743954522454	97.0485242621311	97.85	97.3	97.0485242621311	97.85	97.3	0.230997844304143	0.142890527930728	0.143634834826767	0.845941898048675	0.542985381381084	0.23281423332099	-1.83168795349465	-0.500591876313363	0.383884384985418	96.9035890218156	93.5256861365236	96.1945031712474	96.9035890218156	93.5256861365236	96.1945031712474	0.381326075654356	0.220234735261544	0.20465053633395	0	0.02	5.42	0.204834269305891	0.121303129180781	0.120963472380375	0.339314021220125	0.193873635507849	0.178678771848117	0.05
-1	2	2	0.2	0.3	0.6	5	0.817248962119696	0.487795369283308	0.213627073616722	0.822679082783385	0.494098697504444	0.219800515545566	-1.66033019076864	-0.35309604060228	0.421417312430672	93.4467233616808	93.6	94.55	93.4467233616808	93.6	94.55	0.258608981327397	0.158183143100565	0.157565604547346	0.835641023382913	0.521201796970239	0.234981899487898	-1.78540440673998	-0.438714577040009	0.380418762019201	93.9130434782609	91.4492753623188	92.3857868020305	93.9130434782609	91.4492753623188	92.3857868020305	0.411932594438635	0.244564959080552	0.223254753725354	0	0.13	6.4	0.259348281648248	0.155848378694651	0.151908770304021	0.429907323216854	0.244069498453252	0.213058122802048	0.05
-1	2	2	0.2	0.6	0.6	5	0.814594099753118	0.488132119807758	0.228734128227688	0.816812810447005	0.48956828532024	0.234601665483358	-1.62928465602695	-0.342679226426221	0.381184409000632	91.1	90.8	89.4	91.1	90.8	89.4	0.278281791384979	0.202772849194119	0.198619453272067	0.837938597522665	0.53569314041069	0.265841234637825	-1.81240745290388	-0.489641538241786	0.294545266687429	90.9566517189836	86.3976083707025	86.5370231862378	90.9566517189836	86.3976083707025	86.5370231862378	0.456097328214112	0.309496561140694	0.275882485490561	0	0.23	9.52	0.285425969951626	0.208302829996577	0.207263776383417	0.462670572002343	0.316761977815215	0.306912582416154	0
-1	2	2	0.4	0	0.6	5	0.821397234501342	0.488640573557124	0.223247407278737	0.830356010049365	0.499226825293014	0.227510148647948	-1.69979855037196	-0.36705120604595	0.398627992408827	96.9984992496248	97.85	98.15	96.9984992496248	97.85	98.15	0.238908885751419	0.158994894802903	0.197794463531553	0.846230432561496	0.54555689337272	0.249165759505291	-1.84374552900837	-0.509499951871643	0.339030866494874	97.194950911641	93.0575035063114	96.6476462196862	97.194950911641	93.0575035063114	96.6476462196862	0.400784625418496	0.243460471982564	0.257324426741938	0	0.29	17.44	0.208127859534409	0.135222088582852	0.161905376332641	0.390802371230002	0.206467197909874	0.236287072924376	0.05
-1	2	2	0.4	0.3	0.6	5	0.819177363933548	0.49259430918934	0.233896942924631	0.821805863797861	0.495642612140847	0.234014879387862	-1.65488966444382	-0.358104996519399	0.380902196282616	93.9469734867434	94.6973486743372	95.5477738869435	93.9469734867434	94.6973486743372	95.5477738869435	0.263169323530942	0.172786977579157	0.207734694524789	0.837021671070619	0.524434063587853	0.2554509235746	-1.78960295433864	-0.449360666263517	0.322758411079476	94.7406866325785	92.7684441197955	93.5412026726058	94.7406866325785	92.7684441197955	93.5412026726058	0.428596315916586	0.270630127085181	0.268064777081128	0	0.380190095047524	18.0890445222611	0.259599751266299	0.166301348747821	0.191659779609727	0.409173384032229	0.253932819835932	0.263535680859722	0.05
-1	2	2	0.4	0.6	0.6	5	0.811485251062858	0.487188079441335	0.254018663133293	0.812777185100966	0.48976936956218	0.261763210956072	-1.60763807973511	-0.344717700634612	0.304199745102821	91.3456728364182	90.8408408408408	90.5452726363182	91.3456728364182	90.8408408408408	90.5452726363182	0.288105285758169	0.225194335617834	0.249888698149634	0.838317298455822	0.540450450277186	0.300049365074708	-1.83215544364531	-0.509896142249401	0.194096368369602	89.3780573025856	85.1851851851852	87.0967741935484	89.3780573025856	85.1851851851852	87.0967741935484	0.470419000684079	0.331817195101601	0.31953490632755	0	0.930465232616308	22.5112556278139	0.297843391546064	0.233746325737426	0.25869688537216	0.52174703747266	0.358736326111416	0.376052689155204	0.05
0	0.5	0.5	0.2	0	0	5	0.596804532513123	0.489390078526519	0.417120234533999	0.60453405745747	0.493021756459243	0.421554729258654	-0.691327320765034	-0.348659429077406	-0.147303450911864	96.9	97.15	97.4	96.9	97.15	97.4	0.154460080233857	0.139297932309398	0.133966489602847	0.60453405745747	0.493021756459243	0.421554729258654	-0.691327320765034	-0.348659429077406	-0.147303450911864	96.9	97.15	97.4	96.9	97.15	97.4	0.154460080233857	0.139297932309398	0.133966489602847	0	0.05	0.11	0.138930829268251	0.124460903398739	0.117827077309641	0.138930829268251	0.124460903398739	0.117827077309641	0
0	0.5	0.5	0.2	0.3	0	5	0.598558962380596	0.48963956162158	0.416230153883109	0.60048452149339	0.48975145541159	0.419180914411329	-0.680807694677868	-0.340680467721594	-0.14139748427612	93.3	92.75	92.65	93.3	92.75	92.65	0.173969345045314	0.157903751431091	0.151785341752219	0.60048452149339	0.48975145541159	0.419180914411329	-0.680807694677868	-0.340680467721594	-0.14139748427612	93.3	92.75	92.65	93.3	92.75	92.65	0.173969345045314	0.157903751431091	0.151785341752219	0	0.06	0.29	0.175554421173277	0.158756581840329	0.152321785931821	0.175554421173277	0.158756581840329	0.152321785931821	0
0	0.5	0.5	0.2	0.6	0	5	0.590607663035031	0.480081367777769	0.413081166871262	0.594560809726618	0.486830049753868	0.417886978536213	-0.666531164829552	-0.335149556047933	-0.139124716925606	89.4	89.25	89	89.4	89.25	89	0.212216365870938	0.203406719329626	0.196568147801148	0.594560809726618	0.486830049753868	0.417886978536213	-0.666531164829552	-0.335149556047933	-0.139124716925606	89.4	89.25	89	89.4	89.25	89	0.212216365870938	0.203406719329626	0.196568147801148	0.02	0.21	0.75	0.229167601794419	0.215304258224728	0.208926708993051	0.229167601794419	0.215304258224728	0.208926708993051	0
0	0.5	0.5	0.4	0	0	5	0.599633696224792	0.486397966670423	0.416181277670577	0.604331629434741	0.493794891148512	0.423106428567874	-0.691185977003704	-0.351263002983405	-0.151835798844745	96.7	97.05	97.7	96.7	97.05	97.7	0.163350292930538	0.151653722646418	0.147942709418453	0.604331629434741	0.493794891148512	0.423106428567874	-0.691185977003704	-0.351263002983405	-0.151835798844745	96.7	97.05	97.7	96.7	97.05	97.7	0.163350292930538	0.151653722646418	0.147942709418453	0.01	0.22	0.71	0.146529427647505	0.134301177254288	0.130824890221646	0.146529427647505	0.134301177254288	0.130824890221646	0
0	0.5	0.5	0.4	0.3	0	5	0.592234281677662	0.482885161528653	0.418095590679168	0.598555945543115	0.489136785230747	0.420806981073245	-0.675229771918705	-0.339466621828302	-0.146273789398549	93.35	93.8	93.85	93.35	93.8	93.85	0.183773587284916	0.170587289014891	0.167100708285341	0.598555945543115	0.489136785230747	0.420806981073245	-0.675229771918705	-0.339466621828302	-0.146273789398549	93.35	93.8	93.85	93.35	93.8	93.85	0.183773587284916	0.170587289014891	0.167100708285341	0.02	0.31	1.05	0.184432023809099	0.170230259929639	0.16606650940697	0.184432023809099	0.170230259929639	0.16606650940697	0
0	0.5	0.5	0.4	0.6	0	5	0.597085879321607	0.492417806045174	0.425515161938092	0.591839881800917	0.486812040853917	0.421802496603398	-0.660060898007025	-0.336508206701926	-0.150828344939391	89.8	88.5	88.5942971485743	89.8	88.5	88.5942971485743	0.233206043775293	0.225621363151601	0.220731409257021	0.591839881800917	0.486812040853917	0.421802496603398	-0.660060898007025	-0.336508206701926	-0.150828344939391	89.8	88.5	88.5942971485743	89.8	88.5	88.5942971485743	0.233206043775293	0.225621363151601	0.220731409257021	0.11	0.92	2.37	0.251336395590623	0.238215604170999	0.23456045498011	0.251336395590623	0.238215604170999	0.23456045498011	0
0	0.5	1	0.2	0	0	5	0.601105393552968	0.49221435951031	0.418777283844705	0.604846638013649	0.493319203552925	0.421519382206983	-0.692105295251602	-0.349427796565389	-0.147158991877082	97.25	96.8484242121061	97.35	97.25	96.8484242121061	97.35	0.150540719426987	0.134511991690691	0.129346837367824	0.604846638013649	0.493319203552925	0.421519382206983	-0.692105295251602	-0.349427796565389	-0.147158991877082	97.25	96.8484242121061	97.35	97.25	96.8484242121061	97.35	0.150540719426987	0.134511991690691	0.129346837367824	0	0.04	0.06	0.135126324143182	0.121645496351044	0.114186537828518	0.135126324143182	0.121645496351044	0.114186537828518	0
0	0.5	1	0.2	0.3	0	5	0.60035384266061	0.488288465745879	0.418740627125534	0.601676061138796	0.490386865929404	0.419412240471434	-0.684088501862335	-0.342158178664995	-0.141867531800009	93	93.45	93.35	93	93.45	93.35	0.167517663969801	0.151205943260012	0.144395729596635	0.601676061138796	0.490386865929404	0.419412240471434	-0.684088501862335	-0.342158178664995	-0.141867531800009	93	93.45	93.35	93	93.45	93.35	0.167517663969801	0.151205943260012	0.144395729596635	0	0.01	0.14	0.167745838274577	0.150713381162574	0.143471077078813	0.167745838274577	0.150713381162574	0.143471077078813	0
0	0.5	1	0.2	0.6	0	5	0.597766333327843	0.488274683197481	0.418816554946684	0.595972513597201	0.487749305545939	0.418180036693813	-0.670594749578745	-0.337415104108844	-0.139807978048425	89.5947973986994	89.4447223611806	88.9944972486243	89.5947973986994	89.4447223611806	88.9944972486243	0.205934824181216	0.196380537457341	0.19008978870048	0.595972513597201	0.487749305545939	0.418180036693813	-0.670594749578745	-0.337415104108844	-0.139807978048425	89.5947973986994	89.4447223611806	88.9944972486243	89.5947973986994	89.4447223611806	88.9944972486243	0.205934824181216	0.196380537457341	0.19008978870048	0.02	0.11	0.5	0.223709932104701	0.207826507356797	0.201508607665186	0.223709932104701	0.207826507356797	0.201508607665186	0.05
0	0.5	1	0.4	0	0	5	0.602407466930566	0.493104631602236	0.421352597020445	0.604915873171504	0.493830942522739	0.423792080906308	-0.692596389553742	-0.351073879272051	-0.153599686219969	97.1	97.1	97.65	97.1	97.1	97.65	0.154145312403766	0.142207819119869	0.139991840876226	0.604915873171504	0.493830942522739	0.423792080906308	-0.692596389553742	-0.351073879272051	-0.153599686219969	97.1	97.1	97.65	97.1	97.1	97.65	0.154145312403766	0.142207819119869	0.139991840876226	0	0.1	0.56	0.139039630088121	0.126576065338356	0.123671196465875	0.139039630088121	0.126576065338356	0.123671196465875	0
0	0.5	1	0.4	0.3	0	5	0.598771393145023	0.491538538043373	0.420005852844674	0.600981179328244	0.49070052775036	0.42200494967609	-0.68226903564222	-0.343393995044064	-0.149303985353961	93.2	93.65	93.75	93.2	93.65	93.75	0.173040063036697	0.158817885838284	0.156083936935768	0.600981179328244	0.49070052775036	0.42200494967609	-0.68226903564222	-0.343393995044064	-0.149303985353961	93.2	93.65	93.75	93.2	93.65	93.75	0.173040063036697	0.158817885838284	0.156083936935768	0	0.16	0.82	0.173412313315946	0.158271223988182	0.154677222735147	0.173412313315946	0.158271223988182	0.154677222735147	0
0	0.5	1	0.4	0.6	0	5	0.596119562316616	0.487886672893304	0.422033786763982	0.594451900727209	0.487795817709981	0.422310110565061	-0.666743815397974	-0.338297731387173	-0.151766569629057	89.1	88.7	88.9	89.1	88.7	88.9	0.215940949503494	0.208440230789321	0.202583150163952	0.594451900727209	0.487795817709981	0.422310110565061	-0.666743815397974	-0.338297731387173	-0.151766569629057	89.1	88.7	88.9	89.1	88.7	88.9	0.215940949503494	0.208440230789321	0.202583150163952	0.05	0.45	1.83	0.234308246917014	0.221239454616549	0.217244891365667	0.234308246917014	0.221239454616549	0.217244891365667	0
0	0.5	2	0.2	0	0	5	0.59870917611282	0.488491822815548	0.417109719557007	0.604766295047402	0.493015167312854	0.421198174991356	-0.69180134143872	-0.348462970612566	-0.146224646134868	97.25	96.8	97.4	97.25	96.8	97.4	0.149445528726576	0.132622049612106	0.125976466049191	0.604766295047402	0.493015167312854	0.421198174991356	-0.69180134143872	-0.348462970612566	-0.146224646134868	97.25	96.8	97.4	97.25	96.8	97.4	0.149445528726576	0.132622049612106	0.125976466049191	0	0.03	0.04	0.134524256396688	0.119319424832274	0.110957748973002	0.134524256396688	0.119319424832274	0.110957748973002	0
0	0.5	2	0.2	0.3	0	5	0.604776409751455	0.494233700045192	0.422754608583349	0.601625117663756	0.490323501014974	0.418925056403288	-0.684023613546226	-0.341969174070067	-0.140517381897778	93.25	93.7	93.1	93.25	93.7	93.1	0.167982763382348	0.15117082672081	0.144082419127659	0.601625117663756	0.490323501014974	0.418925056403288	-0.684023613546226	-0.341969174070067	-0.140517381897778	93.25	93.7	93.1	93.25	93.7	93.1	0.167982763382348	0.15117082672081	0.144082419127659	0	0.01	0.07	0.168976593338793	0.150569233522792	0.143555148790625	0.168976593338793	0.150569233522792	0.143555148790625	0
0	0.5	2	0.2	0.6	0	5	0.595937604080846	0.489840283094895	0.420240841979761	0.596400178689378	0.487754895479876	0.417411577533059	-0.67170380266599	-0.337244964351086	-0.137469615901818	89.3	89.2	88.5942971485743	89.3	89.2	88.5942971485743	0.203580795490939	0.193319982478569	0.187168629030898	0.596400178689378	0.487754895479876	0.417411577533059	-0.67170380266599	-0.337244964351086	-0.137469615901818	89.3	89.2	88.5942971485743	89.3	89.2	88.5942971485743	0.203580795490939	0.193319982478569	0.187168629030898	0.02	0.07	0.36	0.22094933490594	0.204617360035734	0.196828218699046	0.22094933490594	0.204617360035734	0.196828218699046	0
0	0.5	2	0.4	0	0	5	0.604585876216581	0.491459558202215	0.419085780091239	0.604806826805449	0.493486657896799	0.423067514846634	-0.691969712430985	-0.349913814947903	-0.151494843934559	97.1	97.15	97.1	97.1	97.15	97.1	0.150013685970267	0.13553022657014	0.132976748658678	0.604806826805449	0.493486657896799	0.423067514846634	-0.691969712430985	-0.349913814947903	-0.151494843934559	97.1	97.15	97.1	97.1	97.15	97.1	0.150013685970267	0.13553022657014	0.132976748658678	0	0.05	0.36	0.135052405851753	0.121768732304827	0.118265604547348	0.135052405851753	0.121768732304827	0.118265604547348	0
0	0.5	2	0.4	0.3	0	5	0.598898473087385	0.492199341180222	0.420621347959191	0.601692048855731	0.490779589569876	0.421362016075855	-0.684168370465407	-0.343335736081631	-0.147337047755915	93.05	93.35	93.3	93.05	93.35	93.3	0.167966913723111	0.152456868859659	0.148505451248228	0.601692048855731	0.490779589569876	0.421362016075855	-0.684168370465407	-0.343335736081631	-0.147337047755915	93.05	93.35	93.3	93.05	93.35	93.3	0.167966913723111	0.152456868859659	0.148505451248228	0	0.06	0.61	0.168066437664313	0.151682426302947	0.147245748956909	0.168066437664313	0.151682426302947	0.147245748956909	0
0	0.5	2	0.4	0.6	0	5	0.597433290176093	0.488445842992016	0.420827370718819	0.595877901763491	0.488058021584577	0.421048404848827	-0.670405256813299	-0.338417769710285	-0.147849202379596	89.2	89.05	88.85	89.2	89.05	88.85	0.206540724370563	0.198055622252285	0.191991398504675	0.595877901763491	0.488058021584577	0.421048404848827	-0.670405256813299	-0.338417769710285	-0.147849202379596	89.2	89.05	88.85	89.2	89.05	88.85	0.206540724370563	0.198055622252285	0.191991398504675	0.02	0.2	1.35	0.224826936694704	0.209979919824587	0.204635718859134	0.224826936694704	0.209979919824587	0.204635718859134	0
0	1	0.5	0.2	0	0	5	0.69126658029485	0.4862170044927	0.344836586206801	0.697564340584223	0.492624750292129	0.3478882704529	-1.02939097943208	-0.347616865456029	0.0547935005672997	96.9	96.7	97.35	96.9	96.7	97.35	0.177831900246288	0.143303727121569	0.132188665864146	0.697564340584223	0.492624750292129	0.3478882704529	-1.02939097943208	-0.347616865456029	0.0547935005672997	96.9	96.7	97.35	96.9	96.7	97.35	0.177831900246288	0.143303727121569	0.132188665864146	0	0.06	0.38	0.160544553256049	0.12725466616318	0.116295775515142	0.160544553256049	0.12725466616318	0.116295775515142	0
0	1	0.5	0.2	0.3	0	5	0.687081479944689	0.485114025899923	0.343623739752505	0.69210256293792	0.489189135940051	0.347413208883132	-1.01189731355612	-0.339028457977058	0.0562290398774855	93.55	94.15	94.65	93.55	94.15	94.65	0.197450718861814	0.159439004163859	0.147317811065363	0.69210256293792	0.489189135940051	0.347413208883132	-1.01189731355612	-0.339028457977058	0.0562290398774855	93.55	94.15	94.65	93.55	94.15	94.65	0.197450718861814	0.159439004163859	0.147317811065363	0	0.09	0.81	0.198245020055148	0.158083118004849	0.144898068605003	0.198245020055148	0.158083118004849	0.144898068605003	0
0	1	0.5	0.2	0.6	0	5	0.682479798706055	0.486534850326025	0.34957674233297	0.684591136658266	0.485778483596159	0.349910212463624	-0.989426631684323	-0.332413523355831	0.0499282260023086	89.75	88.55	89.25	89.75	88.55	89.25	0.232053169880672	0.20832646206464	0.196821364631901	0.684591136658266	0.485778483596159	0.349910212463624	-0.989426631684323	-0.332413523355831	0.0499282260023086	89.75	88.55	89.25	89.75	88.55	89.25	0.232053169880672	0.20832646206464	0.196821364631901	0.01	0.29	1.95	0.249616428723465	0.220816356090499	0.2092519303766	0.249616428723465	0.220816356090499	0.2092519303766	0
0	1	0.5	0.4	0	0	5	0.689486370736109	0.486442042652539	0.345670105060653	0.696328940285259	0.492594876816553	0.349500227087723	-1.02561044676596	-0.3480882958971	0.0504576088921344	96.45	97.2	97	96.45	97.2	97	0.192047030618287	0.15955376303553	0.150737163591195	0.696328940285259	0.492594876816553	0.349500227087723	-1.02561044676596	-0.3480882958971	0.0504576088921344	96.45	97.2	97	96.45	97.2	97	0.192047030618287	0.15955376303553	0.150737163591195	0	0.29	1.95	0.171577931920496	0.141692235285556	0.132050271357455	0.171577931920496	0.141692235285556	0.132050271357455	0
0	1	0.5	0.4	0.3	0	5	0.681731291317911	0.478147995987834	0.340762705958311	0.687400412016837	0.487660383482104	0.351804394730488	-0.996443050045906	-0.335899718899697	0.0442715769636295	92.45	93.8	93.55	92.45	93.8	93.55	0.216564020748531	0.184701798301644	0.176285744561219	0.687400412016837	0.487660383482104	0.351804394730488	-0.996443050045906	-0.335899718899697	0.0442715769636295	92.45	93.8	93.55	92.45	93.8	93.55	0.216564020748531	0.184701798301644	0.176285744561219	0.01	0.43	2.87	0.221783062506492	0.184308544407904	0.174085774197643	0.221783062506492	0.184308544407904	0.174085774197643	0
0	1	0.5	0.4	0.6	0	5	0.674243367922664	0.477162227683125	0.347402383421804	0.677959900832943	0.486034516942583	0.360657585958584	-0.969014709329705	-0.33506491434353	0.0200842948519987	88.9444722361181	89	89.9	88.9444722361181	89	89.9	0.260141468913983	0.238737504688409	0.23028382557803	0.677959900832943	0.486034516942583	0.360657585958584	-0.969014709329705	-0.33506491434353	0.0200842948519987	88.9444722361181	89	89.9	88.9444722361181	89	89.9	0.260141468913983	0.238737504688409	0.23028382557803	0.03	1.27	5.43	0.282921807041634	0.251524348730061	0.242400484791711	0.282921807041634	0.251524348730061	0.242400484791711	0.05
0	1	1	0.2	0	0	5	0.694272824589544	0.48946383763305	0.3453654602325	0.697981381018737	0.493060233143615	0.348245966465075	-1.03060708903807	-0.348776077039771	0.0538010676631373	96.75	97.2	97.2	96.75	97.2	97.2	0.172492164405194	0.139352060695312	0.129443807155976	0.697981381018737	0.493060233143615	0.348245966465075	-1.03060708903807	-0.348776077039771	0.0538010676631373	96.75	97.2	97.2	96.75	97.2	97.2	0.172492164405194	0.139352060695312	0.129443807155976	0	0.05	0.36	0.156020032143284	0.124532767711238	0.113561418793282	0.156020032143284	0.124532767711238	0.113561418793282	0
0	1	1	0.2	0.3	0	5	0.693104733524143	0.488516531691474	0.348728355307465	0.692518160535869	0.489743259883344	0.347816660059929	-1.01338746227665	-0.340699619468814	0.0551251575996713	92.95	93	93.75	92.95	93	93.75	0.194526088051582	0.158817554447815	0.147633048800019	0.692518160535869	0.489743259883344	0.347816660059929	-1.01338746227665	-0.340699619468814	0.0551251575996713	92.95	93	93.75	92.95	93	93.75	0.194526088051582	0.158817554447815	0.147633048800019	0	0.06	0.87	0.196987329858232	0.159696308605563	0.146786782804763	0.196987329858232	0.159696308605563	0.146786782804763	0
0	1	1	0.2	0.6	0	5	0.686936704631256	0.488231564614776	0.35131187304199	0.685660747881667	0.486279459492693	0.349661828329309	-0.992587566119999	-0.333560653607105	0.0505649236057077	89.55	89.3	89.55	89.55	89.3	89.55	0.226891620473693	0.20343088129153	0.193030056710217	0.685660747881667	0.486279459492693	0.349661828329309	-0.992587566119999	-0.333560653607105	0.0505649236057077	89.55	89.3	89.55	89.55	89.3	89.55	0.226891620473693	0.20343088129153	0.193030056710217	0.01	0.21	1.84	0.242780168405707	0.215213730156017	0.204894810557614	0.242780168405707	0.215213730156017	0.204894810557614	0
0	1	1	0.4	0	0	5	0.692352574292367	0.491163838367089	0.346967119982013	0.697526520922861	0.493783790197737	0.35163469026686	-1.02942780750391	-0.351240710257938	0.0445827643248129	96.55	97.15	97.2	96.55	97.15	97.2	0.179551331698548	0.151715728976515	0.147494264899942	0.697526520922861	0.493783790197737	0.35163469026686	-1.02942780750391	-0.351240710257938	0.0445827643248129	96.55	97.15	97.2	96.55	97.15	97.2	0.179551331698548	0.151715728976515	0.147494264899942	0	0.22	2.3	0.162390734949816	0.134576458828202	0.130463632364619	0.162390734949816	0.134576458828202	0.130463632364619	0
0	1	1	0.4	0.3	0	5	0.690448295860845	0.485349664974672	0.349067937344621	0.690795038349673	0.489121141255551	0.353282807797864	-1.00776946575665	-0.339434795759379	0.0401827965525116	92.4	93.95	94.5	92.4	93.95	94.5	0.202086642637954	0.170810273502058	0.166248483094724	0.690795038349673	0.489121141255551	0.353282807797864	-1.00776946575665	-0.339434795759379	0.0401827965525116	92.4	93.95	94.5	92.4	93.95	94.5	0.202086642637954	0.170810273502058	0.166248483094724	0	0.32	3.12	0.206580203418886	0.170503681406649	0.162137858931809	0.206580203418886	0.170503681406649	0.162137858931809	0
0	1	1	0.4	0.6	0	5	0.677603552983224	0.477678940394695	0.348346964353879	0.683401036561603	0.486656633059971	0.359506974231846	-0.986172780843515	-0.335642596972727	0.0231780638016777	90	89.5947973986994	90	90	89.5947973986994	90	0.23980987218286	0.219894052965982	0.214636345609559	0.683401036561603	0.486656633059971	0.359506974231846	-0.986172780843515	-0.335642596972727	0.0231780638016777	90	89.5947973986994	90	90	89.5947973986994	90	0.23980987218286	0.219894052965982	0.214636345609559	0.02	0.77	5.21	0.258664909374234	0.231729452575061	0.225713121869078	0.258664909374234	0.231729452575061	0.225713121869078	0
0	1	2	0.2	0	0	5	0.694611689617083	0.492366337476171	0.348181191690427	0.698512679654072	0.493315862110836	0.347752652942803	-1.03245185189582	-0.349418151637614	0.0551259287043847	97	96.8484242121061	96.75	97	96.8484242121061	96.75	0.16897989261769	0.134510684984379	0.124636982816994	0.698512679654072	0.493315862110836	0.347752652942803	-1.03245185189582	-0.349418151637614	0.0551259287043847	97	96.8484242121061	96.75	97	96.8484242121061	96.75	0.16897989261769	0.134510684984379	0.124636982816994	0	0.04	0.27	0.15312953200086	0.121644253505307	0.110360981594206	0.15312953200086	0.121644253505307	0.110360981594206	0
0	1	2	0.2	0.3	0	5	0.69113989193397	0.491110941577895	0.351116468835602	0.693198581118411	0.489971676332862	0.347477343765212	-1.01580429602663	-0.341134436974651	0.0560118708780622	92.55	93.1	93.7	92.55	93.1	93.7	0.191638469511989	0.15418001820096	0.14296684073561	0.693198581118411	0.489971676332862	0.347477343765212	-1.01580429602663	-0.341134436974651	0.0560118708780622	92.55	93.1	93.7	92.55	93.1	93.7	0.191638469511989	0.15418001820096	0.14296684073561	0	0.02	0.62	0.194727187867223	0.154732963686039	0.142448541677584	0.194727187867223	0.154732963686039	0.142448541677584	0
0	1	2	0.2	0.6	0	5	0.686408166486893	0.488116690739564	0.355021022431489	0.687410424418683	0.487462527962702	0.349623087363254	-0.998912146537911	-0.336649190491513	0.0505890865050154	89.5	89.2	88.95	89.5	89.2	88.95	0.223215838767382	0.198011745895773	0.187660391601719	0.687410424418683	0.487462527962702	0.349623087363254	-0.998912146537911	-0.336649190491513	0.0505890865050154	89.5	89.2	88.95	89.5	89.2	88.95	0.223215838767382	0.198011745895773	0.187660391601719	0	0.1	1.52	0.239285241439941	0.209238031743641	0.198872900838487	0.239285241439941	0.209238031743641	0.198872900838487	0
0	1	2	0.4	0	0	5	0.693390150407256	0.491051080744487	0.354034088095644	0.698311653653982	0.49384714288684	0.354140334219426	-1.03185893817526	-0.351113987039482	0.0376758191619417	96.9	96.85	96.65	96.9	96.85	96.65	0.171040937416949	0.142179909355053	0.142792841823519	0.698311653653982	0.49384714288684	0.354140334219426	-1.03185893817526	-0.351113987039482	0.0376758191619417	96.9	96.85	96.65	96.9	96.85	96.65	0.171040937416949	0.142179909355053	0.142792841823519	0	0.1	3.04	0.155307491067192	0.126410711449535	0.12513728271642	0.155307491067192	0.126410711449535	0.12513728271642	0
0	1	2	0.4	0.3	0	5	0.689788426749573	0.490375595583961	0.350168982258591	0.692553860920552	0.490051538961945	0.355819966105388	-1.01384860397998	-0.341729209469002	0.0331888006509337	92.35	93.0465232616308	93.75	92.35	93.0465232616308	93.75	0.19447231315855	0.162018227640971	0.160616118091677	0.692553860920552	0.490051538961945	0.355819966105388	-1.01384860397998	-0.341729209469002	0.0331888006509337	92.35	93.0465232616308	93.75	92.35	93.0465232616308	93.75	0.19447231315855	0.162018227640971	0.160616118091677	0	0.16	3.71	0.199609261580282	0.162905685471548	0.15898579074968	0.199609261580282	0.162905685471548	0.15898579074968	0
0	1	2	0.4	0.6	0	5	0.686443404567665	0.490809593385181	0.366042886490602	0.686038445288787	0.487816464766674	0.361493740425703	-0.994803070214097	-0.33834849795413	0.017624082753839	89.35	88.8	88.75	89.35	88.8	88.75	0.229832064581857	0.208928801894892	0.205455131903455	0.686038445288787	0.487816464766674	0.361493740425703	-0.994803070214097	-0.33834849795413	0.017624082753839	89.35	88.8	88.75	89.35	88.8	88.75	0.229832064581857	0.208928801894892	0.205455131903455	0.01	0.44	5.67	0.247851552466515	0.221307187185168	0.218346120984266	0.247851552466515	0.221307187185168	0.218346120984266	0
0	2	0.5	0.2	0	0	5	0.82214537133906	0.488209820000365	0.206480102107054	0.828312854983101	0.492156658549156	0.210434743010748	-1.68781036754597	-0.346348205403846	0.447400012960954	96.7483741870935	96.8	96.85	96.7483741870935	96.8	96.85	0.240557535756465	0.145501142496621	0.127570832278309	0.828312854983101	0.492156658549156	0.210434743010748	-1.68781036754597	-0.346348205403846	0.447400012960954	96.7483741870935	96.8	96.85	96.7483741870935	96.8	96.85	0.240557535756465	0.145501142496621	0.127570832278309	0	0.07	3.47	0.214594498460349	0.129567479234369	0.113499631667132	0.214594498460349	0.129567479234369	0.113499631667132	0.05
0	2	0.5	0.2	0.3	0	5	0.814567833781718	0.48986597840648	0.215322030687855	0.81915869305092	0.487720906189411	0.214157013370843	-1.64020191489671	-0.335108043911235	0.438359755862389	93.5435435435435	93.35	93.2	93.5435435435435	93.35	93.2	0.264371785136507	0.165088735451812	0.149532041219355	0.81915869305092	0.487720906189411	0.214157013370843	-1.64020191489671	-0.335108043911235	0.438359755862389	93.5435435435435	93.35	93.2	93.5435435435435	93.35	93.2	0.264371785136507	0.165088735451812	0.149532041219355	0	0.1	5.38	0.268705617579659	0.164777396817723	0.148270366926641	0.268705617579659	0.164777396817723	0.148270366926641	0.1
0	2	0.5	0.2	0.6	0	5	0.807865241382772	0.485408951259923	0.231730808794407	0.813180620880712	0.484466265804068	0.232435930248408	-1.61222865124762	-0.329172993777197	0.387885438440168	91.1955977988995	88.8944472236118	87.55	91.1955977988995	88.8944472236118	87.55	0.289049045933769	0.217708748801526	0.196656649859204	0.813180620880712	0.484466265804068	0.232435930248408	-1.61222865124762	-0.329172993777197	0.387885438440168	91.1955977988995	88.8944472236118	87.55	91.1955977988995	88.8944472236118	87.55	0.289049045933769	0.217708748801526	0.196656649859204	0	0.34	9.64	0.307121275131262	0.23052669165291	0.210515675308586	0.307121275131262	0.23052669165291	0.210515675308586	0.05
0	2	0.5	0.4	0	0	5	0.822628670759472	0.492408342007428	0.217349558321097	0.825782265788422	0.491692433948651	0.216592772748672	-1.67508101396783	-0.345674631862479	0.429529991818456	97.0485242621311	96.85	97.65	97.0485242621311	96.85	97.65	0.261507347873005	0.164799611070544	0.150738449095219	0.825782265788422	0.491692433948651	0.216592772748672	-1.67508101396783	-0.345674631862479	0.429529991818456	97.0485242621311	96.85	97.65	97.0485242621311	96.85	97.65	0.261507347873005	0.164799611070544	0.150738449095219	0	0.32	8.06	0.233805323159783	0.146347170567562	0.129083855181858	0.233805323159783	0.146347170567562	0.129083855181858	0.05
0	2	0.5	0.4	0.3	0	5	0.806828652059613	0.48602716980509	0.221878976360084	0.814924156033606	0.486190884411179	0.227680794544045	-1.6191661367823	-0.331903064933304	0.399317332107039	93.25	93.05	92.85	93.25	93.05	92.85	0.287754190373464	0.190226865320494	0.178003295962971	0.814924156033606	0.486190884411179	0.227680794544045	-1.6191661367823	-0.331903064933304	0.399317332107039	93.25	93.05	92.85	93.25	93.05	92.85	0.287754190373464	0.190226865320494	0.178003295962971	0	0.46	10.9	0.291478179466948	0.18974348992195	0.177547790758475	0.291478179466948	0.18974348992195	0.177547790758475	0
0	2	0.5	0.4	0.6	0	5	0.802212979693303	0.48029362282027	0.244865053149666	0.806057824812892	0.483856854150114	0.256145516044031	-1.5783009772525	-0.329483108334037	0.319746102965961	90.6	88.15	88.6	90.6	88.15	88.6	0.316844033425824	0.24591448033381	0.229268765880451	0.806057824812892	0.483856854150114	0.256145516044031	-1.5783009772525	-0.329483108334037	0.319746102965961	90.6	88.15	88.6	90.6	88.15	88.6	0.316844033425824	0.24591448033381	0.229268765880451	0	1.45	16.46	0.341627173099167	0.262991734714259	0.248696252247752	0.341627173099167	0.262991734714259	0.248696252247752	0
0	2	1	0.2	0	0	5	0.821942674129961	0.488453540294217	0.206239965099744	0.829240283025488	0.492608284896691	0.211306224817514	-1.69266929448483	-0.347572029186133	0.444747084162563	96.8484242121061	96.65	96.95	96.8484242121061	96.65	96.95	0.234246160999092	0.143355610896065	0.12848906303597	0.829240283025488	0.492608284896691	0.211306224817514	-1.69266929448483	-0.347572029186133	0.444747084162563	96.8484242121061	96.65	96.95	96.8484242121061	96.65	96.95	0.234246160999092	0.143355610896065	0.12848906303597	0	0.06	4.01	0.207560674948271	0.127352654228748	0.113949725776647	0.207560674948271	0.127352654228748	0.113949725776647	0.05
0	2	1	0.2	0.3	0	5	0.815616446921291	0.489803715727416	0.215627594975484	0.82048015940376	0.488971054702364	0.215205141174828	-1.64701909560705	-0.338596816458622	0.435140119237695	93.8469234617309	93.2	93.35	93.8469234617309	93.2	93.35	0.258225955669898	0.162078430275398	0.14957609221503	0.82048015940376	0.488971054702364	0.215205141174828	-1.64701909560705	-0.338596816458622	0.435140119237695	93.8469234617309	93.2	93.35	93.8469234617309	93.2	93.35	0.258225955669898	0.162078430275398	0.14957609221503	0	0.1	5.81	0.262207571247399	0.162303971160173	0.14829096897985	0.262207571247399	0.162303971160173	0.14829096897985	0.05
0	2	1	0.2	0.6	0	5	0.809749166990665	0.486349940510816	0.231445942593353	0.814732368638702	0.48530187067777	0.232441367298561	-1.61991087990231	-0.3314034098417	0.38777222173429	90.35	88.3	88.4	90.35	88.3	88.4	0.282613635213552	0.214286873938956	0.195450298294267	0.814732368638702	0.48530187067777	0.232441367298561	-1.61991087990231	-0.3314034098417	0.38777222173429	90.35	88.3	88.4	90.35	88.3	88.4	0.282613635213552	0.214286873938956	0.195450298294267	0	0.31	9.77	0.299842409871586	0.227517565032918	0.209917009440231	0.299842409871586	0.227517565032918	0.209917009440231	0
0	2	1	0.4	0	0	5	0.822533977106669	0.489206820093692	0.216569464195439	0.827561952311358	0.492545456909898	0.220922982885338	-1.684261959241	-0.347942952523982	0.416653076283184	96.7983991995998	97.15	97.15	96.7983991995998	97.15	97.15	0.246028290759966	0.159720676990776	0.15636742413833	0.827561952311358	0.492545456909898	0.220922982885338	-1.684261959241	-0.347942952523982	0.416653076283184	96.7983991995998	97.15	97.15	96.7983991995998	97.15	97.15	0.246028290759966	0.159720676990776	0.15636742413833	0	0.29	10.71	0.222063841456457	0.141565756315064	0.134001693759072	0.222063841456457	0.141565756315064	0.134001693759072	0.05
0	2	1	0.4	0.3	0	5	0.814600873570503	0.486852956474225	0.22373344336897	0.817798141861084	0.488320293939836	0.229821903752236	-1.63334487153581	-0.337605816927208	0.392490445401397	92.896448224112	93.7	93.4	92.896448224112	93.7	93.4	0.271444311417388	0.180985607203184	0.17827308277721	0.817798141861084	0.488320293939836	0.229821903752236	-1.63334487153581	-0.337605816927208	0.392490445401397	92.896448224112	93.7	93.4	92.896448224112	93.7	93.4	0.271444311417388	0.180985607203184	0.17827308277721	0	0.4	12.92	0.275676089494019	0.180362826050047	0.174366624534916	0.275676089494019	0.180362826050047	0.174366624534916	0.05
0	2	1	0.4	0.6	0	5	0.808114138070206	0.487052443145773	0.248669101229363	0.809918529720757	0.486393421609251	0.257202128406218	-1.59659746916378	-0.336009938697866	0.315977672059033	90.4404404404404	88.45	89.6	90.4404404404404	88.45	89.6	0.300340798450101	0.236651259091943	0.227445243970685	0.809918529720757	0.486393421609251	0.257202128406218	-1.59659746916378	-0.336009938697866	0.315977672059033	90.4404404404404	88.45	89.6	90.4404404404404	88.45	89.6	0.300340798450101	0.236651259091943	0.227445243970685	0	1.26	17.97	0.323502939021275	0.249847447058118	0.241818186414509	0.323502939021275	0.249847447058118	0.241818186414509	0.1
0	2	2	0.2	0	0	5	0.823858807110555	0.491070554959155	0.212084276104143	0.829882074383114	0.493042034570184	0.212876002417363	-1.69593458213444	-0.348722568417846	0.439955904088705	97.2986493246623	97.15	97.2	97.2986493246623	97.15	97.2	0.228909153780697	0.139355782275664	0.128957000746937	0.829882074383114	0.493042034570184	0.212876002417363	-1.69593458213444	-0.348722568417846	0.439955904088705	97.2986493246623	97.15	97.2	97.2986493246623	97.15	97.2	0.228909153780697	0.139355782275664	0.128957000746937	0	0.05	4.7	0.202219175756446	0.124585340494055	0.114276692123503	0.202219175756446	0.124585340494055	0.114276692123503	0.05
0	2	2	0.2	0.3	0	5	0.817248962119696	0.487795369283308	0.213627073616722	0.822115449965919	0.489907277858929	0.216510589672464	-1.65613413777629	-0.34102052626939	0.430919223218601	92.9964982491246	93.4	93	92.9964982491246	93.4	93	0.252798517062295	0.156456868984208	0.14712332961188	0.822115449965919	0.489907277858929	0.216510589672464	-1.65613413777629	-0.34102052626939	0.430919223218601	92.9964982491246	93.4	93	92.9964982491246	93.4	93	0.252798517062295	0.156456868984208	0.14712332961188	0	0.06	6.25	0.256911355221057	0.156478221617057	0.146214299799649	0.256911355221057	0.156478221617057	0.146214299799649	0.05
0	2	2	0.2	0.6	0	5	0.814594099753118	0.488132119807758	0.228734128227688	0.816872332812015	0.486885320002412	0.231477959444916	-1.63085394213575	-0.335413619087285	0.390008155863371	91.15	89	88.4	91.15	89	88.4	0.275675944327296	0.204863387508373	0.188318784079738	0.816872332812015	0.486885320002412	0.231477959444916	-1.63085394213575	-0.335413619087285	0.390008155863371	91.15	89	88.4	91.15	89	88.4	0.275675944327296	0.204863387508373	0.188318784079738	0	0.21	9.96	0.290640075784482	0.217088156846599	0.202866877284078	0.290640075784482	0.217088156846599	0.202866877284078	0
0	2	2	0.4	0	0	5	0.821397234501342	0.488640573557124	0.223247407278737	0.82949285762334	0.493815060825614	0.229914150907717	-1.6941239352227	-0.351320999683713	0.390302488491347	96.7983991995998	96.95	96.3	96.7983991995998	96.95	96.3	0.232448396501535	0.151646308420848	0.167021218985852	0.82949285762334	0.493815060825614	0.229914150907717	-1.6941239352227	-0.351320999683713	0.390302488491347	96.7983991995998	96.95	96.3	96.7983991995998	96.95	96.3	0.232448396501535	0.151646308420848	0.167021218985852	0	0.22	16.48	0.20654291010104	0.13429337776642	0.146933092946825	0.20654291010104	0.13429337776642	0.146933092946825	0.05
0	2	2	0.4	0.3	0	5	0.819177363933548	0.49259430918934	0.233896942924631	0.821014851746383	0.489529944238262	0.236370222126525	-1.65010918999848	-0.340358097029574	0.373103728561878	93.4467233616808	94.2471235617809	94.05	93.4467233616808	94.2471235617809	94.05	0.256697027916469	0.167439735455336	0.182839672897027	0.821014851746383	0.489529944238262	0.236370222126525	-1.65010918999848	-0.340358097029574	0.373103728561878	93.4467233616808	94.2471235617809	94.05	93.4467233616808	94.2471235617809	94.05	0.256697027916469	0.167439735455336	0.182839672897027	0	0.3	18.29	0.260944367451411	0.165083977867776	0.177299737010522	0.260944367451411	0.165083977867776	0.177299737010522	0.05
0	2	2	0.4	0.6	0	5	0.811485251062858	0.487188079441335	0.254018663133293	0.814336773742983	0.486895444847037	0.265855233714774	-1.61876520593659	-0.336705939931184	0.290543306372495	90.6406406406406	88.8388388388388	89.98998998999	90.6406406406406	88.8388388388388	89.98998998999	0.28731570856387	0.22529714465796	0.230760958046184	0.814336773742983	0.486895444847037	0.265855233714774	-1.61876520593659	-0.336705939931184	0.290543306372495	90.6406406406406	88.8388388388388	89.98998998999	90.6406406406406	88.8388388388388	89.98998998999	0.28731570856387	0.22529714465796	0.230760958046184	0	0.930930930930931	22.6926926926927	0.305272875994521	0.237322592820624	0.247327895814583	0.305272875994521	0.237322592820624	0.247327895814583	0.1
0	0.5	0.5	0.2	0	0.3	5	0.596804532513123	0.489390078526519	0.417120234533999	0.604703205089647	0.493130174416881	0.421594707136378	-0.69189506778676	-0.349000184798197	-0.147463090786363	96.8	97.55	97.3	96.8	97.55	97.3	0.155660853495761	0.141507496538463	0.135826351007627	0.604943657917672	0.494339752314767	0.42226148161875	-0.695140513543023	-0.353761939457057	-0.149832439317615	97.0618556701031	96.9587628865979	97.0087674058793	97.0618556701031	96.9587628865979	97.0087674058793	0.19645881756563	0.178416393501493	0.170889547722742	0	0.03	0.13	0.13873023591156	0.124088729075547	0.117089272574471	0.171063169852451	0.155466191794038	0.148537188884147	0
0	0.5	0.5	0.2	0.3	0.3	5	0.598558962380596	0.48963956162158	0.416230153883109	0.6010930300678	0.49155067733728	0.421292875063221	-0.682594977026048	-0.345743871257735	-0.147192289465402	94.05	93.95	93.15	94.05	93.95	93.15	0.174194169791498	0.158596493123587	0.151349931059174	0.601886914907382	0.491729128313021	0.421338047867737	-0.689828435418936	-0.34876457103045	-0.148401800356903	93.2751540041068	93.0698151950719	92.3511293634497	93.2751540041068	93.0698151950719	92.3511293634497	0.222404041274241	0.200731986876713	0.19031926958386	0	0.1	0.3	0.173136906059961	0.15635567316054	0.14966391963653	0.222356805760753	0.203533141407591	0.19328649274061	0
0	0.5	0.5	0.2	0.6	0.3	5	0.590607663035031	0.480081367777769	0.413081166871262	0.595844881849354	0.488287258643828	0.420776449814454	-0.669522112210714	-0.338993495306823	-0.14694313157694	90.1	90.05	90.05	90.1	90.05	90.05	0.210904207972251	0.20113011765686	0.196249237588663	0.595867118961978	0.488883772229172	0.421861912605215	-0.676328230570141	-0.34488510800806	-0.151977551335141	88.8546481766821	88.5523613963039	88.1416837782341	88.8546481766821	88.5523613963039	88.1416837782341	0.262166710436856	0.249156366481547	0.242879560077524	0.01	0.26	0.78	0.21802595867244	0.209668779276453	0.20424004635377	0.277402733533656	0.269924408001115	0.26106860460525	0
0	0.5	0.5	0.4	0	0.3	5	0.599633696224792	0.486397966670423	0.416181277670577	0.604254348368486	0.493139467930142	0.422986427259846	-0.690976919675708	-0.349486700810208	-0.151590725983183	97.15	97.35	97.5	97.15	97.35	97.5	0.165369569403721	0.155303364349284	0.152558448582889	0.60374548372102	0.494116925635581	0.423263978788216	-0.692052324813811	-0.353943387138793	-0.153015411450591	96.9072164948454	97.2164948453608	96.9587628865979	96.9072164948454	97.2164948453608	96.9587628865979	0.207828464958357	0.193533733553039	0.188257785284082	0.03	0.3	0.9	0.146795909886172	0.136401761132106	0.133645925658107	0.181107613191679	0.17257159012562	0.166382963574856	0
0	0.5	0.5	0.4	0.3	0.3	5	0.592234281677662	0.482885161528653	0.418095590679168	0.600891695644275	0.492639732242923	0.423367952655524	-0.683105360704046	-0.349532885479182	-0.153339724233008	93.05	93.2	94.15	93.05	93.2	94.15	0.185105491835963	0.173704074106748	0.170607049100453	0.601160854700618	0.492428205024732	0.423458752082944	-0.688941093356915	-0.351650884310614	-0.154807290250807	92.7580893682589	92.6078028747433	92.5564681724846	92.7580893682589	92.6078028747433	92.5564681724846	0.235592498142153	0.216932410094413	0.21055864935911	0.06	0.36	1.19	0.186500015836876	0.169842382563003	0.167477220583678	0.236038784758163	0.218640566885554	0.211693366749504	0
0	0.5	0.5	0.4	0.6	0.3	5	0.597085879321607	0.492417806045174	0.425515161938092	0.59379360399401	0.488856823163963	0.42556613561562	-0.665498374810106	-0.342180113335345	-0.161321984279325	89.95	89.45	90.25	89.95	89.45	90.25	0.231557212274626	0.224715741102567	0.224072466163102	0.593065954391059	0.488676007357178	0.426909100679049	-0.670579980591059	-0.346338682599447	-0.167662965617638	89.4196199280945	87.9876796714579	88.0903490759754	89.4196199280945	87.9876796714579	88.0903490759754	0.286980069655628	0.276250720464072	0.274390112211859	0.15	1.03	2.47	0.243116978290774	0.235953803703244	0.233112831313464	0.30443166897595	0.299549522029611	0.295649821708884	0
0	0.5	1	0.2	0	0.3	5	0.601105393552968	0.49221435951031	0.418777283844705	0.60516560256627	0.49332200887767	0.421540240023372	-0.693161638150497	-0.349433169513286	-0.147262331690786	97.15	97.6	97.4	97.15	97.6	97.4	0.151792328132578	0.137357814724577	0.131215334959719	0.60550198157298	0.494511619539337	0.422088351453833	-0.696545958337249	-0.354006545287072	-0.149272926396595	97.1649484536082	97.1119133574007	97.2680412371134	97.1649484536082	97.1119133574007	97.2680412371134	0.191463296460947	0.173158127192794	0.164393739630367	0	0.02	0.06	0.134941447212966	0.120695582337592	0.114032037917724	0.165656691123486	0.149983832202816	0.143545446062333	0
0	0.5	1	0.2	0.3	0.3	5	0.60035384266061	0.488288465745879	0.418740627125534	0.601736571143062	0.49177093034533	0.42106504270792	-0.684222624264637	-0.346039360355044	-0.146427775766188	93.85	94.2	93.1	93.85	94.2	93.1	0.168038443965107	0.151867483374545	0.144336955593146	0.602746325394994	0.492215715420627	0.421643500992732	-0.691769004964794	-0.349674647619679	-0.148984323533013	93.429158110883	93.0698151950719	92.4537987679671	93.429158110883	93.0698151950719	92.4537987679671	0.214113503100052	0.192225965188874	0.181529588234348	0	0.04	0.19	0.167025354494951	0.14873499860145	0.142637422980802	0.213305169007223	0.194780935526255	0.184175227545161	0
0	0.5	1	0.2	0.6	0.3	5	0.597766333327843	0.488274683197481	0.418816554946684	0.596622818633328	0.48874455771317	0.420235399038032	-0.671481463917466	-0.339920681207762	-0.145277230197019	89.9949974987494	90	89.6448224112056	89.9949974987494	90	89.6448224112056	0.20431408997622	0.193971465515978	0.189531508102045	0.596585545051535	0.489513885425702	0.421487501901832	-0.677786924946764	-0.346127593182279	-0.150640976007036	88.8603696098563	88.347022587269	87.8336755646817	88.8603696098563	88.347022587269	87.8336755646817	0.253709307264057	0.240580034916759	0.23415910532505	0	0.18	0.56	0.211948130065762	0.201891162376165	0.196786200638932	0.269829714730745	0.260860096647908	0.250559164074641	0.05
0	0.5	1	0.4	0	0.3	5	0.602407466930566	0.493104631602236	0.421352597020445	0.605096955088749	0.493712025670382	0.423368309503287	-0.693213730792514	-0.350820923275561	-0.15250725623819	97.15	97.55	97.5	97.15	97.55	97.5	0.15653804869766	0.146969424171437	0.145614325701711	0.605240809565244	0.494864654983507	0.424073636038956	-0.696106382364221	-0.355522756697052	-0.155034968939336	97.3711340206186	97.0103092783505	97.4226804123711	97.3711340206186	97.0103092783505	97.4226804123711	0.196358386548453	0.182636362481703	0.178890967780414	0	0.11	0.72	0.13900306052754	0.127856210661994	0.12463341812002	0.170794906271581	0.160750178756949	0.155471581325121	0
0	0.5	1	0.4	0.3	0.3	5	0.598771393145023	0.491538538043373	0.420005852844674	0.601127758159528	0.491786654361642	0.422733088517158	-0.682723483596284	-0.346446096393545	-0.151267419415234	93.5	94.25	94.25	93.5	94.25	94.25	0.174113701664114	0.161600456368394	0.159214558023881	0.601932933607022	0.492166934139074	0.423113061817704	-0.689969062181022	-0.350104945794455	-0.153394649122954	93.1211498973306	92.864476386037	92.4024640657084	93.1211498973306	92.864476386037	92.4024640657084	0.221469471149737	0.202617116822385	0.195740068931742	0	0.16	0.92	0.173305735659524	0.157013583538315	0.154014096701877	0.222130301975227	0.20510847357997	0.197591070201453	0
0	0.5	1	0.4	0.6	0.3	5	0.596119562316616	0.487886672893304	0.422033786763982	0.59507930983794	0.488393176088332	0.423533708547876	-0.667465476055741	-0.339668671918426	-0.154910754904093	90.15	90.15	90.45	90.15	90.15	90.45	0.213811537568785	0.206314578595065	0.205758744748108	0.595191104933751	0.489423350756505	0.426045683187092	-0.674683764639216	-0.346997691074731	-0.1642505458461	88.7519260400616	88.1416837782341	88.0390143737166	88.7519260400616	88.1416837782341	88.0390143737166	0.264757709991481	0.254950278811377	0.252223756184297	0.03	0.51	1.89	0.222482372776728	0.216716357279659	0.212487029414242	0.28229490291286	0.277645025452984	0.271369737705799	0
0	0.5	2	0.2	0	0.3	5	0.59870917611282	0.488491822815548	0.417109719557007	0.605165359156289	0.493079744549324	0.42117070049689	-0.693055788632973	-0.348681454738543	-0.146215072139243	97.15	96.95	97.2	97.15	96.95	97.2	0.150910993928416	0.135154392613037	0.128235229481147	0.605423475356813	0.494170532110139	0.421656091549047	-0.696240876592042	-0.352947606428667	-0.14805229665184	96.9072164948454	96.9072164948454	97.3711340206186	96.9072164948454	96.9072164948454	97.3711340206186	0.189955041697683	0.170360081677862	0.160502537540316	0	0.01	0.02	0.133352013755474	0.119134939361724	0.1122809241926	0.16510089684983	0.147854004251425	0.140631594548747	0
0	0.5	2	0.2	0.3	0.3	5	0.604776409751455	0.494233700045192	0.422754608583349	0.601380203767273	0.491349948188285	0.42067822650534	-0.683009967990319	-0.344769940385857	-0.14532897683129	93.9469734867434	93.85	93.4	93.9469734867434	93.85	93.4	0.167597568902175	0.150841534178445	0.143202511036807	0.602233104164109	0.491844087425046	0.421192489941046	-0.690176134429886	-0.34855916440755	-0.14764224888262	92.864476386037	92.2484599589322	92.2484599589322	92.864476386037	92.2484599589322	92.2484599589322	0.213260594960662	0.19085575638385	0.180087653063865	0	0.04	0.12	0.166510426993183	0.14737813809024	0.14082225746762	0.214288964752074	0.194297283330953	0.182166408134017	0.05
0	0.5	2	0.2	0.6	0.3	5	0.595937604080846	0.489840283094895	0.420240841979761	0.596805679246172	0.488665491479532	0.419397458283214	-0.671804047741126	-0.339508790649914	-0.142834673495855	90.2451225612806	89.8	89.8898898898899	90.2451225612806	89.8	89.8898898898899	0.202244046319556	0.190467302585492	0.185828864623452	0.596835656153491	0.489775969445875	0.420692729093685	-0.678187549476511	-0.346479251031331	-0.148227916093099	89.1683778234086	88.1930184804928	87.6796714579055	89.1683778234086	88.1930184804928	87.6796714579055	0.25177659827666	0.23659251497513	0.229801083233032	0	0.14	0.37	0.209144615311489	0.198494253393994	0.192653318760611	0.266410282439328	0.256077203418101	0.245566861909166	0.05
0	0.5	2	0.4	0	0.3	5	0.604585876216581	0.491459558202215	0.419085780091239	0.60520348061808	0.493430366457342	0.422840121820404	-0.693266120235667	-0.349788738408668	-0.150929842972122	97.05	97.5	97.35	97.05	97.5	97.35	0.152200435155751	0.14031881573699	0.138696057981491	0.605471055049817	0.4945238302617	0.423207796752223	-0.696419170642736	-0.354071445633246	-0.152445322680503	97.0103092783505	97.319587628866	97.1134020618557	97.0103092783505	97.319587628866	97.1134020618557	0.190806752096881	0.174195319083945	0.169080346827836	0	0.03	0.43	0.134622396084232	0.121928307785392	0.118274787837137	0.165355786947337	0.150546196993706	0.148006815723935	0
0	0.5	2	0.4	0.3	0.3	5	0.598898473087385	0.492199341180222	0.420621347959191	0.60143011195353	0.491746578693849	0.422099223219836	-0.683242724686377	-0.346046736706921	-0.149416808305495	94.3	94.45	93.8	94.3	94.45	93.8	0.16866435063433	0.154472536958109	0.151170338173974	0.602395713519478	0.492378528899917	0.422736525175569	-0.690729329947827	-0.35019097163451	-0.152189029249476	93.2238193018481	93.1724845995893	92.0944558521561	93.2238193018481	93.1724845995893	92.0944558521561	0.213962076025114	0.193306552915683	0.185717795821268	0	0.09	0.67	0.167368420269799	0.150418880277777	0.148658300709969	0.214512507414286	0.195580188271919	0.189608209648794	0
0	0.5	2	0.4	0.6	0.3	5	0.597433290176093	0.488445842992016	0.420827370718819	0.595898618535991	0.48835621534586	0.421942418504936	-0.669179996889989	-0.338952465383048	-0.150140622583499	90.2402402402402	89.85	90.1	90.2402402402402	89.85	90.1	0.205376620138643	0.196538961242226	0.194240445868876	0.596101914091299	0.48932775245603	0.423948627320141	-0.676313592604195	-0.34574180073398	-0.157704330550845	88.9630390143737	88.1416837782341	88.2383153569594	88.9630390143737	88.1416837782341	88.2383153569594	0.254563589481206	0.242349265992279	0.23858943204826	0	0.28	1.35	0.212650112385182	0.204455687714114	0.200105322277047	0.270762829195045	0.263230447163308	0.256555629378089	0.1
0	1	0.5	0.2	0	0.3	5	0.69126658029485	0.4862170044927	0.344836586206801	0.697705506686489	0.492525661551841	0.34840432763866	-1.02994982948973	-0.34738253242413	0.0533430233054166	97.05	97.0985492746373	97	97.05	97.0985492746373	97	0.179278005166398	0.145466735651187	0.13575640345731	0.698530986431643	0.493175632192311	0.349387145394022	-1.03762449666355	-0.350594527486843	0.050960605209557	96.9587628865979	97.1634863331614	96.701030927835	96.9587628865979	97.1634863331614	96.701030927835	0.228794518778646	0.183566515577728	0.169022721618349	0	0.04	0.56	0.160583321428821	0.127455030127365	0.115664838060857	0.19945143382882	0.160145063250095	0.149618591176171	0
0	1	0.5	0.2	0.3	0.3	5	0.687081479944689	0.485114025899923	0.343623739752505	0.692667866907233	0.491616664245237	0.350348531523282	-1.01420436920948	-0.345886287536162	0.0481675903328835	93.0465232616308	93.9469734867434	93.85	93.0465232616308	93.9469734867434	93.85	0.19797542857658	0.160478665028305	0.147618253530098	0.692840844489139	0.491159416248462	0.349854773654927	-1.0222023343694	-0.347024401851269	0.0497398620719677	93.2717000513611	93.429158110883	93.429158110883	93.2717000513611	93.429158110883	93.429158110883	0.251793154236252	0.20279252370697	0.184226844505358	0	0.1	0.94	0.198796745978703	0.155652274382581	0.143962428231305	0.25663509231697	0.20311524573745	0.179705864517872	0.05
0	1	0.5	0.2	0.6	0.3	5	0.682479798706055	0.486534850326025	0.34957674233297	0.685832066851137	0.488251874435193	0.35375636178854	-0.993345421731467	-0.339208050113841	0.0392949033661742	89.7	90.75	90.1	89.7	90.75	90.1	0.233141455259292	0.205830188728035	0.196672689450585	0.685266071433995	0.487876157239591	0.354012239306	-1.00172682319857	-0.342189055282073	0.0388385970909393	89.5277207392197	88.6550308008214	88.0390143737166	89.5277207392197	88.6550308008214	88.0390143737166	0.291531023692602	0.254987160103813	0.239108393526406	0	0.36	2.23	0.243343637878476	0.215726597362753	0.204976038571258	0.312323703456335	0.274805829583391	0.259657834559993	0
0	1	0.5	0.4	0	0.3	5	0.689486370736109	0.486442042652539	0.345670105060653	0.696248895747814	0.491851443310227	0.350461694382936	-1.02500814964072	-0.34600641665796	0.0478319681218485	97.5	97.05	97.05	97.5	97.05	97.05	0.193346561843066	0.16282109951463	0.158129340793838	0.696585883425547	0.491702118111041	0.35123786576571	-1.03145883159773	-0.347181687570634	0.0459278688103346	96.8556701030928	97.319587628866	97.2150593089221	96.8556701030928	97.319587628866	97.2150593089221	0.246693493114648	0.203087798677999	0.193621732132587	0.01	0.38	2.26	0.168997390685479	0.142792398836429	0.137612205645243	0.212280137238352	0.178338386464089	0.170153104217983	0
0	1	0.5	0.4	0.3	0.3	5	0.681731291317911	0.478147995987834	0.340762705958311	0.689541877625508	0.491565498655547	0.353862191958904	-1.00469348145303	-0.347141469022915	0.0387906881228164	92.096048024012	93.0465232616308	92.696348174087	92.096048024012	93.0465232616308	92.696348174087	0.217979038820324	0.18588056671732	0.179627034592768	0.689344513480451	0.491495316480712	0.353871975502243	-1.01281319126677	-0.350267797447281	0.0389581662126926	92.7104722792608	91.9404517453799	91.7308680020544	92.7104722792608	91.9404517453799	91.7308680020544	0.276064450472572	0.234746832049027	0.219982926319682	0.02	0.49	3.09	0.220679060292925	0.184576871065291	0.179500714452002	0.283967016638139	0.239570415532751	0.221900576352896	0.05
0	1	0.5	0.4	0.6	0.3	5	0.674243367922664	0.477162227683125	0.347402383421804	0.679943951250436	0.487504271666568	0.36362310547713	-0.975293968650614	-0.339096453045889	0.0119551861236568	89.8	89.9	90.8	89.8	89.9	90.8	0.261004927916851	0.23741326140534	0.233024194763133	0.679525539692076	0.487533027931726	0.365280413442325	-0.987978812692532	-0.344555274708266	0.00681657319829715	88.8032871083718	87.9876796714579	87.8274268104777	88.8032871083718	87.9876796714579	87.8274268104777	0.329359314895371	0.292752705741321	0.280898027466899	0.04	1.35	5.69	0.274488063278838	0.249713950372772	0.242639194166715	0.357682584111944	0.320964220318501	0.312076648377703	0
0	1	1	0.2	0	0.3	5	0.694272824589544	0.48946383763305	0.3453654602325	0.698129634085706	0.493078485777499	0.348763543837554	-1.03104685228646	-0.348853306082203	0.0523482530237298	97.4487243621811	97.6	96.75	97.4487243621811	97.6	96.75	0.174170446371993	0.141568418844475	0.133210668697879	0.699254805558809	0.494270955734139	0.350384334610594	-1.03963760441097	-0.353572129879052	0.0482104296068324	97.1649484536082	96.9587628865979	96.8556701030928	97.1649484536082	96.9587628865979	96.8556701030928	0.220730366795291	0.178526165473534	0.165491210934912	0	0.03	0.55	0.154586406609329	0.124113474300616	0.114460870364116	0.192136523188622	0.155700641973248	0.147380928438847	0.05
0	1	1	0.2	0.3	0.3	5	0.693104733524143	0.488516531691474	0.348728355307465	0.692630672291011	0.491551643468333	0.350219538863668	-1.01377850750315	-0.34575936207809	0.0485328851636035	93.25	93.9	93.6	93.25	93.9	93.6	0.194768516937799	0.15933132075461	0.148560744752075	0.693299031496435	0.49179369598119	0.350158036172361	-1.02386982888654	-0.34902679841815	0.0489701490651438	92.7104722792608	93.0184804928131	92.6078028747433	92.7104722792608	93.0184804928131	92.6078028747433	0.24788106341232	0.201615308860649	0.185111492478874	0	0.1	0.93	0.196505987871603	0.156604250434084	0.145849388556749	0.255659548904359	0.204614710901906	0.182267555767372	0
0	1	1	0.2	0.6	0.3	5	0.686936704631256	0.488231564614776	0.35131187304199	0.686652162908004	0.488095708723532	0.352928106486955	-0.995568400850102	-0.338415902065666	0.0415427656558623	89.6948474237118	90.2	89.8	89.6948474237118	90.2	89.8	0.227590978738457	0.201117360785854	0.192449090494606	0.686559581875966	0.488686413977158	0.353684766856442	-1.00540573270289	-0.344235033503591	0.0396530725986845	89.1683778234086	88.7577002053388	87.9363449691992	89.1683778234086	88.7577002053388	87.9363449691992	0.285138324354996	0.248998593787417	0.234219157886963	0	0.26	2.05	0.236564170942333	0.209284545236419	0.200802290715602	0.304696265251712	0.26866244499272	0.254271028062902	0.05
0	1	1	0.4	0	0.3	5	0.692352574292367	0.491163838367089	0.346967119982013	0.697815149060806	0.493157321787781	0.352396927464059	-1.03051448170012	-0.349543103408514	0.0424920528081125	97.05	97.45	96.8	97.05	97.45	96.8	0.182141548148351	0.155447340623964	0.155861113680844	0.69867406762026	0.494101964018082	0.354001421588629	-1.0385339336159	-0.353912230788446	0.0382809939774258	96.8556701030928	96.9587628865979	96.5463917525773	96.8556701030928	96.9587628865979	96.5463917525773	0.231635038071964	0.193711352571148	0.189337356413647	0	0.3	2.63	0.161850173223369	0.13654005260836	0.134213153812292	0.202187586175525	0.172872961840454	0.166239192506435	0
0	1	1	0.4	0.3	0.3	5	0.690448295860845	0.485349664974672	0.349067937344621	0.691960260955238	0.492541378654898	0.354976304169689	-1.01219205218842	-0.349272275192624	0.0356249653862682	93.0465232616308	93.45	93.9	93.0465232616308	93.45	93.9	0.203474476738695	0.173865281665119	0.170938899701754	0.691862865312788	0.492248631604503	0.355789949854032	-1.01954991132093	-0.351152541841107	0.0334872768427811	93.3230611196713	92.7618069815195	92.8094504365691	93.3230611196713	92.7618069815195	92.8094504365691	0.257246867908808	0.217293105889885	0.209208605335164	0	0.37	3.38	0.205104221628052	0.170415253499266	0.170220187563128	0.264408872818216	0.219160556172424	0.209989674448142	0.05
0	1	1	0.4	0.6	0.3	5	0.677603552983224	0.477678940394695	0.348346964353879	0.684523141712884	0.488975938033687	0.361181681097617	-0.989567229833393	-0.342168047890517	0.0185971470559845	89.4447223611806	89.9	90.5	89.4447223611806	89.9	90.5	0.241184267519425	0.218956555143662	0.215955083607118	0.684147258299424	0.488810532231566	0.363411728907409	-0.999542604696086	-0.346210436813384	0.0122670701568533	89.0657084188912	87.7310061601643	88.7519260400616	89.0657084188912	87.7310061601643	88.7519260400616	0.303629459311082	0.269683437102089	0.260544133699259	0	0.92	5.56	0.252281288764421	0.22983194825354	0.225924625240682	0.324188725910049	0.292048850639787	0.284295937551588	0.05
0	1	2	0.2	0	0.3	5	0.694611689617083	0.492366337476171	0.348181191690427	0.69847096737443	0.493338475209092	0.348812554738135	-1.03216604247051	-0.349480292140205	0.0521981496796124	97.65	97.6	97	97.65	97.6	97	0.171418732048248	0.137371124478398	0.128583786490734	0.699658907007686	0.494503152585656	0.350111844214811	-1.04092269635002	-0.353980874391057	0.0489063337324217	97.319587628866	97.1634863331614	96.701030927835	97.319587628866	97.1634863331614	96.701030927835	0.216972522178948	0.173239134128381	0.15982356787345	0	0.02	0.42	0.152023034858615	0.120691148415371	0.111751792589027	0.189258193896106	0.149955867548306	0.14332932653574	0
0	1	2	0.2	0.3	0.3	5	0.69113989193397	0.491110941577895	0.351116468835602	0.693144250831328	0.491614862908009	0.349418668345964	-1.0153968894146	-0.345769144298637	0.0507138681297648	93.4	93.85	93.35	93.4	93.85	93.35	0.191376269126169	0.154426769270557	0.144206314510279	0.694000697023199	0.492104243073677	0.349862841143255	-1.02526609907736	-0.349705149520634	0.0497338098832635	92.9158110882957	92.7104722792608	92.8131416837782	92.9158110882957	92.7104722792608	92.8131416837782	0.242255640807729	0.195128424052183	0.179409683236402	0	0.06	0.7	0.193103884469791	0.152800113703482	0.141798887147698	0.241845750918972	0.200730790251359	0.176199859902686	0
0	1	2	0.2	0.6	0.3	5	0.686408166486893	0.488116690739564	0.355021022431489	0.68743948413265	0.488725878860239	0.351467465441036	-0.998026575498246	-0.339984990254415	0.0455158716624256	89.85	89.75	89.3	89.85	89.75	89.3	0.222835816263152	0.19569430365669	0.18757435446298	0.687672233095073	0.489510512340163	0.352861420680495	-1.00791887748017	-0.346278009818904	0.0418492365864105	88.8603696098563	88.3983572895277	87.1149897330595	88.8603696098563	88.3983572895277	87.1149897330595	0.278803897379787	0.242326649603773	0.228618134798271	0	0.19	1.65	0.23217720485325	0.204053635695131	0.197706378615977	0.290316268726879	0.262954413554948	0.250261531762754	0
0	1	2	0.4	0	0.3	5	0.693390150407256	0.491051080744487	0.354034088095644	0.698462779367636	0.493711306773358	0.354139815566258	-1.03228647754127	-0.350813030500169	0.0376730040133035	97.65	97.45	97.15	97.65	97.45	97.15	0.173730596334273	0.146997301373668	0.152482111567643	0.699631345461348	0.494823491535436	0.356327314506354	-1.04096923715573	-0.355394127501687	0.031831671398066	97.1649484536082	96.9072164948454	96.701030927835	97.1649484536082	96.9072164948454	96.701030927835	0.21937902685502	0.18268495240814	0.182908965452324	0	0.11	3.33	0.153604621339799	0.127727878950715	0.130674562046436	0.190562370568733	0.160575091822908	0.161690296621903	0
0	1	2	0.4	0.3	0.3	5	0.689788426749573	0.490375595583961	0.350168982258591	0.692346834767339	0.49171509368537	0.355566398977605	-1.01270744578835	-0.346428014462047	0.0340067617855458	93.3	93.7	93.3	93.3	93.7	93.3	0.194846635482353	0.164065881234483	0.165821982088298	0.693187593482888	0.492055881628299	0.356758560032015	-1.02353202252809	-0.350138570690628	0.0308485309020145	92.9158110882957	92.5051334702259	92.6553672316384	92.9158110882957	92.5051334702259	92.6553672316384	0.247242491595291	0.205249049281146	0.201389037141336	0	0.18	3.89	0.196942474875098	0.161063753292444	0.164687378137911	0.256313382373011	0.210572079643392	0.201106368761871	0
0	1	2	0.4	0.6	0.3	5	0.686443404567665	0.490809593385181	0.366042886490602	0.68604045250951	0.488373879060054	0.361247249967572	-0.993739558085669	-0.339680034542063	0.018451504286839	89.35	90.1	89.85	89.35	90.1	89.85	0.229803991123306	0.206926276024376	0.207412961076985	0.686337737485171	0.489378507633665	0.363882152246327	-1.00555586822652	-0.346945691593833	0.0110138944046285	88.9630390143737	88.0390143737166	88.2383153569594	88.9630390143737	88.0390143737166	88.2383153569594	0.288343091958883	0.255423732740065	0.249683278241629	0	0.52	5.93	0.240474730343089	0.217922950141904	0.21580923127374	0.310402442607853	0.278781217046865	0.271840973839828	0
0	2	0.5	0.2	0	0.3	5	0.82214537133906	0.488209820000365	0.206480102107054	0.828099973423708	0.491817405605052	0.209809650602345	-1.68736381814111	-0.345395441656726	0.449468492991027	96.9984992496248	97.15	97.1	96.9984992496248	97.15	97.1	0.243823382097061	0.147530624380441	0.134366354421983	0.829740214459276	0.491938659041343	0.210463138025532	-1.7083934166609	-0.347104043270346	0.449528564756012	97.4742268041237	97.3711340206186	97.1649484536082	97.4742268041237	97.3711340206186	97.1649484536082	0.313231509282931	0.186091557812931	0.165543022358347	0	0.05	3.8	0.220799931110689	0.128978778272143	0.115657689401166	0.275946010055322	0.162618005950989	0.144933868880906	0.05
0	2	0.5	0.2	0.3	0.3	5	0.814567833781718	0.48986597840648	0.215322030687855	0.820386414695909	0.491413386971983	0.217931889523213	-1.64703425005145	-0.345604867550629	0.42700110878802	93.7437437437437	94	92.9964982491246	93.7437437437437	94	92.9964982491246	0.26650315022939	0.16547702461745	0.154693044809907	0.821763829569252	0.490886461885126	0.218652371410956	-1.67461208689835	-0.346833558093479	0.427629250521363	93.9938398357289	92.864476386037	93.01489470981	93.9938398357289	92.864476386037	93.01489470981	0.34439994099347	0.210296525117544	0.189876442201465	0	0.12	5.44	0.264345489095038	0.1620956141813	0.15012967289861	0.355497339788184	0.212431292603869	0.184054930560146	0.1
0	2	0.5	0.2	0.6	0.3	5	0.807865241382772	0.485408951259923	0.231730808794407	0.813847635710693	0.487608050619223	0.235086627769569	-1.61550530471476	-0.337921199437301	0.379963900238137	92	89.65	89	92	89.65	89	0.289638596637986	0.214147931244444	0.200385168170776	0.815098081084974	0.486734114425814	0.236796071001275	-1.64703171048589	-0.33988232885788	0.379157291070588	91.0164271047228	87.8274268104777	88.0267214799589	91.0164271047228	87.8274268104777	88.0267214799589	0.371955523224939	0.26524388833217	0.241058084945081	0	0.45	9.49	0.306441969398816	0.22569290897903	0.210229331688336	0.405304537509885	0.28864608279932	0.258242316560108	0
0	2	0.5	0.4	0	0.3	5	0.822628670759472	0.492408342007428	0.217349558321097	0.825401568306786	0.490828196880991	0.214754152383781	-1.67342244933241	-0.343246181679133	0.435574204326788	97.2	96.7	97.25	97.2	96.7	97.25	0.262194857342792	0.167142940287454	0.161147639917301	0.82642093726794	0.489820774443639	0.217815283936662	-1.69315532993531	-0.342117876431969	0.428810259216647	97.4729241877256	96.544610624033	96.9540526587506	97.4729241877256	96.544610624033	96.9540526587506	0.338070273224541	0.2089411403061	0.192748290599353	0	0.38	8.77	0.239164982791135	0.147486342690711	0.136064956679085	0.307066191042343	0.185298577287654	0.172301216323417	0
0	2	0.5	0.4	0.3	0.3	5	0.806828652059613	0.48602716980509	0.221878976360084	0.816061470504425	0.489899237749374	0.227803137526504	-1.62607167355538	-0.342715267793702	0.399850849432118	93.8	93.35	92.95	93.8	93.35	92.95	0.287825833874457	0.191511563263194	0.185556807999621	0.818214716073304	0.489745901854301	0.230260682597807	-1.663545798308	-0.345851230138702	0.395607156914631	93.9425051334702	92.7104722792608	92.1850899742931	93.9425051334702	92.7104722792608	92.1850899742931	0.375075031690294	0.243426997926766	0.224039992750417	0	0.56	11.22	0.291443917651569	0.191575723614782	0.185420768548194	0.399757696228403	0.247619269079745	0.224746695724114	0
0	2	0.5	0.4	0.6	0.3	5	0.802212979693303	0.48029362282027	0.244865053149666	0.80630284001603	0.486244357656035	0.256023501868629	-1.57838132222556	-0.336205611038668	0.320803823030648	90.65	89.4	89	90.65	89.4	89	0.315169432612508	0.246450869063795	0.236693579290185	0.807851822012811	0.485712390930409	0.259385952065127	-1.61531960374744	-0.340501033213145	0.315071482471454	90.5495634309194	87.5770020533881	87.7256317689531	90.5495634309194	87.5770020533881	87.7256317689531	0.407333149049789	0.303876939036834	0.27860558952782	0.01	1.52	16.31	0.335104006697238	0.260930207594556	0.25216227904201	0.442269802809683	0.331985231321335	0.305438165468505	0
0	2	1	0.2	0	0.3	5	0.821942674129961	0.488453540294217	0.206239965099744	0.82889010103256	0.492498703142514	0.210700802033053	-1.69112415298254	-0.347306810438023	0.446717952102873	96.9	97.15	97.2	96.9	97.15	97.2	0.23691868377331	0.145496588391964	0.135604955842521	0.830600207064793	0.493198283109078	0.211987914439282	-1.71224675953632	-0.350664675132667	0.444797276157185	97.1134020618557	97.1649484536082	97.3711340206186	97.1134020618557	97.1649484536082	97.3711340206186	0.303611478965891	0.183468305021881	0.166784707433954	0	0.05	4.23	0.2127479431242	0.127508979691187	0.115662403801878	0.267926685210717	0.160147670923402	0.145032951209423	0
0	2	1	0.2	0.3	0.3	5	0.815616446921291	0.489803715727416	0.215627594975484	0.82113402346544	0.491530373221968	0.218395403451633	-1.65065998769755	-0.345810372026127	0.425498813081197	93.8969484742371	94.05	93.6	93.8969484742371	94.05	93.6	0.260108712843103	0.163100403654883	0.155442275561142	0.822669204402388	0.491105983794684	0.219219243529536	-1.67851334084764	-0.347204275998011	0.425873859103368	93.5798664612224	93.0698151950719	93.4737923946557	93.5798664612224	93.0698151950719	93.4737923946557	0.33576595987348	0.20627988352503	0.189964725799117	0	0.11	5.91	0.259318891867645	0.15924823211404	0.149268675964929	0.347907158425842	0.208345633953415	0.183912417547199	0.05
0	2	1	0.2	0.6	0.3	5	0.809749166990665	0.486349940510816	0.231445942593353	0.814866551347215	0.487759239595312	0.235347479348294	-1.6193739843369	-0.338173135932526	0.379039060171089	91.4457228614307	90.1450725362681	89.4	91.4457228614307	90.1450725362681	89.4	0.283356611922859	0.211133416950618	0.199715836622784	0.816195056265153	0.487308264837267	0.237017877617463	-1.6516966283111	-0.34115936628885	0.378161887430345	90.6570841889117	87.7310061601643	87.9239465570401	90.6570841889117	87.7310061601643	87.9239465570401	0.363311115259539	0.260945028893288	0.239448241699197	0	0.42	9.8	0.293279767549183	0.222306918215036	0.208708641804697	0.398222754426024	0.283528576078539	0.254836523136351	0.05
0	2	1	0.4	0	0.3	5	0.822533977106669	0.489206820093692	0.216569464195439	0.827434188800529	0.491818313286822	0.218630739353405	-1.68409001017491	-0.345916975230081	0.424055174883863	97.3486743371686	97.15	97.5	97.3486743371686	97.15	97.5	0.249953640534542	0.163124808921476	0.168217920606385	0.829102493114318	0.491587619408068	0.223086111697655	-1.70665973621023	-0.3468617407775	0.413197209683569	97.4226804123711	97.0103092783505	97.3657024793388	97.4226804123711	97.0103092783505	97.3657024793388	0.321289901301542	0.203472509906766	0.199974918837738	0	0.38	11.32	0.226538634453093	0.14305357194079	0.141027354858914	0.290350735159721	0.17860622505623	0.179494157255761	0.05
0	2	1	0.4	0.3	0.3	5	0.814600873570503	0.486852956474225	0.22373344336897	0.819151085180366	0.492021717455817	0.229542523182599	-1.6415777157861	-0.348209650200054	0.394082877731276	93.3966983491746	93.7	93.8	93.3966983491746	93.7	93.8	0.274005173816478	0.183300780442731	0.187037654165258	0.820901227097443	0.491712536916459	0.233003750035937	-1.67225433579747	-0.350563500378312	0.386817197614094	93.3778234086242	92.6078028747433	93.206381883685	93.3778234086242	92.6078028747433	93.206381883685	0.353931497277284	0.231831923044995	0.223014709331471	0	0.45	13.24	0.275307894205368	0.17964604529554	0.179915064858459	0.366565296785307	0.2342774789033	0.219711295240333	0.05
0	2	1	0.4	0.6	0.3	5	0.808114138070206	0.487052443145773	0.248669101229363	0.810732010142961	0.48765315766375	0.256795189045336	-1.59981618797891	-0.339363089417831	0.318117010146122	91	89.6	88.6	91	89.6	88.6	0.30114077160147	0.235137561881815	0.234512424150393	0.812247865894566	0.487642283614009	0.260864277642849	-1.63413519887964	-0.344613613457427	0.310136310533334	90.8063687724705	87.9363449691992	88.3445074780815	90.8063687724705	87.9363449691992	88.3445074780815	0.386444827381948	0.289943544327991	0.274961484050311	0	1.3	18.09	0.31560744059403	0.247237486422812	0.247264819655267	0.417216310221108	0.317548566664309	0.301378025449946	0
0	2	2	0.2	0	0.3	5	0.823858807110555	0.491070554959155	0.212084276104143	0.829287548685529	0.493114613721662	0.211682791458107	-1.69274351018925	-0.348955986092462	0.443715990723654	96.9984992496248	97.65	97.3486743371686	96.9984992496248	97.65	97.3486743371686	0.230832103453041	0.141532178856059	0.136231269852176	0.831222812163495	0.494314836059974	0.213385193523922	-1.71527244127253	-0.353690960097002	0.440530009316112	97.1649484536082	97.1649484536082	97.3168214654283	97.1649484536082	97.1649484536082	97.3168214654283	0.294773610337079	0.178419205083555	0.16671439744979	0	0.03	5.07	0.207138638396548	0.124105302567662	0.116005237249495	0.262786376506862	0.15549186490526	0.145852605300263	0.05
0	2	2	0.2	0.3	0.3	5	0.817248962119696	0.487795369283308	0.213627073616722	0.822192266947646	0.491699365953019	0.218670834346093	-1.65595626170319	-0.34607569149506	0.424497024908293	93.3	93.95	93.75	93.3	93.95	93.75	0.253952825261968	0.157307940435124	0.154210557050586	0.823905748471162	0.491811735542006	0.219857780102522	-1.6846624638955	-0.348768038061145	0.423650894021185	93.5318275154004	93.2751540041068	93.4257832562917	93.5318275154004	93.2751540041068	93.4257832562917	0.327832522784534	0.199263166488398	0.188368468532461	0	0.1	6.57	0.252520599559506	0.154263203900634	0.147417689674451	0.341484281281231	0.199947130547792	0.181915264493486	0
0	2	2	0.2	0.6	0.3	5	0.814594099753118	0.488132119807758	0.228734128227688	0.816484116462757	0.488350049227497	0.233587872758288	-1.62748123042525	-0.339260487501619	0.383643050380173	91.1	90	90	91.1	90	90	0.275136170377856	0.202335406897528	0.19414150138577	0.818064286889558	0.488745961600057	0.235479410462717	-1.65893362523573	-0.3445884670649	0.381951184371444	90.6570841889117	88.6036960985626	89.254498714653	90.6570841889117	88.6036960985626	89.254498714653	0.352890490017285	0.25079177842046	0.23321499348987	0	0.27	9.93	0.285571795372576	0.211340128539092	0.200243789083219	0.378894061831057	0.271922514023799	0.246112625732102	0
0	2	2	0.4	0	0.3	5	0.821397234501342	0.488640573557124	0.223247407278737	0.829149338125133	0.493081401918094	0.227053926540822	-1.69254462722835	-0.349323926392166	0.399328102616576	97.0970970970971	97.3986993496748	98.0990495247624	97.0970970970971	97.3986993496748	98.0990495247624	0.236011591837592	0.155246709444589	0.181426185340309	0.830990204756091	0.494039875649386	0.233653422513548	-1.71449129506986	-0.353732407659011	0.382323260088513	96.9571944301186	97.2150593089221	97.196261682243	96.9571944301186	97.2150593089221	97.196261682243	0.301543054553308	0.193459819832925	0.212195862735427	0	0.300150075037519	17.5587793896948	0.211326909839006	0.136535472842406	0.153915563875458	0.266619286008091	0.172778443668424	0.195420862844412	0.1
0	2	2	0.4	0.3	0.3	5	0.819177363933548	0.49259430918934	0.233896942924631	0.821385350541314	0.492715636508354	0.234282820524005	-1.65162120078973	-0.349512355651922	0.379826888037747	93.7	94.5	94.25	93.7	94.5	94.25	0.258242605496101	0.170728559966747	0.194497604592071	0.823022207773862	0.492473306138997	0.239242352226911	-1.68003911516358	-0.351378832092797	0.367845879468148	93.3778234086242	93.3778234086242	93.9503619441572	93.3778234086242	93.3778234086242	93.9503619441572	0.333521594606986	0.213463140753556	0.227420409891421	0	0.35	18.27	0.256151671458442	0.165250752765142	0.184076186765665	0.345213888635833	0.212405339391537	0.221034707065384	0
0	2	2	0.4	0.6	0.3	5	0.811485251062858	0.487188079441335	0.254018663133293	0.813962728880086	0.488851301561078	0.263056049495632	-1.61512254534749	-0.342131022471772	0.300194765660204	91.4	89.65	89.15	91.4	89.65	89.15	0.286796623713464	0.224309587415157	0.241473513010648	0.815411253729908	0.488691351919468	0.268434516120625	-1.64819148436238	-0.346332588449834	0.287934780195681	90.4004106776181	87.8336755646817	88.7966804979253	90.4004106776181	87.8336755646817	88.7966804979253	0.366852963481951	0.275831016432046	0.279707524519323	0	1.03	22.68	0.298822018603266	0.235453105757844	0.258040311433756	0.400731769543415	0.298880803947595	0.307103209536008	0
0	0.5	0.5	0.2	0	0.6	5	0.596804532513123	0.489390078526519	0.417120234533999	0.605153151420957	0.493039355970081	0.422104876209346	-0.693275529155967	-0.34875562142074	-0.14889990984412	96.9	96.8	96.95	96.9	96.8	96.95	0.156708552837741	0.142495409359296	0.137436187557656	0.607387063433499	0.493792207780927	0.422153354041204	-0.707855507091641	-0.354075900620721	-0.150409501337626	96.1158192090395	96.5395480225989	96.2570621468927	96.1158192090395	96.5395480225989	96.2570621468927	0.242280477122158	0.215708056031807	0.205134142936996	0	0.01	0.12	0.137474470953921	0.125255168697729	0.11981301203059	0.219241856199414	0.193676425430398	0.185111264828815	0
0	0.5	0.5	0.2	0.3	0.6	5	0.598558962380596	0.48963956162158	0.416230153883109	0.601026791859989	0.490866437089176	0.421195613687576	-0.682273380353706	-0.343631259594072	-0.146828475011255	93.3	93.6	93.5	93.3	93.6	93.5	0.176075976902511	0.160363416057769	0.153740069898242	0.60710194224904	0.494881310141804	0.423889801895157	-0.71104569358035	-0.359218347569511	-0.156103525823117	92.5584691708008	93.8341601700921	92.4167257264351	92.5584691708008	93.8341601700921	92.4167257264351	0.26831124457923	0.240816369056591	0.229699249088953	0	0.07	0.24	0.172034487670988	0.153669626724476	0.147407988449106	0.254863138728549	0.224429521352911	0.217283107977076	0
0	0.5	0.5	0.2	0.6	0.6	5	0.590607663035031	0.480081367777769	0.413081166871262	0.595617240111122	0.488031453611942	0.420640288965662	-0.668978373217692	-0.338207228281388	-0.146428830027831	91.2	90.25	90.2951475737869	91.2	90.25	90.2951475737869	0.213807071726801	0.203428702627355	0.197912528946393	0.603163548998179	0.492891315128901	0.424380040326096	-0.70766752527158	-0.359216044705572	-0.159945988527606	89.242745930644	89.101203113942	87.8273177636235	89.242745930644	89.101203113942	87.8273177636235	0.321534979488224	0.299601131124873	0.287789206472232	0	0.2	0.66	0.219994029221291	0.208928513950519	0.202724569850858	0.325071486763743	0.301696358095957	0.293477086639922	0
0	0.5	0.5	0.4	0	0.6	5	0.599633696224792	0.486397966670423	0.416181277670577	0.605599134338185	0.493973192704819	0.424470264266785	-0.695442309667763	-0.352016597267764	-0.155795529223468	96.85	96.95	97.3	96.85	96.95	97.3	0.167387765437957	0.158261121397358	0.157617451236403	0.607208987326454	0.494817680952061	0.424637003420969	-0.708106627925181	-0.357882573851645	-0.158043832600676	96.8220338983051	96.2597035991531	96.2597035991531	96.8220338983051	96.2597035991531	96.2597035991531	0.253279658955203	0.235545147925389	0.228138420259754	0.04	0.28	0.9	0.147329610051192	0.139823063058881	0.138762115564959	0.226974680023528	0.207331680439344	0.206621217686089	0
0	0.5	0.5	0.4	0.3	0.6	5	0.592234281677662	0.482885161528653	0.418095590679168	0.600995686566951	0.492595879329856	0.424238484969755	-0.683160086712943	-0.349355940821158	-0.155716030055588	93.6	94.45	94.3971985992997	93.6	94.45	94.3971985992997	0.187511873042202	0.176003844644135	0.174672763841376	0.60723004470005	0.497186299368048	0.427680226211979	-0.71366336825728	-0.367701437589126	-0.167949772390863	92.7710843373494	92.7002126151665	92.487597448618	92.7710843373494	92.7002126151665	92.487597448618	0.28238743759457	0.26141029184712	0.255515865088114	0.05	0.35	1.17	0.183573073395272	0.168895049050795	0.166728919555749	0.27173645089367	0.248078818965151	0.24995675915717	0
0	0.5	0.5	0.4	0.6	0.6	5	0.597085879321607	0.492417806045174	0.425515161938092	0.593560320676009	0.488319004882176	0.424679100280013	-0.664623359803263	-0.340557846657955	-0.158862894170699	91.1455727863932	90.3951975987994	90.4	91.1455727863932	90.3951975987994	90.4	0.234758568334693	0.227883311643768	0.226683969463296	0.601796223908353	0.493937108827711	0.429016922683056	-0.709856099021902	-0.36642317591461	-0.176075760902861	87.7391920623671	87.31396172927	86.3023420865862	87.7391920623671	87.31396172927	86.3023420865862	0.353714839203627	0.335682154591542	0.325623533522765	0.15	0.83	2.31	0.242222840569056	0.234132810502874	0.234357740729615	0.366441705245202	0.344969452609187	0.34531688030617	0.05
0	0.5	1	0.2	0	0.6	5	0.601105393552968	0.49221435951031	0.418777283844705	0.605511594941357	0.493166925523667	0.421937663218714	-0.694203515184151	-0.348996194628689	-0.148378495310957	97.1	97.1	97.3	97.1	97.1	97.3	0.153243968698851	0.138666498213321	0.133200842505071	0.608261990328229	0.494251506574093	0.422607483487976	-0.70995454480108	-0.355042805816805	-0.151519425361529	96.6149506346968	96.7559943582511	96.1212976022567	96.6149506346968	96.7559943582511	96.1212976022567	0.236273832941024	0.209191839897254	0.198507418115615	0	0.01	0.07	0.133696790550702	0.121514522431862	0.116321140027739	0.211462221849599	0.187186050976707	0.179381437246285	0
0	0.5	1	0.2	0.3	0.6	5	0.60035384266061	0.488288465745879	0.418740627125534	0.601854755259632	0.491500502107161	0.421499475730114	-0.684469888125639	-0.34517854362625	-0.147555991322908	93.95	94.1	93.5	93.95	94.1	93.5	0.170518017320298	0.153944905435082	0.147045414810425	0.607944481103875	0.495836384729242	0.424435603790765	-0.712852994453405	-0.361370800866566	-0.157271593320352	93.8297872340426	94.0425531914894	92.4113475177305	93.8297872340426	94.0425531914894	92.4113475177305	0.260312551018756	0.231703853666922	0.219007481535536	0	0.03	0.17	0.165484213289414	0.146728127606041	0.140672191243984	0.246477309851345	0.215019728048076	0.207061316326829	0
0	0.5	1	0.2	0.6	0.6	5	0.597766333327843	0.488274683197481	0.418816554946684	0.596672351153326	0.488305081986252	0.419737321060864	-0.671711843218316	-0.338637917964108	-0.143812574188601	91	90.95	90.2951475737869	91	90.95	90.2951475737869	0.207563274805031	0.196871470819653	0.191511646875666	0.603777330300913	0.492997701354258	0.423695222408848	-0.708677488882953	-0.358869573819325	-0.157686213489976	88.731396172927	89.5892351274788	88.1019830028329	88.731396172927	89.5892351274788	88.1019830028329	0.31039741504839	0.289633674271434	0.276976218846524	0	0.12	0.5	0.212640774392089	0.201756542915247	0.195961167789174	0.318161235897299	0.292955871968807	0.282838232305791	0
0	0.5	1	0.4	0	0.6	5	0.602407466930566	0.493104631602236	0.421352597020445	0.605461503053581	0.493678487504746	0.423702947492407	-0.694304393221641	-0.350794449698809	-0.153492852947025	97.3	97.05	98.05	97.3	97.05	98.05	0.158834610728528	0.149720976452277	0.150725837985382	0.607648844632838	0.495381036038553	0.42491107086182	-0.708533194910303	-0.358885251597598	-0.158528946063083	96.3983050847458	96.1864406779661	96.1158192090395	96.3983050847458	96.1864406779661	96.1158192090395	0.241972525826702	0.220927075559792	0.216081158108586	0	0.14	0.72	0.137600878871346	0.130465251806981	0.129603806727722	0.217454327844703	0.196631469315292	0.196433816690209	0
0	0.5	1	0.4	0.3	0.6	5	0.598771393145023	0.491538538043373	0.420005852844674	0.601435345008918	0.491476335247574	0.423429205438362	-0.683553907619998	-0.345395217223046	-0.153124170490756	93.75	94.3	94.5	93.75	94.3	94.5	0.176617781281835	0.1645742170954	0.164509504150397	0.607647099480894	0.49483484305784	0.426576631090491	-0.712636911843044	-0.35891923725366	-0.163748598029578	93.0496453900709	94.1843971631206	93.1205673758865	93.0496453900709	94.1843971631206	93.1205673758865	0.267225094631339	0.244316215069204	0.236894980655533	0.01	0.17	0.89	0.171306268740898	0.153815568203765	0.152512567750062	0.2530119853277	0.222402697559803	0.224550161922845	0
0	0.5	1	0.4	0.6	0.6	5	0.596119562316616	0.487886672893304	0.422033786763982	0.594828986863568	0.487679293939829	0.423039379528656	-0.666799901740649	-0.337515650421205	-0.153522875565748	91.05	90.4	90.3	91.05	90.4	90.3	0.217563034641949	0.210043238984566	0.209219266798719	0.602835224956952	0.493180204661433	0.427561175296765	-0.70721277839949	-0.360918629485207	-0.169870053257653	89.0780141843972	87.8014184397163	87.7927608232789	89.0780141843972	87.8014184397163	87.7927608232789	0.323339168876782	0.307138433086006	0.29818218478642	0.03	0.45	1.69	0.223918292730044	0.214862017527425	0.21350760286138	0.329331846098728	0.310945158801349	0.308855647448031	0
0	0.5	2	0.2	0	0.6	5	0.59870917611282	0.488491822815548	0.417109719557007	0.605453664937852	0.49309877501559	0.421606253887436	-0.693974755358295	-0.348747456555086	-0.147424151156898	96.7983991995998	96.9	97.4	96.7983991995998	96.9	97.4	0.151881246826077	0.135867812237419	0.129638068007839	0.608006113863178	0.494497349341229	0.422476776717824	-0.70882172971869	-0.355523015490972	-0.151051573223325	96.8926553672316	96.680790960452	96.680790960452	96.8926553672316	96.680790960452	96.680790960452	0.234327945219717	0.206198691968176	0.194338741233112	0	0.01	0.04	0.133120101561254	0.120036594803051	0.113489768704578	0.208808807819887	0.18246937512519	0.174972884101049	0.05
0	0.5	2	0.2	0.3	0.6	5	0.604776409751455	0.494233700045192	0.422754608583349	0.601840749718641	0.491642426705539	0.42128371019481	-0.684405757989322	-0.345498447151387	-0.146910991355723	93.6	93.6936936936937	93.25	93.6	93.6936936936937	93.25	0.17069602084082	0.152945160868731	0.145549720257216	0.608054947460927	0.495615041317489	0.424424865457133	-0.713321416926629	-0.360597835564521	-0.157226052369018	93.4705464868701	93.5460992907801	92.1985815602837	93.4705464868701	93.5460992907801	92.1985815602837	0.260161972225782	0.2302834383769	0.217960732427903	0	0.03	0.1	0.165168135648276	0.14481904087246	0.138427244586945	0.247303868068619	0.213011721109459	0.206116834828959	0
0	0.5	2	0.2	0.6	0.6	5	0.595937604080846	0.489840283094895	0.420240841979761	0.596909167927679	0.488292479333119	0.419203233109565	-0.67212684777413	-0.338322700032403	-0.142168910030498	91.4	90	90.8954477238619	91.4	90	90.8954477238619	0.205330508685884	0.193188488758284	0.18781618491308	0.604056493193595	0.493135220360067	0.423356647364202	-0.708761116910405	-0.358882613399254	-0.156490393508888	88.6444286728176	88.7863733144074	87.9347054648687	88.6444286728176	88.7863733144074	87.9347054648687	0.306881965926195	0.285456792428108	0.272028951530265	0	0.09	0.35	0.208958757881403	0.196738371003874	0.189245757885449	0.312553258723474	0.28824653193055	0.276103713330956	0
0	0.5	2	0.4	0	0.6	5	0.604585876216581	0.491459558202215	0.419085780091239	0.605533802303578	0.4932370618815	0.422693642269672	-0.694251700951991	-0.349267236466501	-0.150545072030438	97.4	97.0985492746373	98.1	97.4	97.0985492746373	98.1	0.154006585907748	0.142767677941371	0.144226720648363	0.607959076430131	0.494624131334392	0.424246939597845	-0.708755112124922	-0.356212826729558	-0.156202733480935	96.3302752293578	96.2597035991531	96.4714184897671	96.3302752293578	96.2597035991531	96.4714184897671	0.23537806928466	0.21127637589995	0.204191752899664	0	0.01	0.39	0.133317311067859	0.123675515250218	0.121292688305787	0.209697588118137	0.18888042218146	0.18229197634641	0
0	0.5	2	0.4	0.3	0.6	5	0.598898473087385	0.492199341180222	0.420621347959191	0.601845269495452	0.491512750304365	0.422337702142687	-0.6845192069944	-0.345323756705058	-0.15001087693922	93.8	93.7468734367184	94.3	93.8	93.7468734367184	94.3	0.171708214497747	0.157715974968079	0.156567863505581	0.607763456820974	0.49553861123313	0.425635611603908	-0.712344841771886	-0.360588649850898	-0.160849781536496	93.6924167257264	94.0467753366407	93.1254429482636	93.6924167257264	94.0467753366407	93.1254429482636	0.259844888458091	0.233753026823039	0.224723093625893	0	0.06	0.54	0.166440148324957	0.149298591330958	0.146725629778091	0.247210087231119	0.216062439607676	0.213285764426227	0
0	0.5	2	0.4	0.6	0.6	5	0.597433290176093	0.488445842992016	0.420827370718819	0.596699754066212	0.488424505611202	0.422290010833432	-0.671932490617343	-0.33912800603499	-0.151070882108099	91.2	91.05	90.9	91.2	91.05	90.9	0.209116691753163	0.199197716104095	0.197889894467974	0.604040044292055	0.493648672646675	0.42655483418468	-0.709641424015296	-0.361087111784715	-0.166015280324856	88.5977337110482	88.5269121813031	88.5269121813031	88.5977337110482	88.5269121813031	88.5269121813031	0.312144345679492	0.291402397954507	0.281799924805021	0	0.2	1.18	0.213928627341219	0.204280339822932	0.20181587491986	0.31870913097237	0.296907860324665	0.288815975376792	0
0	1	0.5	0.2	0	0.6	5	0.69126658029485	0.4862170044927	0.344836586206801	0.698276816519671	0.49302937403101	0.349260216344202	-1.03246078255546	-0.348913020965578	0.0510250611300749	96.6983491745873	96.6	97.5	96.6983491745873	96.6	97.5	0.179973881338481	0.145873933898547	0.136414928799873	0.701440485804951	0.494156312027966	0.349131014035797	-1.05634689691635	-0.35548421939829	0.0517332086056471	96.6831333803811	96.0479887085392	96.2597035991531	96.6831333803811	96.0479887085392	96.2597035991531	0.27954930601553	0.22197176937211	0.202558776762879	0	0.02	0.51	0.162760964752931	0.13007264606233	0.118395426204602	0.249264862278769	0.199438708240737	0.181138074391537	0.05
0	1	0.5	0.2	0.3	0.6	5	0.687081479944689	0.485114025899923	0.343623739752505	0.692397555686304	0.491706563349407	0.351308693371217	-1.01310020921387	-0.34607302170158	0.0455974521480321	93.7437437437437	94.35	94.75	93.7437437437437	94.35	94.75	0.200424275945964	0.161578919073894	0.151128308162045	0.699302774816591	0.495667282937756	0.351759783198807	-1.05560570392868	-0.361451266513098	0.0449314138565471	93.905031892275	93.905031892275	93.4798015591779	93.905031892275	93.905031892275	93.4798015591779	0.314690032696562	0.243911092745215	0.22469754332107	0	0.08	0.83	0.198559881083148	0.154159974532149	0.141451413058961	0.296598352230258	0.224079921416036	0.208279236193925	0.1
0	1	0.5	0.2	0.6	0.6	5	0.682479798706055	0.486534850326025	0.34957674233297	0.685190368993787	0.488087322788726	0.35382872767139	-0.991322415020788	-0.338650437739563	0.039138897345078	90.55	90.85	91.55	90.55	90.85	91.55	0.234710498334266	0.20797850543695	0.199132296099979	0.692783809922406	0.49255594459614	0.355975399779865	-1.04340427361346	-0.359188690145129	0.0336414856411212	89.3541518807665	88.2185947480483	88.0766501064585	89.3541518807665	88.2185947480483	88.0766501064585	0.358432413217539	0.306587280255103	0.278768498607129	0.01	0.27	2.17	0.246752967010482	0.214032895837149	0.201093912062858	0.367549567885065	0.311528925978224	0.293895045646907	0
0	1	0.5	0.4	0	0.6	5	0.689486370736109	0.486442042652539	0.345670105060653	0.697079522531491	0.493492562404931	0.352500779725314	-1.02865752114787	-0.350909819494104	0.0422966494951818	96.7983991995998	96.75	97	96.7983991995998	96.75	97	0.193587269089429	0.164784758694934	0.162830455328103	0.70005897322683	0.493793896207042	0.352941761104291	-1.05593248005174	-0.355796460773154	0.0414935722490823	96.6125617501764	96.5419901199718	96.6125617501764	96.6125617501764	96.5419901199718	96.6125617501764	0.305228687487941	0.248862875154049	0.235008976941837	0.01	0.34	2.18	0.172190785858187	0.147482500139721	0.144088654175796	0.287078416750604	0.221819099709275	0.213844633419237	0.05
0	1	0.5	0.4	0.3	0.6	5	0.681731291317911	0.478147995987834	0.340762705958311	0.690444156507054	0.49255884193687	0.356231212607173	-1.00851253018888	-0.349996773423549	0.0323100820155666	92.05	93.8	94.1	92.05	93.8	94.1	0.220303944197984	0.187885453631736	0.185749543413242	0.697228739670038	0.496707741573316	0.358353665468629	-1.05568361826887	-0.368256345126947	0.0265313485131732	92.0623671155209	92.5584691708008	92.3349893541519	92.0623671155209	92.5584691708008	92.3349893541519	0.347508852305199	0.282654596733652	0.262617538038685	0.02	0.53	2.99	0.222629760672929	0.183652653867464	0.179196492057244	0.341234161994721	0.272403291140845	0.259383727139028	0
0	1	0.5	0.4	0.6	0.6	5	0.674243367922664	0.477162227683125	0.347402383421804	0.680421597328228	0.48918847150737	0.364561006001475	-0.976801218047605	-0.34418534444778	0.00940305863166981	89.95	90.2	90.55	89.95	90.2	90.55	0.261718826965458	0.241797567135637	0.237045083495731	0.688952491854464	0.49385906921228	0.368504816439043	-1.0375548967949	-0.368709058113091	-0.00309499780369276	88.8022678951098	87.6683203401843	87.2068230277186	88.8022678951098	87.6683203401843	87.2068230277186	0.404581571561195	0.357248533250422	0.329231547158764	0.06	1.13	5.73	0.272452940807858	0.250375388087347	0.245458808367045	0.412808911138307	0.369773459615256	0.353009163590591	0
0	1	1	0.2	0	0.6	5	0.694272824589544	0.48946383763305	0.3453654602325	0.698546905829915	0.492973878489556	0.348945733536073	-1.03295118870478	-0.348554625517961	0.0518734034027408	96.9484742371186	96.95	97.65	96.9484742371186	96.95	97.65	0.175539907727183	0.142686534734308	0.134313660569707	0.701826440926667	0.49369137252425	0.348587472063578	-1.05700390327414	-0.353797452935737	0.0532296064367081	96.3957597173145	96.5371024734982	96.7491166077739	96.3957597173145	96.5371024734982	96.7491166077739	0.272747866049985	0.215749250997343	0.198004840094047	0	0.01	0.51	0.156943490934371	0.124932603528619	0.11661811473639	0.243320309730519	0.193861945939623	0.17932415773205	0.05
0	1	1	0.2	0.3	0.6	5	0.693104733524143	0.488516531691474	0.348728355307465	0.692272114411407	0.491097972609113	0.350752214718835	-1.01242038878025	-0.344378259837027	0.0471378913970712	93.2	93.55	94.3	93.2	93.55	94.3	0.197310777629695	0.161093412754115	0.151716085275726	0.699703192214192	0.495054843064477	0.351704151861757	-1.05676398564812	-0.359773263082909	0.0450830206650447	93.3474876150035	93.5598018400566	93.1351733899505	93.3474876150035	93.5598018400566	93.1351733899505	0.310611615076441	0.241739500819887	0.2228681287696	0	0.07	0.79	0.197031030328674	0.155271448003422	0.144419819180624	0.29430866653547	0.225393032833557	0.211448657134055	0
0	1	1	0.2	0.6	0.6	5	0.686936704631256	0.488231564614776	0.35131187304199	0.685947600619805	0.488050480641102	0.352424064344879	-0.993260381155569	-0.338307266508745	0.0429983603010677	90.7	90.45	91.7958979489745	90.7	90.45	91.7958979489745	0.229007279260843	0.203380180113287	0.194770785443669	0.693814519443719	0.492652969696569	0.354839520089039	-1.04540382118982	-0.358506289976386	0.0369034985871303	90.0638750887154	88.5734563520227	87.2959545777147	90.0638750887154	88.5734563520227	87.2959545777147	0.35175308698019	0.299493553353611	0.273883001220048	0	0.2	1.94	0.239789266106799	0.20942755034315	0.197603543516444	0.357466049258106	0.301506405727606	0.28724535515155	0
0	1	1	0.4	0	0.6	5	0.692352574292367	0.491163838367089	0.346967119982013	0.698264406805456	0.493991631808613	0.353694070035195	-1.03252477790896	-0.352076399341375	0.0389703327356242	96.7983991995998	96.95	97.3	96.7983991995998	96.95	97.3	0.183326158380521	0.158379436900722	0.162094398408569	0.700819177594245	0.494740560011823	0.354710987518729	-1.05389336781243	-0.35766646580949	0.0364617121679192	97.3870056497175	96.1158192090395	96.045197740113	97.3870056497175	96.1158192090395	96.045197740113	0.28170589427655	0.235227948947292	0.228661638866357	0	0.28	2.64	0.163877767540167	0.139928059593009	0.140469351025744	0.249504334253566	0.207299186250616	0.207644509508394	0.05
0	1	1	0.4	0.3	0.6	5	0.690448295860845	0.485349664974672	0.349067937344621	0.691667486861409	0.49258337742584	0.355943422237418	-1.01117370560324	-0.349345106174651	0.0329646663084465	93.1465732866433	94.3	94.6	93.1465732866433	94.3	94.6	0.206301655364709	0.176272218688178	0.178008159316539	0.698601560208738	0.497010211620053	0.359364238931751	-1.05538765210723	-0.367269707887584	0.0235490956126454	92.5637393767705	92.6345609065156	93.3333333333333	92.5637393767705	92.6345609065156	93.3333333333333	0.322194105651787	0.261659031868416	0.250777301553838	0	0.35	3.3	0.206237350283027	0.169472622409735	0.16921585986315	0.31074195812858	0.24917296751524	0.246874554095982	0.05
0	1	1	0.4	0.6	0.6	5	0.677603552983224	0.477678940394695	0.348346964353879	0.683745473383195	0.488996248621946	0.36005038653368	-0.986773194836615	-0.342277017640057	0.02190034220616	90.85	90.7	90.95	90.85	90.7	90.95	0.242492800705264	0.222431242106486	0.222337278085001	0.692179255856909	0.494453253755482	0.364862329903039	-1.04321001409575	-0.367231525565132	0.00798508871180409	88.9992902767921	88.2185947480483	87.3489694385217	88.9992902767921	88.2185947480483	87.3489694385217	0.370221118718794	0.328493343625517	0.30928911509663	0.01	0.77	5.39	0.253967966809699	0.229703206678597	0.22882171081063	0.377127036621749	0.336714076145897	0.333082743956648	0
0	1	2	0.2	0	0.6	5	0.694611689617083	0.492366337476171	0.348181191690427	0.698846408969329	0.493148138400852	0.348895179146529	-1.03389141050854	-0.348940461054152	0.0519813600846327	97.1	97.15	97.7	97.1	97.15	97.7	0.172655247402184	0.138657890815108	0.13063815765329	0.702206814668366	0.493959174502754	0.348526047082167	-1.05755911654455	-0.354159147626557	0.0534004031344812	97.0318021201413	96.678445229682	96.3957597173145	97.0318021201413	96.678445229682	96.3957597173145	0.267691154323991	0.209448684747441	0.192137580132441	0	0.01	0.37	0.154285274799053	0.121539179151169	0.112148629435995	0.236750961063018	0.186621293309123	0.173913050882487	0
0	1	2	0.2	0.3	0.6	5	0.69113989193397	0.491110941577895	0.351116468835602	0.692762897693791	0.491335294074446	0.349892003400857	-1.01407417218077	-0.344840436084699	0.0494729380084518	93.95	93.85	93.85	93.95	93.85	93.85	0.194452767119484	0.156579452899736	0.147697801780401	0.700021858457281	0.49568163730147	0.351439652039873	-1.05738395852578	-0.361127326687487	0.0458160292811918	93.1254429482636	93.905031892275	92.5584691708008	93.1254429482636	93.905031892275	92.5584691708008	0.305461423345489	0.234691537070032	0.215885815958899	0	0.03	0.63	0.194653001268636	0.150086774422002	0.139630069651475	0.290427857187072	0.218140315098882	0.205144541692389	0
0	1	2	0.2	0.6	0.6	5	0.686408166486893	0.488116690739564	0.355021022431489	0.686865102977148	0.488428234042719	0.350440038943086	-0.996078726535247	-0.339082199000196	0.048421405654529	90.7453726863432	91.15	91.2	90.7453726863432	91.15	91.2	0.224966769760128	0.198578932613028	0.190093316765065	0.694494222441778	0.493122672051951	0.353483921517132	-1.0471289027571	-0.35947701257129	0.0406887835291927	89.290780141844	89.3541518807665	86.9503546099291	89.290780141844	89.3541518807665	86.9503546099291	0.346094177425896	0.292484634736601	0.267490330984065	0	0.14	1.57	0.234371925662368	0.203277556072396	0.192087421450377	0.352686606023938	0.295867378612316	0.281110738226086	0.05
0	1	2	0.4	0	0.6	5	0.693390150407256	0.491051080744487	0.354034088095644	0.69881127291459	0.493769752469092	0.353897531721496	-1.0339112864073	-0.351047127879151	0.0383713112056971	96.85	97.15	97.9	96.85	97.15	97.9	0.175611331932747	0.149629533628361	0.159929273099089	0.701771922344574	0.495346010843726	0.356252876159221	-1.05621270614974	-0.358725132680164	0.0320527666563016	96.7537050105857	96.3302752293578	96.2597035991531	96.7537050105857	96.3302752293578	96.2597035991531	0.269319842188897	0.220576009560809	0.219669164272353	0	0.13	3.37	0.155928218089328	0.130235496286975	0.134979505000781	0.239547116989951	0.195766716807453	0.203464040441396	0
0	1	2	0.4	0.3	0.6	5	0.689788426749573	0.490375595583961	0.350168982258591	0.692046170790424	0.491489702172592	0.355997322024068	-1.0116853986543	-0.345663722971831	0.0328039783775433	93.5	94.25	94.7	93.5	94.25	94.7	0.197750278059074	0.167305720102592	0.174592029386616	0.699703427497931	0.495614248403985	0.360004451701248	-1.0570353506497	-0.361635549380301	0.0219999087215421	92.8368794326241	93.4042553191489	93.1058990760483	92.8368794326241	93.4042553191489	93.1058990760483	0.309873037503301	0.248163625368294	0.241453391849345	0	0.19	3.94	0.198347368216042	0.158616004590454	0.163656875426063	0.29571169657073	0.228790798147703	0.231379789731567	0
0	1	2	0.4	0.6	0.6	5	0.686443404567665	0.490809593385181	0.366042886490602	0.685002155178912	0.48768923546325	0.359769538165175	-0.989782482499816	-0.337571719269018	0.0227141450025255	90.3	90.45	91.25	90.3	90.45	91.25	0.231829041695885	0.210750542541519	0.214683077391362	0.693083306135091	0.493215866017131	0.366211667161398	-1.04351993536336	-0.361230487817713	0.00413601306484206	88.4642604387827	87.3319179051663	88.0766501064585	88.4642604387827	87.3319179051663	88.0766501064585	0.352800666916405	0.308584777584379	0.292039960870749	0	0.47	5.99	0.241274791487036	0.215508764721916	0.217425582454086	0.362196240053452	0.313098505391997	0.309640368023114	0
0	2	0.5	0.2	0	0.6	5	0.82214537133906	0.488209820000365	0.206480102107054	0.828579961714042	0.492647196159106	0.211802814820267	-1.6894533146765	-0.347873836327328	0.443377524148266	97.2	96.9	97.45	97.2	96.9	97.45	0.241988758310558	0.147583083367063	0.138216798184873	0.832135065964611	0.493267116183679	0.212611747593022	-1.74146233537911	-0.353213418487803	0.445022490988167	96.7514124293785	96.1864406779661	97.9519774011299	96.7514124293785	96.1864406779661	97.9519774011299	0.386111612451296	0.225864906109346	0.197271169741508	0	0.04	3.9	0.214469723936515	0.131771571145552	0.116747465933364	0.359192275978868	0.204114351752889	0.169951737251778	0
0	2	0.5	0.2	0.3	0.6	5	0.814567833781718	0.48986597840648	0.215322030687855	0.819975950703009	0.491193622590204	0.217188715620859	-1.6452436589226	-0.34490946797951	0.429394560715303	93.1	94.15	93.85	93.1	94.15	93.85	0.267067070926164	0.165998712445644	0.158402101693656	0.826035435732036	0.495313788723966	0.219661109977795	-1.72204226553095	-0.361255801497345	0.427732395004929	92.4113475177305	93.0496453900709	91.9801277501774	92.4113475177305	93.0496453900709	91.9801277501774	0.422806708356265	0.250924640460806	0.224958704959734	0	0.09	5.42	0.267979248812361	0.161105719310031	0.151205389003193	0.42801767403465	0.235927611902033	0.218723353136472	0
0	2	0.5	0.2	0.6	0.6	5	0.807865241382772	0.485408951259923	0.231730808794407	0.813760637856309	0.488067746962524	0.234894772598468	-1.61517728259526	-0.339203109944581	0.380730556146747	91.25	90.45	90.3	91.25	90.45	90.3	0.290940649547569	0.216852674209889	0.204366985851331	0.821009124945135	0.492297198965893	0.237409381414446	-1.70424926117053	-0.359996195228072	0.381679567217251	90.7866761162296	87.81006378455	86.8607954545455	90.7866761162296	87.81006378455	86.8607954545455	0.454946096177538	0.320547384454694	0.276090560689583	0	0.33	9.45	0.304648976644277	0.224270296728115	0.212535117331843	0.47256928174659	0.329174614486547	0.302135520217422	0
0	2	0.5	0.4	0	0.6	5	0.822628670759472	0.492408342007428	0.217349558321097	0.825563314721223	0.493186130776025	0.214871107003724	-1.67362622669689	-0.350277714450126	0.435623831271135	96.95	96.8	97.95	96.95	96.8	97.95	0.26012563836639	0.16846899408726	0.16832030493154	0.830148301768978	0.493093042769618	0.21876319013518	-1.74012308879387	-0.353857522422208	0.428929216838747	97.106563161609	97.2457627118644	97.4504249291785	97.106563161609	97.2457627118644	97.4504249291785	0.423908228549045	0.255414204702423	0.234327908965776	0	0.34	8.74	0.234206364274067	0.153014197472205	0.141560858706982	0.406996290278539	0.224344905940631	0.204445028567465	0
0	2	0.5	0.4	0.3	0.6	5	0.806828652059613	0.48602716980509	0.221878976360084	0.816164222482768	0.491958239983245	0.227978695027408	-1.62680660432429	-0.348589849352933	0.399419243226328	92.85	93.3	94.4	92.85	93.3	94.4	0.287096095306382	0.193725711909965	0.194392603166579	0.822284702935156	0.493814676659653	0.233805984236228	-1.70729911914029	-0.360399674476856	0.387607894744417	93.6260623229462	91.932059447983	92.8876244665718	93.6260623229462	91.932059447983	92.8876244665718	0.462412083209304	0.291391408488965	0.26461311712891	0	0.58	11.48	0.291776374108045	0.189758559541123	0.186617845469356	0.461717962678385	0.282299958148662	0.25434602836699	0
0	2	0.5	0.4	0.6	0.6	5	0.802212979693303	0.48029362282027	0.244865053149666	0.807017593682746	0.488721222247994	0.256274273335162	-1.58264241452477	-0.343597503000188	0.320313112989829	91.05	90	88.2941470735368	91.05	90	88.2941470735368	0.316351669138944	0.250995462475062	0.24378167964151	0.814397458453067	0.491379239966918	0.263177162693216	-1.67763911306636	-0.362687480046721	0.306954517856305	90.9284195605953	87.0921985815603	87.6347951114306	90.9284195605953	87.0921985815603	87.6347951114306	0.502255828283383	0.369257718819163	0.317027479264661	0	1.33	16.56	0.335811770859127	0.261916255978294	0.257369137641764	0.517999151614352	0.384974324944405	0.35377073550544	0
0	2	1	0.2	0	0.6	5	0.821942674129961	0.488453540294217	0.206239965099744	0.829370166903872	0.492994679857083	0.212514891650062	-1.69337293480162	-0.348818580491487	0.441236157220382	97.15	96.65	96.95	97.15	96.65	96.95	0.236413252804873	0.145873856848766	0.140276612578568	0.83256449849239	0.494277899145579	0.213785342235942	-1.73923413375497	-0.355857819868662	0.441588430994123	97.106563161609	96.1891319689485	97.5282485875706	97.106563161609	96.1891319689485	97.5282485875706	0.373129515627568	0.222163443278097	0.198514347416518	0	0.02	4.48	0.207399125959655	0.130202205727847	0.117653768996835	0.33642177661209	0.199750904770214	0.172904542891916	0
0	2	1	0.2	0.3	0.6	5	0.815616446921291	0.489803715727416	0.215627594975484	0.820671252108608	0.491321707998441	0.217628310436451	-1.6485045786046	-0.345139787941555	0.428002702728912	93.0965482741371	94.15	94.4472236118059	93.0965482741371	94.15	94.4472236118059	0.261868165114298	0.163905842558711	0.159223879938761	0.826576802194069	0.495413986026807	0.220151016419393	-1.72127153705987	-0.36101007126511	0.426023523417613	92.1332388377038	93.4798015591779	92.5479063165366	92.1332388377038	93.4798015591779	92.5479063165366	0.413533191009436	0.246771252237498	0.224912319627712	0	0.08	5.89	0.262943070164335	0.158087767266064	0.150601837163832	0.413363638315413	0.228493238790513	0.217583798171622	0.05
0	2	1	0.2	0.6	0.6	5	0.809749166990665	0.486349940510816	0.231445942593353	0.814550974920655	0.487881021123211	0.234810839818262	-1.61869070125627	-0.338454526532753	0.380825844415968	91.2956478239119	90.5452726363182	90.3451725862931	91.2956478239119	90.5452726363182	90.3451725862931	0.285416907524639	0.213959322257414	0.203352558268364	0.821589892101664	0.492126330910532	0.237516792733916	-1.70577280792986	-0.358868130512669	0.381202565903576	89.652728561304	87.6683203401843	87.2597864768683	89.652728561304	87.6683203401843	87.2597864768683	0.445655010221497	0.314940403184849	0.27566080997821	0	0.31	9.85	0.299398343381131	0.220733980861177	0.210788749515045	0.465999796447496	0.322825445775418	0.298238448933221	0.05
0	2	1	0.4	0	0.6	5	0.822533977106669	0.489206820093692	0.216569464195439	0.827746283990647	0.493542452779174	0.217743129028684	-1.68500959217077	-0.351064509822667	0.427171418997131	97.5987993996999	97.05	98.05	97.5987993996999	97.05	98.05	0.247742854784453	0.165221459768523	0.176273515883442	0.831501217345898	0.493854539607984	0.223701692342994	-1.74141767080688	-0.355968149451057	0.414248674923228	96.9675599435825	96.6149506346968	97.0839260312945	96.9675599435825	96.6149506346968	97.0839260312945	0.395471204783022	0.248986919735218	0.241807084407769	0	0.34	11.23	0.219753415386992	0.147715624911196	0.146449199517129	0.378295964586297	0.222100314906104	0.212949010693675	0.05
0	2	1	0.4	0.3	0.6	5	0.814600873570503	0.486852956474225	0.22373344336897	0.819127570129833	0.493191390544374	0.228923842274022	-1.64182812004299	-0.351616217273953	0.396255413438913	93.043043043043	94.0470235117559	94.9474737368684	93.043043043043	94.0470235117559	94.9474737368684	0.274770604543896	0.185477058885001	0.197571094639497	0.825330203021109	0.497377695980338	0.236459982584777	-1.72084837719514	-0.369755237976125	0.378713726386232	93.3948863636364	92.96875	94.1176470588235	93.3948863636364	92.96875	94.1176470588235	0.436114330381799	0.27868739685487	0.266888809346634	0	0.520260130065032	13.4367183591796	0.27687212911935	0.179131805091173	0.183812813708128	0.440112137846207	0.265355390466288	0.249277801603316	0.1
0	2	1	0.4	0.6	0.6	5	0.808114138070206	0.487052443145773	0.248669101229363	0.810804991084495	0.489757705181785	0.25613626435149	-1.60061992227732	-0.345650540735325	0.320049442197622	91.0955477738869	89.7448724362181	89.0445222611306	91.0955477738869	89.7448724362181	89.0445222611306	0.30110162319694	0.239118219962105	0.242307755061993	0.818712371418357	0.49419894874663	0.266125064006215	-1.69458748526167	-0.369183549131348	0.297191247347414	91.7730496453901	87.1631205673759	88.7038377986966	91.7730496453901	87.1631205673759	88.7038377986966	0.471702772003447	0.35236337502675	0.314283747844719	0	1.10055027513757	18.2291145572786	0.317525485593293	0.247228539025874	0.248972255840418	0.48771706893176	0.364221360579995	0.345538555237695	0.05
0	2	2	0.2	0	0.6	5	0.823858807110555	0.491070554959155	0.212084276104143	0.829609567447618	0.492859700205519	0.212715255905761	-1.69394373237108	-0.348242692045452	0.440649386752407	97.4	96.9	97.6	97.4	96.9	97.6	0.230591850623465	0.142507006544577	0.141349875714029	0.833039011792087	0.493566166537605	0.214547039846186	-1.74043992961931	-0.353436624975054	0.439208396844635	97.6022566995769	96.5444287729196	97.3870056497175	97.6022566995769	96.5444287729196	97.3870056497175	0.364763444347366	0.21585929686172	0.197981726050998	0	0.01	5.18	0.201522517747235	0.125355134504699	0.118219188761506	0.329271253469031	0.193943480614871	0.172693544772617	0
0	2	2	0.2	0.3	0.6	5	0.817248962119696	0.487795369283308	0.213627073616722	0.821292789513522	0.491063010512084	0.217663427525321	-1.65084049509952	-0.344107336693635	0.427734318410755	93	93.85	94.85	93	93.85	94.85	0.256486808256467	0.158942498317419	0.158460272238567	0.827181895898789	0.495027255322591	0.221135413936485	-1.72330140727067	-0.359495488561056	0.422874219173416	91.9971671388102	94.1218130311615	93.1205673758865	91.9971671388102	94.1218130311615	93.1205673758865	0.406305292254672	0.239605986514908	0.222506616339275	0	0.07	6.38	0.255233045142556	0.151540196782721	0.148270715703239	0.406861914079726	0.221951991856988	0.21516758299702	0
0	2	2	0.2	0.6	0.6	5	0.814594099753118	0.488132119807758	0.228734128227688	0.816114047394784	0.488299001819233	0.232655068030665	-1.62569165126756	-0.339032989609081	0.386555293481114	90.6953476738369	90.7	90.85	90.6953476738369	90.7	90.85	0.277854763784446	0.204406548317149	0.198312099253078	0.822535524631146	0.492751025028874	0.236488574557443	-1.70705725925984	-0.358896507002629	0.383254836617411	89.95756718529	88.3309759547383	88.5734563520227	89.95756718529	88.3309759547383	88.5734563520227	0.432815539546729	0.300422390038082	0.268405868739708	0	0.21	9.83	0.287944818253107	0.209884422415923	0.20145721291438	0.449482134751234	0.302881995929298	0.286979046436542	0.05
0	2	2	0.4	0	0.6	5	0.821397234501342	0.488640573557124	0.223247407278737	0.829562358615572	0.493982100792302	0.223958834071969	-1.69431218785971	-0.352046867355428	0.408995413624261	97.6	97.05	98.15	97.6	97.05	98.15	0.236164569453241	0.158284858433637	0.19341628455503	0.832550847569104	0.494722551316949	0.230274453076601	-1.73815583056146	-0.357611293135964	0.394948372405069	97.318278052223	96.1891319689485	97.0439798125451	97.318278052223	96.1891319689485	97.0439798125451	0.370438314338069	0.235474348861458	0.249251352073494	0	0.28	17.3	0.205621114054046	0.139915252635863	0.157449137517436	0.332530098096105	0.207363979109051	0.224282239152359	0
0	2	2	0.4	0.3	0.6	5	0.819177363933548	0.49259430918934	0.233896942924631	0.820864534342257	0.492926540074483	0.232630869850119	-1.64930907302396	-0.350081265967405	0.385286947604523	93.3433433433433	94.9974987493747	96.048024012006	93.3433433433433	94.9974987493747	96.048024012006	0.261291283820169	0.173192978310226	0.208300741496533	0.826473717768079	0.497231072501333	0.243373811524688	-1.71978172200511	-0.367493010748638	0.358484961618705	91.9858156028369	93.2624113475177	93.5507246376812	91.9858156028369	93.2624113475177	93.5507246376812	0.411775151980364	0.257989395330821	0.268881586244198	0	0.340170085042521	18.3291645822911	0.2609102779142	0.16437215096716	0.192742129065369	0.410572687945809	0.24372752094262	0.263791479487274	0.1
0	2	2	0.4	0.6	0.6	5	0.811485251062858	0.487188079441335	0.254018663133293	0.813552502803425	0.48877066659583	0.259992639354532	-1.61363438638594	-0.341893038392999	0.309202891259501	91.2368552829244	90.6359539308963	91.2412412412412	91.2368552829244	90.6359539308963	91.2412412412412	0.288456049219568	0.227443312868497	0.251321746542999	0.820676067940834	0.494164663643547	0.273127572203041	-1.69981632551614	-0.366965756111063	0.276887649954162	90.2197023387668	87.81006378455	88.4249084249084	90.2197023387668	87.81006378455	88.4249084249084	0.448041374452019	0.334742362594679	0.313733323753904	0	0.830830830830831	22.6126126126126	0.303449694814505	0.233949274957714	0.25790114472715	0.463069145341128	0.343479927832826	0.355562717558104	0.15
1	0.5	0.5	0.2	0	0.3	5	0.596804532513123	0.489390078526519	0.417120234533999	0.603362243144745	0.490766523145964	0.419218236925463	-0.687527651125858	-0.34217126705813	-0.140894573691358	96.8	97.4	97.25	96.8	97.4	97.25	0.155446896794772	0.140976045250598	0.135400194448065	0.589541864263384	0.472476912682973	0.40317104508267	-0.644071496126369	-0.290467884290037	-0.0968757727450455	96.6887417218543	95.8757637474542	96.5376782077393	96.6887417218543	95.8757637474542	96.5376782077393	0.187062981468004	0.166867813068489	0.161601447549123	0	0.03	0.12	0.139614368956333	0.123851995152161	0.11757958311289	0.162766378994873	0.144414628825363	0.14173682294537	0
1	0.5	0.5	0.2	0.3	0.3	5	0.598558962380596	0.48963956162158	0.416230153883109	0.600130406705397	0.489627090406569	0.418956392771912	-0.679338859890959	-0.340122580541995	-0.140690847571953	94.05	93.7468734367184	93.3	94.05	93.7468734367184	93.3	0.173305639470148	0.157189990001109	0.149708536004595	0.58832428809802	0.473232220513363	0.404289825791309	-0.643713571091517	-0.294342935328112	-0.100551609609121	92.4257932446264	92.1658986175115	92.2722620266121	92.4257932446264	92.1658986175115	92.2722620266121	0.207726212972767	0.187111927534512	0.178067808066049	0	0.11	0.29	0.172092920945107	0.154762232899077	0.148471621880579	0.205002041461592	0.183516108052249	0.177040175849787	0
1	0.5	0.5	0.2	0.6	0.3	5	0.590607663035031	0.480081367777769	0.413081166871262	0.593992588740935	0.485539540978862	0.417993092309427	-0.663494699659784	-0.331005769232498	-0.139190810419501	89.95	90.2	89.85	89.95	90.2	89.85	0.210082159480927	0.199096801624573	0.19526041188708	0.56889825071934	0.45441248813943	0.388291483249848	-0.586314186780741	-0.243204861682142	-0.0567451885113443	87.5255623721881	86.152273888605	85.8456821665815	87.5255623721881	86.152273888605	85.8456821665815	0.237657308562391	0.224945215589714	0.221152491131247	0.01	0.24	0.75	0.218376901726577	0.209072639640962	0.204655855255118	0.253624920356124	0.241422499711781	0.23695089440896	0
1	0.5	0.5	0.4	0	0.3	5	0.599633696224792	0.486397966670423	0.416181277670577	0.602971159620811	0.489340373648212	0.419130084411117	-0.686748816684461	-0.33856004207179	-0.140935212456783	97.3	97.2	96.95	97.3	97.2	96.95	0.165000519645978	0.154646676262481	0.151869157901578	0.587998514617762	0.46896446953474	0.402215721196141	-0.64022001449783	-0.281226110072682	-0.0945504628003985	96.9759097898514	95.7970271655561	96.1045617631984	96.9759097898514	95.7970271655561	96.1045617631984	0.201207011872673	0.185451285818019	0.183032139542126	0.03	0.31	0.87	0.146909318811366	0.137335975228681	0.134627891224774	0.177148752459233	0.165122567771146	0.161761683214373	0
1	0.5	0.5	0.4	0.3	0.3	5	0.592234281677662	0.482885161528653	0.418095590679168	0.598387319510181	0.488931756736811	0.420039780105922	-0.674892565538291	-0.338801025850003	-0.144092746687706	92.7963981990996	93.5	93.7	92.7963981990996	93.5	93.7	0.183188955839753	0.171786175368622	0.168282295507835	0.584703421987755	0.47059353162871	0.404240658881982	-0.633592460089218	-0.287662612073771	-0.100785354434944	92.4528301886792	92.3037716615698	91.8450560652395	92.4528301886792	92.3037716615698	91.8450560652395	0.220819058110372	0.204572612965057	0.199398513224621	0.07	0.36	1.2	0.186668159207055	0.169152437765853	0.167321190926108	0.221015505545515	0.201010725215058	0.197237223428601	0.05
1	0.5	0.5	0.4	0.6	0.3	5	0.597085879321607	0.492417806045174	0.425515161938092	0.589401341264736	0.483389324501315	0.419693997227733	-0.651297467399167	-0.326449533294906	-0.14492934270069	89.6448224112056	88.8	89.2	89.6448224112056	88.8	89.2	0.231578541384391	0.221947048310996	0.220682891050517	0.562500298676618	0.448531626152567	0.388479920218618	-0.568873171526909	-0.227780926734606	-0.0580651375247759	86.219262295082	83.9221710189452	84.7414234511009	86.219262295082	83.9221710189452	84.7414234511009	0.263356003383342	0.249942529861175	0.251700678071704	0.1	0.81	2.29	0.244037859917038	0.236325179933294	0.235578247940099	0.277680096794631	0.266004809480937	0.267500192408457	0.05
1	0.5	1	0.2	0	0.3	5	0.601105393552968	0.49221435951031	0.418777283844705	0.603602905651266	0.490519016027524	0.418736410667719	-0.688005898560405	-0.34138326228583	-0.139525664846727	96.9	97.3	97.55	96.9	97.3	97.55	0.151567922736653	0.136916821802624	0.130820667498911	0.588468465483696	0.470892075686375	0.402215936607468	-0.640131151160255	-0.285908232902017	-0.0942732291591096	96.4839710444674	95.6566701137539	97.052740434333	96.4839710444674	95.6566701137539	97.052740434333	0.18526267478121	0.164136185261382	0.158739099760368	0	0.02	0.06	0.134998557197502	0.121582447348926	0.114565966459613	0.156309734175972	0.142454863796688	0.13823557514403	0
1	0.5	1	0.2	0.3	0.3	5	0.60035384266061	0.488288465745879	0.418740627125534	0.600553667481931	0.489710207283915	0.418836250531132	-0.680230173585996	-0.340051864911491	-0.14023590260068	93.75	94.2	92.95	93.75	94.2	92.95	0.167252530594467	0.151077704249174	0.143468333881994	0.588028810870052	0.473433874915199	0.404531663409144	-0.641920184294359	-0.294604019271685	-0.101157345793735	92.8313563692625	93.089221248066	92.3671995874162	92.8313563692625	93.089221248066	92.3671995874162	0.202033589398157	0.181376103906908	0.172779504674688	0	0.04	0.19	0.1658793354621	0.147859447380682	0.141770119025009	0.195894088309174	0.176833812678121	0.170822932957833	0
1	0.5	1	0.2	0.6	0.3	5	0.597766333327843	0.488274683197481	0.418816554946684	0.594386584001954	0.485847403418649	0.417255628916368	-0.664138752021081	-0.331498145797424	-0.136969304329877	89.9	90.15	89.6	89.9	90.15	89.6	0.203480755707453	0.193358867939796	0.188952818175459	0.57156402593192	0.458042454802581	0.390695214909681	-0.594485324259559	-0.253506575501008	-0.0636244774840701	87.1033776867963	85.4294478527607	85.838445807771	87.1033776867963	85.4294478527607	85.838445807771	0.234923693103925	0.222181126477026	0.217145571609141	0	0.16	0.56	0.211739541218711	0.20173566304893	0.1970629252364	0.250612832097365	0.238067190763933	0.229252677363763	0
1	0.5	1	0.4	0	0.3	5	0.602407466930566	0.493104631602236	0.421352597020445	0.603125998949979	0.489239720967335	0.418976463497674	-0.686691882345633	-0.33788236821486	-0.140357016994368	97.2	97.3	97.3	97.2	97.3	97.3	0.156827668058855	0.146110697456351	0.144878606450001	0.589326576248262	0.470498009294122	0.404056550469276	-0.643535461185804	-0.284994292768796	-0.099467376732085	96.452442159383	95.6298200514139	96.6066838046273	96.452442159383	95.6298200514139	96.6066838046273	0.190267031702491	0.173941706741701	0.172407054151139	0	0.12	0.73	0.138819043343167	0.126908589238623	0.125240020964206	0.164960139845262	0.148931653316591	0.151326882792582	0
1	0.5	1	0.4	0.3	0.3	5	0.598771393145023	0.491538538043373	0.420005852844674	0.599324330304993	0.488211759437632	0.418878734327336	-0.676646988584529	-0.335986289240498	-0.140495050928389	93.9	93.85	94.15	93.9	93.85	94.15	0.172881191832605	0.159607865260648	0.156449817934558	0.587359974282361	0.472121496383796	0.405704357163895	-0.640474545644297	-0.291026552847035	-0.104484937710055	92.6478149100257	92.5449871465296	92.8020565552699	92.6478149100257	92.5449871465296	92.8020565552699	0.208208898997745	0.191429809116165	0.186719722619064	0	0.16	0.94	0.171597454299307	0.153758713893385	0.150853745705172	0.203981375067091	0.181075889007627	0.178996674888976	0
1	0.5	1	0.4	0.6	0.3	5	0.596119562316616	0.487886672893304	0.422033786763982	0.592613035637448	0.48398182248132	0.418415504134811	-0.659610895098705	-0.326946264602598	-0.140565762397195	89.3	89.45	89.8	89.3	89.45	89.8	0.212112689375451	0.203003794687164	0.202350900328786	0.571594829069236	0.457469374471073	0.394203454973369	-0.596107101653259	-0.252575177094643	-0.0736538056839597	86.2033725089423	84.6193152784875	85.2835973428717	86.2033725089423	84.6193152784875	85.2835973428717	0.242163272375521	0.228855913518084	0.229558805838777	0.04	0.46	1.74	0.22460976950463	0.217439008923681	0.211961094183151	0.264806263420068	0.252813030733077	0.250020746036525	0
1	0.5	2	0.2	0	0.3	5	0.59870917611282	0.488491822815548	0.417109719557007	0.603582664741677	0.490701245101717	0.418800493760159	-0.687789594258726	-0.341844961296185	-0.13967268446781	97.25	97.05	97.2	97.25	97.05	97.2	0.150829014699887	0.134767130976635	0.128095065475792	0.588427456961513	0.471772037933752	0.402616008826922	-0.6399434536023	-0.288403438943558	-0.0953392809407165	96.9119917653114	95.8826556870818	96.8605249613999	96.9119917653114	95.8826556870818	96.8605249613999	0.181552207467158	0.160673872418421	0.154530300142698	0	0.01	0.02	0.132726318141053	0.119528994703668	0.112283799901019	0.155733701180321	0.142505820853415	0.13777049121354	0
1	0.5	2	0.2	0.3	0.3	5	0.604776409751455	0.494233700045192	0.422754608583349	0.599958526127096	0.489018323454702	0.418149964285752	-0.678288161712494	-0.338033557918925	-0.138315760106979	93.7	93.4	93.05	93.7	93.4	93.05	0.167200692364808	0.150147132534477	0.142296679273949	0.587385913054734	0.472681827887269	0.403637190425749	-0.639913989680861	-0.292385358114949	-0.0985852378405218	91.9876733436056	90.8063687724705	91.5254237288136	91.9876733436056	90.8063687724705	91.5254237288136	0.203104705393079	0.180928987789745	0.171832548029116	0	0.04	0.12	0.166002536268545	0.147145359493872	0.140700568553816	0.196890321446929	0.17602476542511	0.168655933456471	0
1	0.5	2	0.2	0.6	0.3	5	0.595937604080846	0.489840283094895	0.420240841979761	0.594993153302417	0.485774123125846	0.416349665240642	-0.665811121494322	-0.331057821438168	-0.134340517243869	90.4	90.15	89.9	90.4	90.15	89.9	0.201945731159317	0.189921197828841	0.185150050191232	0.569896475740259	0.455574147719283	0.387447482073693	-0.58900609651054	-0.246349886567606	-0.0544447013431109	87.5450334534225	85.1260936695831	85.4863612969635	87.5450334534225	85.1260936695831	85.4863612969635	0.234768319622708	0.219429551230677	0.213751700495318	0	0.11	0.37	0.208541342048972	0.197190524481059	0.19144460360257	0.248639844714436	0.234727585052171	0.226078657884604	0
1	0.5	2	0.4	0	0.3	5	0.604585876216581	0.491459558202215	0.419085780091239	0.603500765078843	0.489673393379891	0.418453214582229	-0.687615312434067	-0.338952673730318	-0.1388008143579	96.85	97.4	97.6	96.85	97.4	97.6	0.151818687672315	0.139269757353257	0.137487106788419	0.590413049652158	0.472713239065155	0.405390292281729	-0.646475703441228	-0.291159076366037	-0.103082477256266	96.2128966223132	95.5987717502559	97.1340839303992	96.2128966223132	95.5987717502559	97.1340839303992	0.183953428126636	0.164969619358607	0.162962979888275	0	0.03	0.44	0.134168058951239	0.121657477441185	0.11768600758203	0.157161303732918	0.144459514472973	0.143475653025457	0
1	0.5	2	0.4	0.3	0.3	5	0.598898473087385	0.492199341180222	0.420621347959191	0.599930250586881	0.488466001056192	0.4180296236111	-0.678177623734106	-0.336497496347623	-0.138057274644212	94.2	93.9	94	94.2	93.9	94	0.167702856833489	0.152844834859375	0.149018719080675	0.587928707090284	0.472975002534606	0.405736943740107	-0.641707187045479	-0.293247915246141	-0.104508444023566	92.9417825862957	92.4265842349304	92.4265842349304	92.9417825862957	92.4265842349304	92.4265842349304	0.203194804180384	0.183784116533239	0.177905022682973	0	0.09	0.67	0.165786524894512	0.148378868860473	0.144936416863909	0.197229427628072	0.176107729535891	0.173050035090805	0
1	0.5	2	0.4	0.6	0.3	5	0.597433290176093	0.488445842992016	0.420827370718819	0.593793975337169	0.484568477700843	0.417258516152032	-0.662393660971764	-0.327973962703171	-0.137057221692682	89.55	89.65	90.0900900900901	89.55	89.65	90.0900900900901	0.203409438087479	0.193745428083101	0.191884914730223	0.569899086727814	0.455660251875988	0.391128679717411	-0.588911772385382	-0.246406400556595	-0.0645836051460958	86.9989722507708	85.0976361767729	85.8684480986639	86.9989722507708	85.0976361767729	85.8684480986639	0.233867974959853	0.22159778883233	0.219870622335867	0	0.25	1.4	0.213788045220939	0.204628186803635	0.199930442211771	0.248341238826585	0.234444152744277	0.230761346763388	0
1	1	0.5	0.2	0	0.3	5	0.69126658029485	0.4862170044927	0.344836586206801	0.696976008206333	0.4903610847143	0.346471987237515	-1.02687622276517	-0.341169380567009	0.0586474701661045	97.0985492746373	97.1	96.8	97.0985492746373	97.1	96.8	0.179538608732955	0.145409437759529	0.135147999504535	0.686183532547997	0.468899670654576	0.331895713636444	-0.987905426963781	-0.280499658906869	0.099157213059937	97.4437627811861	96.0633946830266	96.1656441717791	97.4437627811861	96.0633946830266	96.1656441717791	0.222995029657539	0.174409803305354	0.164657669210299	0	0.04	0.56	0.159002803677733	0.128147726495562	0.116501147785474	0.192076573328785	0.151567922304198	0.142307214525843	0.05
1	1	0.5	0.2	0.3	0.3	5	0.687081479944689	0.485114025899923	0.343623739752505	0.692331725054837	0.4905506835123	0.348613999028074	-1.01264474552592	-0.342750815155392	0.0529375079900152	93.2966483241621	94.2971485742871	93.75	93.2966483241621	94.2971485742871	93.75	0.197547519123755	0.159730670212203	0.147032600647792	0.685626807447212	0.478125471149728	0.338736612724702	-0.992640525807719	-0.308512948910325	0.0805412891946169	93.3333333333333	93.1794871794872	93.4358974358974	93.3333333333333	93.1794871794872	93.4358974358974	0.243869535363967	0.194229593786184	0.178751673810218	0	0.1	0.93	0.196922560210962	0.154345940938386	0.143897573937253	0.249591901813543	0.187611665734264	0.169887057196411	0.05
1	1	0.5	0.2	0.6	0.3	5	0.682479798706055	0.486534850326025	0.34957674233297	0.684610706171534	0.486047761361697	0.351154289450752	-0.988408627308165	-0.33290211799329	0.0465069331351082	89.95	90.4	89.55	89.95	90.4	89.55	0.232751929478836	0.204162580342114	0.196105652408277	0.672242486143284	0.46506497525228	0.333371948367938	-0.947702196985677	-0.274697350094435	0.0970038838689905	88.7063655030801	86.7043121149897	86.088295687885	88.7063655030801	86.7043121149897	86.088295687885	0.2736773402998	0.235003639605114	0.225605525569253	0	0.32	2.13	0.242125779510124	0.216513285488603	0.207244449058223	0.286982776284997	0.256994528700429	0.245445137460211	0
1	1	0.5	0.4	0	0.3	5	0.689486370736109	0.486442042652539	0.345670105060653	0.695760682364362	0.489187559021432	0.347777870692926	-1.02298816038807	-0.33838628618908	0.0551977257901824	97.3	96.85	96.65	97.3	96.85	96.65	0.192436407128395	0.160811819054367	0.155619118734242	0.686081177212669	0.469754475103451	0.336077927739893	-0.988787356565968	-0.283612443929175	0.0878981166056967	97.6020408163265	95.765306122449	96.4285714285714	97.6020408163265	95.765306122449	96.4285714285714	0.234640854777361	0.190102272740976	0.183959810797312	0.01	0.4	2.28	0.168281500073169	0.144513031654493	0.13903948168817	0.203305597941767	0.169453651812806	0.165625279874799	0
1	1	0.5	0.4	0.3	0.3	5	0.681731291317911	0.478147995987834	0.340762705958311	0.689076498163169	0.489511879076581	0.351972403500199	-1.00302855453066	-0.341459772792187	0.0440286143065744	92.096048024012	92.75	92.05	92.096048024012	92.75	92.05	0.217624811101372	0.186845514275924	0.178968096021266	0.680866011845939	0.47211251603336	0.339402224453975	-0.978036502344425	-0.293292040912678	0.0793418401570547	92.9048843187661	92.2365038560411	91.6666666666667	92.9048843187661	92.2365038560411	91.6666666666667	0.269186572352156	0.22534414551955	0.21367525518955	0.01	0.47	3.08	0.221915605587069	0.188976945163048	0.184502384892511	0.274271848502228	0.224985433969818	0.218107855164093	0.05
1	1	0.5	0.4	0.6	0.3	5	0.674243367922664	0.477162227683125	0.347402383421804	0.678044442036935	0.483601446188313	0.360328293940335	-0.968829817474996	-0.328244769371251	0.0210075762149892	88.9389389389389	89.3	89.4947473736868	88.9389389389389	89.3	89.4947473736868	0.261026337461865	0.238471190793523	0.233046207557114	0.663729624139349	0.456133045213812	0.337451318268142	-0.92290487126383	-0.251198251177749	0.0860608287076967	87.6600102406554	86.3287250384025	87.2438524590164	87.6600102406554	86.3287250384025	87.2438524590164	0.306481829878394	0.270210974904454	0.264607173361541	0.02	1.12	5.71	0.279724493253396	0.254768788282428	0.251187011911336	0.329459566014413	0.295386071649008	0.294839536264372	0.1
1	1	1	0.2	0	0.3	5	0.694272824589544	0.48946383763305	0.3453654602325	0.697189720171839	0.490561638659729	0.346363817893866	-1.02727672120611	-0.341594678993908	0.058935336747746	97.2486243121561	97.45	96.6	97.2486243121561	97.45	96.6	0.174271090050133	0.141267602078135	0.132587281731336	0.686604425545849	0.469947917124463	0.332962822407058	-0.989064306675482	-0.283370647000985	0.0961902860429263	96.9088098918083	95.6723338485317	96.29057187017	96.9088098918083	95.6723338485317	96.29057187017	0.216632616007901	0.170636212097908	0.162429346813469	0	0.03	0.55	0.154469583116413	0.124118457837868	0.114957497305187	0.188008227664756	0.146779089215277	0.141438521778428	0.05
1	1	1	0.2	0.3	0.3	5	0.693104733524143	0.488516531691474	0.348728355307465	0.692202715681033	0.490297547674811	0.348175218818744	-1.01187271747901	-0.342069789946797	0.0541617686016747	93.2	94.1470735367684	93.25	93.2	94.1470735367684	93.25	0.194126372761196	0.158437179700545	0.147586421980048	0.685843285598095	0.478421448057497	0.339149879601275	-0.992764613020669	-0.309655106663208	0.079490935096662	92.5793244626407	92.2643442622951	91.9651995905834	92.5793244626407	92.2643442622951	91.9651995905834	0.238957504485187	0.19243371076772	0.179536904457866	0	0.1	0.92	0.194762329823367	0.154949178272849	0.145902810417911	0.240074937426169	0.191870963909227	0.175358417628503	0
1	1	1	0.2	0.6	0.3	5	0.686936704631256	0.488231564614776	0.35131187304199	0.686019458576744	0.486149745793799	0.350437460715093	-0.993088651015148	-0.332827621055728	0.0484629622654529	89.6	90.25	89.5	89.6	90.25	89.5	0.226740074935535	0.199032850886058	0.191673741242666	0.67273336818246	0.464415098147947	0.331919339201469	-0.94898803908436	-0.272587415779327	0.101166004200403	87.680412371134	85.9278350515464	85.5670103092783	87.680412371134	85.9278350515464	85.5670103092783	0.270896162297136	0.232231400678804	0.223497181241699	0	0.24	2.08	0.236522639025416	0.210023981919741	0.203298009119059	0.283934098332141	0.251939635586959	0.244337768112091	0
1	1	1	0.4	0	0.3	5	0.692352574292367	0.491163838367089	0.346967119982013	0.697410336428843	0.489379669360021	0.349421600415343	-1.0287369261476	-0.338581846817537	0.0506429063373655	97.25	97.3	96.5	97.25	97.3	96.5	0.181652390159863	0.154368501221536	0.15389137699707	0.688388585773855	0.46986728023466	0.337778218455862	-0.996966906121642	-0.283644040259469	0.0831539558943626	97.0814132104455	95.4429083461341	96.415770609319	97.0814132104455	95.4429083461341	96.415770609319	0.222354855855647	0.182740494586199	0.182609821751701	0	0.31	2.67	0.160215739077184	0.135188601144173	0.134900687753673	0.196252961314904	0.161767152401799	0.161613566179388	0
1	1	1	0.4	0.3	0.3	5	0.690448295860845	0.485349664974672	0.349067937344621	0.690568255816095	0.489971556231216	0.352535263009939	-1.00653385829585	-0.341822349911008	0.0423385456490048	93.2466233116558	93.75	93.2	93.2466233116558	93.75	93.2	0.202539832724491	0.172038254832209	0.16866266679359	0.68440083309873	0.478321913166304	0.345023918422664	-0.987994063540374	-0.309953631357629	0.0633531817199836	92.7078021417644	92.4489795918367	92.2448979591837	92.7078021417644	92.4489795918367	92.2448979591837	0.246790145277944	0.206616327702444	0.200215943155937	0	0.35	3.28	0.203749357963228	0.169833474188878	0.171422563372219	0.245180139875902	0.204074189539217	0.201369769753155	0.05
1	1	1	0.4	0.6	0.3	5	0.677603552983224	0.477678940394695	0.348346964353879	0.682312458444594	0.483725165259956	0.35658733202101	-0.981303134115053	-0.327243006148894	0.0314132500167428	89.8898898898899	89.2	89.05	89.8898898898899	89.2	89.05	0.239866578429938	0.21566577084432	0.212983117340491	0.670686158959629	0.462549606712129	0.340242405345808	-0.944132120996591	-0.268461634837357	0.0778866226931929	88.0574064582266	87.4487704918033	87.6986160943106	88.0574064582266	87.4487704918033	87.6986160943106	0.282339841667489	0.247341410125084	0.2452813325877	0	0.75	5.43	0.254366107847527	0.233033044660741	0.229892737511191	0.300910060567953	0.273012430160153	0.263838910561125	0.1
1	1	2	0.2	0	0.3	5	0.694611689617083	0.492366337476171	0.348181191690427	0.697521863579813	0.490573543209686	0.345964819558059	-1.02836651214773	-0.34154299882514	0.0600128375244895	97.6	97.35	96.6	97.6	97.35	96.6	0.171221956800831	0.136951847427112	0.12775453273874	0.687234134287075	0.470966666782963	0.333533697607109	-0.990750225141373	-0.286161099675323	0.0945564882871596	97.1977166580176	95.7446808510638	96.2117280747276	97.1977166580176	95.7446808510638	96.2117280747276	0.212175064588644	0.165432869016428	0.156775049968337	0	0.02	0.41	0.151992935058675	0.121648408514344	0.111979470397283	0.181038464898818	0.143472807077426	0.139130448665399	0
1	1	2	0.2	0.3	0.3	5	0.69113989193397	0.491110941577895	0.351116468835602	0.692395867483851	0.489717429638942	0.34713482087457	-1.01225560131021	-0.340271250836861	0.0569871684330155	93.4	93.7	93.1	93.4	93.7	93.1	0.190491271131148	0.153724125325162	0.143560176446649	0.686257807764528	0.479182536153826	0.339148876620204	-0.993363528390543	-0.311681105767793	0.0793723794373713	92.8388746803069	92.0163766632549	92.4296675191816	92.8388746803069	92.0163766632549	92.4296675191816	0.233361625824515	0.186743464528897	0.17379001983562	0	0.06	0.71	0.191605676030878	0.152206522622774	0.141135371764927	0.232386107456855	0.188375524348564	0.17051280700098	0
1	1	2	0.2	0.6	0.3	5	0.686408166486893	0.488116690739564	0.355021022431489	0.686321261457594	0.486182365761202	0.348181078927894	-0.993606193887858	-0.332600061053616	0.0546669047497683	89.85	89.75	89.1	89.85	89.75	89.1	0.221852359691318	0.194220051034357	0.186862706035315	0.673687239958266	0.466241623555556	0.331797279736861	-0.951728588871896	-0.277639011242659	0.101200611036482	88.2984159427696	85.8456821665815	85.0792028615227	88.2984159427696	85.8456821665815	85.0792028615227	0.261824569844262	0.22413559819598	0.215396282260406	0	0.19	1.68	0.231889138389559	0.203899997146997	0.198145447844075	0.278482196516245	0.247374258326916	0.237551895917215	0
1	1	2	0.4	0	0.3	5	0.693390150407256	0.491051080744487	0.354034088095644	0.697565370134162	0.489430564259682	0.349371968550495	-1.0286447489412	-0.338405644433301	0.0507608580970882	97.55	97.35	96.6	97.55	97.35	96.6	0.174002933314582	0.14595469833152	0.150700333707164	0.687599460740586	0.470526706185747	0.339489422808472	-0.992521290087688	-0.285059196631491	0.0783347170855682	97.0271655561251	95.7970271655561	95.643259866735	97.0271655561251	95.7970271655561	95.643259866735	0.212861157261367	0.173352011839897	0.178207923430399	0	0.11	3.34	0.153014885737311	0.126159086909221	0.131574928206268	0.184166411803323	0.148373719790769	0.15761715699317	0
1	1	2	0.4	0.3	0.3	5	0.689788426749573	0.490375595583961	0.350168982258591	0.691341388245138	0.489156432549455	0.35266739202166	-1.00849867683727	-0.33898239497187	0.0420034484400556	93.05	93.3	93.2	93.05	93.3	93.2	0.194204070285075	0.161803509064207	0.163132757771367	0.686437812130938	0.479936006294252	0.347444028289075	-0.994224551856801	-0.314090256176247	0.0566590209351471	92.6977687626775	92.393509127789	92.3896499238965	92.6977687626775	92.393509127789	92.3896499238965	0.233919434027274	0.191788944381162	0.190534089197575	0	0.18	3.88	0.194986638105096	0.159833170242555	0.163297839833856	0.233273243329574	0.193554269400518	0.189910585632344	0
1	1	2	0.4	0.6	0.3	5	0.686443404567665	0.490809593385181	0.366042886490602	0.684631999548627	0.484412829548071	0.357081288485603	-0.988415058679078	-0.328354551461964	0.0301168779505356	89.35	89	89.15	89.35	89	89.15	0.229161794795929	0.204390706512061	0.205160831812501	0.672212663379026	0.463440812318356	0.342490207253096	-0.948107612560872	-0.270208659791589	0.0718055125958571	86.9453044375645	84.984520123839	85.7511615900878	86.9453044375645	84.984520123839	85.7511615900878	0.273103361397783	0.237145374805784	0.239286662825369	0	0.48	6.02	0.241621960092576	0.21982519570771	0.217701249559809	0.290415657907397	0.261163584530752	0.260295911680459	0
1	2	0.5	0.2	0	0.3	5	0.82214537133906	0.488209820000365	0.206480102107054	0.827800197581591	0.490128961773058	0.208524232145729	-1.68552858829577	-0.340556988521093	0.453405352312617	96.8984492246123	96.8	97.05	96.8984492246123	96.8	97.05	0.243813775336061	0.146928511407249	0.133020365478972	0.823603678240984	0.470758910692284	0.201168887273983	-1.66676435315064	-0.285848228141516	0.478076608666025	97.3523421588595	96.2830957230143	97.4541751527495	97.3523421588595	96.2830957230143	97.4541751527495	0.300959591752969	0.174544302750101	0.159616545985912	0	0.05	3.71	0.22139233256955	0.129846850887235	0.115043003858914	0.264721190872402	0.1517211751594	0.137454580800571	0.05
1	2	0.5	0.2	0.3	0.3	5	0.814567833781718	0.48986597840648	0.215322030687855	0.820669335344889	0.490775087879649	0.216381579894584	-1.64854782188553	-0.343731084369302	0.431749076880555	93.8938938938939	93.8	93.05	93.8938938938939	93.8	93.05	0.266368738216004	0.16449222298685	0.153788712893924	0.819182414923376	0.480515587680825	0.212576968000699	-1.65769478079204	-0.316418149707334	0.446261612837528	93.8233792751404	91.8836140888208	93.2584269662921	93.8233792751404	91.8836140888208	93.2584269662921	0.335792991890395	0.200949949994698	0.185835956320653	0	0.12	5.38	0.263091183907024	0.161408482304749	0.149912985583319	0.3550157831066	0.203963530988062	0.181767664827496	0.1
1	2	0.5	0.2	0.6	0.3	5	0.807865241382772	0.485408951259923	0.231730808794407	0.813299070548451	0.484956248915583	0.232998282128738	-1.6120860699316	-0.330397428401205	0.386543423065547	91.45	89.2	87.9	91.45	89.2	87.9	0.288946968095542	0.212120061837766	0.19988347677802	0.808612102099086	0.464572693651553	0.220543231484596	-1.60578672597738	-0.274559028327023	0.429973798912474	90.5650596163815	86.5215137376879	86.1442656979761	90.5650596163815	86.5215137376879	86.1442656979761	0.36519892975697	0.255515074563382	0.236107818227819	0	0.44	9.48	0.305496824711287	0.227821870437514	0.213537172124278	0.395040630321998	0.278987944961893	0.259368121918861	0
1	2	0.5	0.4	0	0.3	5	0.822628670759472	0.492408342007428	0.217349558321097	0.825890088429855	0.488651648169782	0.21219267327322	-1.67641598840939	-0.337089923089981	0.443468720693464	97	96.55	96.85	97	96.55	96.85	0.261846604962006	0.165799572337209	0.159634882254681	0.821338913580819	0.465334449723323	0.206519348620988	-1.66234257394236	-0.271276468707209	0.463516437583653	96.8733982573039	94.9256791389031	97.0754232939969	96.8733982573039	94.9256791389031	97.0754232939969	0.331796173094641	0.199407256514775	0.191187058946553	0	0.38	8.6	0.238939500721331	0.149944989526193	0.13686718299736	0.316786034143956	0.175773016289325	0.165201630735931	0
1	2	0.5	0.4	0.3	0.3	5	0.806828652059613	0.48602716980509	0.221878976360084	0.816300230800729	0.48857991883085	0.226713965767725	-1.62708573704924	-0.339189363807252	0.403256977988206	93.75	92.8	92.4	93.75	92.8	92.4	0.288095160439337	0.192064927166311	0.184330942426425	0.815062045057827	0.475535770963983	0.223222345700947	-1.63920052381174	-0.304078178743351	0.417023468243935	94.0813175501801	92.6402470406588	91.8472652218782	94.0813175501801	92.6402470406588	91.8472652218782	0.363618920297722	0.235717523341104	0.218611857148394	0	0.58	11.31	0.289986762718456	0.196697111553427	0.186343963115748	0.38100243424737	0.238125854900761	0.226401932688464	0
1	2	0.5	0.4	0.6	0.3	5	0.802212979693303	0.48029362282027	0.244865053149666	0.805219902162304	0.48224040642641	0.255172621576019	-1.57391488872801	-0.325221018728339	0.323141533270303	90.0950475237619	88.9444722361181	87.9939969984993	90.0950475237619	88.9444722361181	87.9939969984993	0.31910059324222	0.246947295365852	0.237702628063065	0.799637031591164	0.459217226272127	0.243469785490618	-1.56209395711287	-0.26144927308487	0.36187959929638	90.1530612244898	86.4354920958694	86.929779600205	90.1530612244898	86.4354920958694	86.929779600205	0.383756158020993	0.282274136892026	0.269755044257934	0	1.27063531765883	16.3381690845423	0.343137021060688	0.267440238444376	0.256080503672512	0.424363667457181	0.311435876154868	0.300897143213353	0.05
1	2	1	0.2	0	0.3	5	0.821942674129961	0.488453540294217	0.206239965099744	0.828689788868	0.490232537961581	0.209170619580535	-1.68988895232121	-0.340788330021276	0.451389431934303	96.6	97.3	96.8	96.6	97.3	96.8	0.237515740822282	0.145282823932638	0.134630314405164	0.824683611994518	0.468633423760339	0.202323229251602	-1.67337580657682	-0.279715212450355	0.474628933152569	96.878198567042	96.1617195496418	97.2862263184844	96.878198567042	96.1617195496418	97.2862263184844	0.298961281078751	0.174278911356962	0.164294292910222	0	0.05	4.14	0.213197165154058	0.127866764676288	0.115004381920057	0.263533350862541	0.1506819986099	0.140118200986337	0
1	2	1	0.2	0.3	0.3	5	0.815616446921291	0.489803715727416	0.215627594975484	0.821396670491835	0.490601490510179	0.216681528266424	-1.65192118633813	-0.343085818034767	0.430662148274859	93.9969984992496	93.9	93.5	93.9969984992496	93.9	93.5	0.259707171578868	0.162031521912473	0.154213886793355	0.819822652272073	0.48097888115318	0.212753632450092	-1.6582061071211	-0.317360850506165	0.445232886956967	93.600812595226	91.9289340101523	93.3434959349593	93.600812595226	91.9289340101523	93.3434959349593	0.320447815648816	0.194393851366394	0.183228013205489	0	0.11	5.87	0.257375155466625	0.158329989120607	0.14818150234438	0.340052662233801	0.198558448637853	0.177336470320944	0.05
1	2	1	0.2	0.6	0.3	5	0.809749166990665	0.486349940510816	0.231445942593353	0.814194009765079	0.485439732814025	0.233078381996928	-1.61459161260967	-0.331552664313462	0.386102861895816	91.495747873937	89.6448224112056	88.8	91.495747873937	89.6448224112056	88.8	0.282738352965866	0.209611891032984	0.198740186126389	0.809851068071756	0.467749288422115	0.222977979509745	-1.60888144592252	-0.283244698711315	0.421355810105175	90.5612244897959	86.5747830525778	86.9831546707504	90.5612244897959	86.5747830525778	86.9831546707504	0.347600374203421	0.246516752302264	0.232394088947271	0	0.38	9.74	0.289722251777131	0.223695636808211	0.211361138686233	0.379404719384329	0.269427731092521	0.25224408376071	0.05
1	2	1	0.4	0	0.3	5	0.822533977106669	0.489206820093692	0.216569464195439	0.827732743805597	0.489565140137641	0.216177606883488	-1.68547512954128	-0.339457576464678	0.431582115580292	97.25	96.85	96.95	97.25	96.85	96.95	0.248403739342252	0.161088457966652	0.166633126889781	0.823886774403133	0.469043820879137	0.212638638708655	-1.67133634772687	-0.281765093827525	0.445122692658139	97.4293059125964	95.5269922879177	97.2136222910217	97.4293059125964	95.5269922879177	97.2136222910217	0.311699311372653	0.193848923421725	0.198121545817352	0	0.38	11.43	0.223632764919751	0.144149369965994	0.141764601919215	0.278587848885829	0.172318393641421	0.173245327759774	0
1	2	1	0.4	0.3	0.3	5	0.814600873570503	0.486852956474225	0.22373344336897	0.819926168834208	0.49007968589002	0.227502354195068	-1.64570882125719	-0.342635718662103	0.400253685155639	93.5467733866933	94.1470735367684	93.5	93.5467733866933	94.1470735367684	93.5	0.27412438708804	0.183088033809807	0.186925272362185	0.818496242062426	0.478014404460111	0.22673900200191	-1.65485057865853	-0.310316713548673	0.406007006278441	93.8429964084146	93.227296049256	92.5411522633745	93.8429964084146	93.227296049256	92.5411522633745	0.344716889138641	0.225988552425169	0.220400537854731	0	0.45	13.18	0.272534077658858	0.180309249677865	0.179956645845879	0.360767869533555	0.2234173094274	0.22363512817485	0.05
1	2	1	0.4	0.6	0.3	5	0.808114138070206	0.487052443145773	0.248669101229363	0.809295272455564	0.483727565303863	0.255425862698903	-1.59297961726643	-0.328361327863364	0.322231748182557	89.9449724862431	88.9444722361181	87.4437218609305	89.9449724862431	88.9444722361181	87.4437218609305	0.3032986880602	0.236219851205624	0.235913889912037	0.804761073327029	0.463570796804699	0.246367966877394	-1.58531271953433	-0.272826602922009	0.352940788639068	90.1379662749106	86.4588656106285	87.5901132852729	90.1379662749106	86.4588656106285	87.5901132852729	0.369840733404979	0.274426141657186	0.267507635138458	0	1.09054527263632	18.2691345672836	0.322949732789207	0.250790513620829	0.2549509489943	0.401300430952377	0.297909976173796	0.296651615033304	0.05
1	2	2	0.2	0	0.3	5	0.823858807110555	0.491070554959155	0.212084276104143	0.82895502520426	0.490524225770213	0.209876236763852	-1.6906943232275	-0.341486325470046	0.449227330605523	96.7483741870935	97.45	96.9484742371186	96.7483741870935	97.45	96.9484742371186	0.230751912253529	0.141121545611129	0.13524026879878	0.824982277597456	0.471227151926496	0.20447487733002	-1.67313848954419	-0.286957735502956	0.468016158104695	97.4398361495136	95.8013312852023	96.6666666666667	97.4398361495136	95.8013312852023	96.6666666666667	0.287983540349436	0.169678053007823	0.164550875779029	0	0.03	4.98	0.207812632723182	0.124103702607921	0.11520663145863	0.252203672203403	0.145609010252914	0.14212395314428	0.05
1	2	2	0.2	0.3	0.3	5	0.817248962119696	0.487795369283308	0.213627073616722	0.82222330467002	0.490518344559426	0.217185617599735	-1.65571226091886	-0.342595225587612	0.428978669768814	93.55	93.9	93.65	93.55	93.9	93.65	0.25316237391399	0.156180693760664	0.152896837781238	0.8207245115313	0.482321717967853	0.21443095549705	-1.66044884209136	-0.320836961394909	0.439977638226485	93.2315521628499	92.7735368956743	92.9770992366412	93.2315521628499	92.7735368956743	92.9770992366412	0.312869103917964	0.18830777577025	0.181279374060892	0	0.1	6.56	0.250107822346974	0.15262810002977	0.146620436338353	0.321376618064767	0.190537395700465	0.177484773138011	0
1	2	2	0.2	0.6	0.3	5	0.814594099753118	0.488132119807758	0.228734128227688	0.816366803698778	0.486226097206565	0.230770701573525	-1.62576407322017	-0.333130437328144	0.392266351585778	91.6	90.05	89.55	91.6	90.05	89.55	0.275175627265482	0.200835052471956	0.193210451306153	0.812523883376475	0.472104132764137	0.223370831254505	-1.62023054517005	-0.295334767074087	0.419259434423297	90.3718797758533	86.856851757514	88.0673125956145	90.3718797758533	86.856851757514	88.0673125956145	0.335407212104912	0.235269256030091	0.224489071308408	0	0.26	9.94	0.280635130648008	0.211518167734079	0.20156444099792	0.359289724850315	0.260921597968737	0.245354924313273	0
1	2	2	0.4	0	0.3	5	0.821397234501342	0.488640573557124	0.223247407278737	0.829673654268678	0.489406666925073	0.224235622747886	-1.69604932711491	-0.338666992379047	0.407668120505489	96.8984492246123	97.3986993496748	97.3486743371686	96.8984492246123	97.3986993496748	97.3486743371686	0.236459179420941	0.153843654944963	0.178567353525446	0.826757982181922	0.471086638613412	0.222183210353433	-1.68488872863266	-0.287136685885886	0.416591270180478	97.5038206826286	95.7208354559348	96.8701898409441	97.5038206826286	95.7208354559348	96.8701898409441	0.291685416914123	0.180855541123248	0.206363600241573	0	0.310155077538769	17.5287643821911	0.212064471668555	0.135342945936036	0.151570630291763	0.254345366635427	0.162222397215691	0.182813047346144	0.05
1	2	2	0.4	0.3	0.3	5	0.819177363933548	0.49259430918934	0.233896942924631	0.821088157112959	0.490717115437401	0.232257306640427	-1.64922166644957	-0.343743539787807	0.385753556251835	93.85	94.3	94.25	93.85	94.3	94.25	0.257301981207481	0.169385378245037	0.191848006778595	0.819747081929119	0.481608924431302	0.233233646986641	-1.65654121525431	-0.319429933965418	0.385326743107433	93.6094069529652	92.8900255754476	93.6246786632391	93.6094069529652	92.8900255754476	93.6246786632391	0.320007190835756	0.204177875084292	0.220864570310293	0	0.35	17.57	0.253234773272371	0.165044009293283	0.182567378344544	0.333743844506754	0.203052417725588	0.216191345066786	0
1	2	2	0.4	0.6	0.3	5	0.811485251062858	0.487188079441335	0.254018663133293	0.812698096971474	0.484089930970469	0.26019260328367	-1.60729401568282	-0.328602349779221	0.30835225428284	91.1367050575864	88.988988988989	89.4894894894895	91.1367050575864	88.988988988989	89.4894894894895	0.28754585827016	0.222120880485281	0.238562618355308	0.808669980565697	0.465663257275477	0.255213805949635	-1.60093992461245	-0.277791074285525	0.326178871239726	91.1088400613183	86.6121614716403	88.6821705426357	91.1088400613183	86.6121614716403	88.6821705426357	0.350946756745869	0.25785715495969	0.269267098852791	0	0.810810810810811	22.8528528528529	0.297588649703626	0.237753951029664	0.258690179136035	0.37490091518392	0.280329618679255	0.307572864876441	0.15
1	0.5	0.5	0.2	0	0.6	5	0.596804532513123	0.489390078526519	0.417120234533999	0.604519522407477	0.491250676939675	0.420707229090578	-0.691211296814026	-0.343580878782528	-0.145008921443406	96.85	97.5	96.95	96.85	97.5	96.95	0.15710740231455	0.14307328672543	0.137989983695394	0.576231032975741	0.450342948607149	0.384961496318222	-0.604257179895367	-0.22904376708642	-0.0468948370368373	96.6053748231966	93.9179632248939	94.3422913719943	96.6053748231966	93.9179632248939	94.3422913719943	0.225207003459078	0.202547253943602	0.19757885212284	0.01	0.05	0.19	0.13751910485665	0.124069715792746	0.118054385680031	0.198589342939486	0.180187078910682	0.173289153373875	0
1	0.5	0.5	0.2	0.3	0.6	5	0.598558962380596	0.48963956162158	0.416230153883109	0.601458407813039	0.490918475362671	0.420936984397386	-0.684079477852068	-0.344034484582053	-0.146295096353403	93.15	93.1	92.75	93.15	93.1	92.75	0.177097056270856	0.161480783811307	0.154425857035362	0.570942442309614	0.451826499884864	0.385724424897307	-0.592587290731518	-0.235126745810233	-0.0494596018302133	89.4542772861357	89.0117994100295	89.8967551622419	89.4542772861357	89.0117994100295	89.8967551622419	0.253938813530963	0.23015298302387	0.219275618447659	0.01	0.04	0.22	0.176324510882086	0.158658392420599	0.153335907490393	0.250923752948277	0.223207229962174	0.218642063253735	0
1	0.5	0.5	0.2	0.6	0.6	5	0.590607663035031	0.480081367777769	0.413081166871262	0.593160615758303	0.486394351308451	0.418792307167565	-0.661189613582634	-0.333713715788378	-0.141523191274657	90.2451225612806	90.4452226113057	90.45	90.2451225612806	90.4452226113057	90.45	0.212658905474864	0.202910429650041	0.198356614928652	0.543115859294807	0.423872386242043	0.360234218272423	-0.511886950777735	-0.159126881999035	0.0212971799908555	83.0434782608696	81.0869565217391	82.8260869565217	83.0434782608696	81.0869565217391	82.8260869565217	0.284187194610565	0.266304176126783	0.264061015769425	0.02	0.25	0.71	0.222359724054526	0.212209703298604	0.206209140188772	0.310135839456751	0.299225590137226	0.286883350523559	0.05
1	0.5	0.5	0.4	0	0.6	5	0.599633696224792	0.486397966670423	0.416181277670577	0.603479640744955	0.489935367471445	0.419803903980372	-0.688417746809686	-0.340344996107791	-0.142829834664368	97.2986493246623	97.1	96.75	97.2986493246623	97.1	96.75	0.167562809402497	0.158733215535688	0.158194266148993	0.575950282932067	0.450108695689928	0.3871439901388	-0.604865542240484	-0.22892213754416	-0.0531760731085305	94.8754448398576	93.9501779359431	94.8042704626335	94.8754448398576	93.9501779359431	94.8042704626335	0.241036179077171	0.218022247926847	0.217528349310768	0.03	0.3	0.88	0.146932154729757	0.139191572667995	0.137032309612724	0.215081543706857	0.191515929274687	0.187862299109422	0.05
1	0.5	0.5	0.4	0.3	0.6	5	0.592234281677662	0.482885161528653	0.418095590679168	0.59966306447626	0.491491459727553	0.423287719505663	-0.679139380196245	-0.346458027548036	-0.153152439792723	93.1	93.6	94.45	93.1	93.6	94.45	0.188643048514744	0.178314468910892	0.175216844672013	0.56806824093227	0.447250136381193	0.385770386532834	-0.585746318333691	-0.223367104615574	-0.0500651394042038	91.6546762589928	90.2158273381295	91.0007199424046	91.6546762589928	90.2158273381295	91.0007199424046	0.272622529076859	0.25251671983438	0.248713017248215	0.04	0.32	1.07	0.18719476243093	0.174269485288557	0.168983782976432	0.27277815020144	0.250221573749287	0.243763952914806	0
1	0.5	0.5	0.4	0.6	0.6	5	0.597085879321607	0.492417806045174	0.425515161938092	0.588757680551394	0.483145920460235	0.418326366724247	-0.649322328083507	-0.325916311382935	-0.141070510408148	89.65	88.95	89.55	89.65	88.95	89.55	0.234757359590155	0.22582075652726	0.22431608817026	0.534981323297681	0.414257184038107	0.355607956203756	-0.488921465481034	-0.132240069514377	0.0345131459132988	79.8444130127298	77.8642149929279	78.8393489030432	79.8444130127298	77.8642149929279	78.8393489030432	0.30871551213023	0.290229486564958	0.287179590433701	0.09	0.97	2.46	0.245720488906731	0.239089334161048	0.237826943528083	0.329826661410776	0.310561600944565	0.316508061141592	0
1	0.5	1	0.2	0	0.6	5	0.601105393552968	0.49221435951031	0.418777283844705	0.604316991674432	0.490266968407184	0.419669637295194	-0.6903681345362	-0.340726369021469	-0.142137202524734	97.1985992996498	97.25	96.8	97.1985992996498	97.25	96.8	0.153368472791792	0.1390976699613	0.133780567997625	0.573262551313944	0.449022513170617	0.383792551459109	-0.594735711223146	-0.22513296865698	-0.0436431861829473	94.8550724637681	91.7391304347826	93.3333333333333	94.8550724637681	91.7391304347826	93.3333333333333	0.222064715428054	0.196181491084879	0.191523561047622	0	0.01	0.08	0.134974451563219	0.123781450165952	0.119021852180516	0.196723184339254	0.176414335437844	0.174169797901142	0.05
1	0.5	1	0.2	0.3	0.6	5	0.60035384266061	0.488288465745879	0.418740627125534	0.600619727837551	0.489316935407018	0.419030337887594	-0.68043205915526	-0.338879528614165	-0.14077020825596	94.1470735367684	94.55	94.05	94.1470735367684	94.55	94.05	0.169487584228631	0.153216522610079	0.146130305857365	0.573951995617667	0.453324423527051	0.38702492994292	-0.600965031607489	-0.238887833073112	-0.05304415120591	90.2919708029197	89.9270072992701	89.3430656934307	90.2919708029197	89.9270072992701	89.3430656934307	0.247887236514075	0.219675768132538	0.209881301199743	0	0.02	0.15	0.165730659375775	0.147007478367636	0.141054563279164	0.240727293277208	0.21363212854918	0.208124885497989	0.05
1	0.5	1	0.2	0.6	0.6	5	0.597766333327843	0.488274683197481	0.418816554946684	0.595209912696025	0.486773426743935	0.418514933260904	-0.667032898400957	-0.334278964105202	-0.140541941692467	90.5	90.75	90.2	90.5	90.75	90.2	0.205387358491759	0.195361603918072	0.190065373949818	0.544900676099616	0.425836903046334	0.361428695742649	-0.51477540957706	-0.163917286385507	0.0181265812375515	83.3333333333333	80.1418439716312	80.9219858156028	83.3333333333333	80.1418439716312	80.9219858156028	0.272681668994387	0.25576036423313	0.250786728095506	0	0.16	0.45	0.213873417498578	0.202768433094317	0.198346717910064	0.288358798157486	0.283416133153921	0.274276361419973	0
1	0.5	1	0.4	0	0.6	5	0.602407466930566	0.493104631602236	0.421352597020445	0.604229221211728	0.490561510731799	0.419594532257476	-0.690269438242999	-0.341719178722868	-0.142064761044	97.2986493246623	97.4	97.9	97.2986493246623	97.4	97.9	0.158538282207748	0.149218007795786	0.150249058566668	0.574700236643728	0.449290749050875	0.386434608849597	-0.59969416948025	-0.225983356988085	-0.0509725775651786	94.9926362297496	93.0044182621502	94.4771723122239	94.9926362297496	93.0044182621502	94.4771723122239	0.230472408083856	0.207073852412279	0.205565518512419	0	0.12	0.72	0.13783837093146	0.128120746697948	0.128138110742309	0.201818091689675	0.183582313045	0.183343463006292	0.05
1	0.5	1	0.4	0.3	0.6	5	0.598771393145023	0.491538538043373	0.420005852844674	0.599833773150462	0.488581353162113	0.41921311019696	-0.678890772568002	-0.337254570815824	-0.141534793644611	93.05	93.6	94.55	93.05	93.6	94.55	0.176868226389709	0.165474139136144	0.164443915011631	0.572629131784351	0.452885947826974	0.389016083941028	-0.59839994169471	-0.238056270348201	-0.0585819899556614	89.2441860465116	89.5348837209302	91.2727272727273	89.2441860465116	89.5348837209302	91.2727272727273	0.25334879188175	0.233718096154361	0.230641168311675	0	0.14	0.89	0.178138953155694	0.158674207253815	0.156351833136219	0.254834298687296	0.223800255885236	0.221140837014582	0
1	0.5	1	0.4	0.6	0.6	5	0.596119562316616	0.487886672893304	0.422033786763982	0.589489208091195	0.480546925912471	0.413992513584854	-0.649154552399819	-0.316656445808654	-0.128165027517875	89.75	89.9399399399399	90.5905905905906	89.75	89.9399399399399	90.5905905905906	0.21461102458213	0.20803281086707	0.206540623345135	0.539468581520537	0.418962583069766	0.358770328290796	-0.500103113466454	-0.144792908102368	0.0253572937095059	80.2827380952381	78.4226190476191	79.8212956068503	80.2827380952381	78.4226190476191	79.8212956068503	0.284010397702215	0.268292271116686	0.269656340395622	0.03	0.48	1.58	0.221451277365888	0.211231385935975	0.211915412325316	0.302338742834078	0.290892362407798	0.290208069113787	0
1	0.5	2	0.2	0	0.6	5	0.59870917611282	0.488491822815548	0.417109719557007	0.603149727327237	0.490558206917172	0.419508130492279	-0.686447166556414	-0.341370677618525	-0.141615597444945	97.25	96.9	97.4487243621811	97.25	96.9	97.4487243621811	0.15163028882203	0.136389567449497	0.130791209016446	0.573539806845715	0.450249575455923	0.384733806320114	-0.595328726137717	-0.228358552480404	-0.0461902634071158	95.8793230316409	93.0831493745401	93.8925680647535	95.8793230316409	93.0831493745401	93.8925680647535	0.225395613087283	0.194784236968753	0.188841303629401	0	0.01	0.04	0.133923712187893	0.118063766384779	0.113897489495963	0.193889925744367	0.168829833781755	0.168848725206583	0
1	0.5	2	0.2	0.3	0.6	5	0.604776409751455	0.494233700045192	0.422754608583349	0.601287227032574	0.490466168577582	0.419958910931405	-0.682804357936698	-0.342294643267683	-0.143402891045395	93.15	93.65	93.3	93.15	93.65	93.3	0.170580750439269	0.153321019443681	0.14529054474598	0.575059081374428	0.455206910418291	0.388629643162886	-0.605250606082087	-0.244167143677553	-0.0573033207311286	88.9469753547423	88.9469753547423	88.722927557879	88.9469753547423	88.9469753547423	88.722927557879	0.247873657080242	0.220958165712051	0.209011127425688	0	0.01	0.13	0.167721392883758	0.149287238300194	0.143675020451368	0.246967700722417	0.213154900003805	0.204844797640789	0
1	0.5	2	0.2	0.6	0.6	5	0.595937604080846	0.489840283094895	0.420240841979761	0.596737937363971	0.487582668522586	0.418330158296119	-0.671971716793577	-0.3365362515292	-0.139936754372569	90.6	89.95	89.85	90.6	89.95	89.85	0.205462415612123	0.19375122755525	0.187723774912962	0.541575386573608	0.421423960412638	0.356057771882427	-0.50426676021747	-0.150661030964045	0.0337165849060589	80.8166409861325	77.8120184899846	79.6610169491525	80.8166409861325	77.8120184899846	79.6610169491525	0.272737511757761	0.253597949494441	0.249515895824507	0	0.08	0.3	0.21305002459241	0.201757014254603	0.19464556797299	0.285020999682092	0.269752968282987	0.263778990225696	0
1	0.5	2	0.4	0	0.6	5	0.604585876216581	0.491459558202215	0.419085780091239	0.603352876612661	0.488497548575959	0.417203371291636	-0.687490548265158	-0.335753663023815	-0.13539407740152	96.7483741870935	97.05	97.3986993496748	96.7483741870935	97.05	97.3986993496748	0.153825332121767	0.142720079950843	0.143814132695907	0.573503476921416	0.449721112962687	0.386370313383668	-0.595333187440219	-0.226944876212128	-0.0507763268969689	93.5178441369264	92.571012381646	93.8820101966497	93.5178441369264	92.571012381646	93.8820101966497	0.219760203945791	0.19765947842869	0.195878721584169	0	0.04	0.56	0.139536630668276	0.127170182473512	0.122361961082366	0.195683276296693	0.173142267728758	0.172742809053414	0.05
1	0.5	2	0.4	0.3	0.6	5	0.598898473087385	0.492199341180222	0.420621347959191	0.601606567728913	0.489708596085373	0.419887544319452	-0.684098270142586	-0.34015078644168	-0.143277852009327	93.8969484742371	94.55	94.8474237118559	93.8969484742371	94.55	94.8474237118559	0.171178409438507	0.157342417891644	0.15598794078564	0.575001902023428	0.453994459751934	0.389098380279813	-0.605361746151302	-0.24076350110359	-0.0585870974879945	90.1526717557252	89.6946564885496	89.618320610687	90.1526717557252	89.6946564885496	89.618320610687	0.24580884770059	0.219837775869199	0.213204564878829	0	0.09	0.62	0.170843969248984	0.149951998316976	0.148818437215618	0.249672139970797	0.212307334500493	0.20956210886471	0.05
1	0.5	2	0.4	0.6	0.6	5	0.597433290176093	0.488445842992016	0.420827370718819	0.593132144338874	0.484070210133717	0.415838352384803	-0.660554286239487	-0.326857380699567	-0.133349960387825	90.2	90.4452226113057	90.55	90.2	90.4452226113057	90.55	0.206786257407153	0.198031575257977	0.195785233462847	0.545776490075121	0.426663988135214	0.366148158740637	-0.518175188860099	-0.166390329366221	0.00474468307857139	81.7796610169491	80.0141242937853	82.1327683615819	81.7796610169491	80.0141242937853	82.1327683615819	0.274991779442293	0.25894754917282	0.255623418289519	0	0.26	1.14	0.216499954277293	0.208781101979568	0.205733111278941	0.291096347797875	0.281492445314033	0.280223193520918	0
1	1	0.5	0.2	0	0.6	5	0.69126658029485	0.4862170044927	0.344836586206801	0.69754196092127	0.49096712408206	0.347696939110089	-1.02936388111269	-0.343049117156258	0.0553151818341392	96.4982491245623	96.85	96.95	96.4982491245623	96.85	96.95	0.179267208235012	0.145907905812838	0.137339578128574	0.678067424304954	0.446937637088089	0.315920838247812	-0.963690031634739	-0.219660528347805	0.144509827209077	95.2966714905933	92.6917510853835	94.0665701881331	95.2966714905933	92.6917510853835	94.0665701881331	0.271107396855484	0.21040061368299	0.19859011157833	0	0.05	0.57	0.161273749238073	0.13241460626684	0.119845004349021	0.246703266712876	0.189388957728849	0.177954183036069	0.05
1	1	0.5	0.2	0.3	0.6	5	0.687081479944689	0.485114025899923	0.343623739752505	0.693368059004315	0.491420550323464	0.350890869941694	-1.01726296213828	-0.345494167862609	0.0467046148231629	93.7437437437437	93.45	93.5	93.7437437437437	93.45	93.5	0.200862031361913	0.162836120814951	0.152078815630299	0.677328047205849	0.461151961937526	0.330089408515418	-0.968706773381729	-0.262012231990095	0.105471880307338	92.910447761194	93.7313432835821	91.9402985074627	92.910447761194	93.7313432835821	91.9402985074627	0.304258812598983	0.238721553304568	0.220497624791505	0	0.05	0.81	0.201128543463284	0.159229503271915	0.147403288728093	0.296592905056446	0.231727922415906	0.22229468804711	0.1
1	1	0.5	0.2	0.6	0.6	5	0.682479798706055	0.486534850326025	0.34957674233297	0.686746150916836	0.488119856212777	0.354050982637442	-0.996537397838883	-0.338977959019903	0.0385658761490974	91.05	89.5447723861931	89.95	91.05	89.5447723861931	89.95	0.235566391511128	0.206431212296091	0.198202484965711	0.656870779620325	0.435107153763154	0.311059145910753	-0.900599679021616	-0.191285993514229	0.162475097840006	85.7890800299177	81.9133034379671	82.6347305389222	85.7890800299177	81.9133034379671	82.6347305389222	0.33081609889962	0.276352278304323	0.266738937096028	0.01	0.29	2.04	0.24066308349898	0.218466715343468	0.205293111942435	0.347413067553149	0.302384435568713	0.291708773642863	0
1	1	0.5	0.4	0	0.6	5	0.689486370736109	0.486442042652539	0.345670105060653	0.695384342625061	0.489044016356313	0.347677583286644	-1.0220639413759	-0.338048758403578	0.0555399810153418	96.45	96.7	97	96.45	96.7	97	0.194796951366436	0.165126130447798	0.162409257691054	0.676230060175425	0.444277341820669	0.31925971161097	-0.961318303507379	-0.212964342848419	0.135726262217296	95.2112676056338	94.5774647887324	94.84827099506	95.2112676056338	94.5774647887324	94.84827099506	0.296560059025234	0.237001726337093	0.227875172200228	0	0.38	2.33	0.173645891106899	0.145924463203086	0.141140606590176	0.279105025157283	0.205699310488731	0.201730720511635	0
1	1	0.5	0.4	0.3	0.6	5	0.681731291317911	0.478147995987834	0.340762705958311	0.689389085239645	0.489690566697918	0.354234577698822	-1.00408866272323	-0.342060316717387	0.0378064225266767	92.3423423423423	92.896448224112	93	92.3423423423423	92.896448224112	93	0.21820451275478	0.188757222158073	0.185076239309691	0.671309667744908	0.452305914240314	0.329650173067308	-0.949478296042555	-0.238677576147486	0.107792651135228	92.2668688400303	90.068233510235	90.9711684370258	92.2668688400303	90.068233510235	90.9711684370258	0.337236541973849	0.270427236228221	0.256309052644699	0	0.48	2.98	0.22063844959508	0.190329065986624	0.184965701980798	0.318841007870319	0.267648787693061	0.261039204584829	0.1
1	1	0.5	0.4	0.6	0.6	5	0.674243367922664	0.477162227683125	0.347402383421804	0.68052673137969	0.488168317844523	0.364106464792611	-0.976939347879678	-0.341404829795915	0.0108620519832311	89.8949474737369	88.35	88.95	89.8949474737369	88.35	88.95	0.258725589479405	0.237275049342498	0.233659025984741	0.647216629919158	0.42682397241772	0.318355148591706	-0.877435734099525	-0.170103069317666	0.142041572491036	85.7247976453274	82.7814569536424	82.8402366863905	85.7247976453274	82.7814569536424	82.8402366863905	0.362765372203151	0.31843993965589	0.30393006174475	0.01	1.14	5.54	0.270819511489561	0.253432075198902	0.250126792241086	0.412668291238225	0.360744524450863	0.363319902834481	0.05
1	1	1	0.2	0	0.6	5	0.694272824589544	0.48946383763305	0.3453654602325	0.697731057616815	0.491363909911524	0.347596005507611	-1.02944911229006	-0.343930210383469	0.0555677972915135	97.0985492746373	97.55	97.4	97.0985492746373	97.55	97.4	0.175852810537531	0.142573672576882	0.134911755969628	0.677827562942783	0.449607110517204	0.318262484734461	-0.961927085587215	-0.227061809076736	0.137881099442537	94.7894361170592	92.9336188436831	94.9321912919343	94.7894361170592	92.9336188436831	94.9321912919343	0.264475136877496	0.203951272633259	0.197361876232037	0	0.07	0.61	0.154545061821269	0.124844712755645	0.114603095097059	0.240841385481225	0.183010607457243	0.175221791680459	0.05
1	1	1	0.2	0.3	0.6	5	0.693104733524143	0.488516531691474	0.348728355307465	0.692326029798256	0.4908962077017	0.350158221153957	-1.01208072143304	-0.343727033124737	0.0487315930504139	93.95	93.8	93.9	93.95	93.8	93.9	0.197174741472175	0.160619995835436	0.151684876800767	0.67944851468275	0.461657362756529	0.328392041127694	-0.974870486445759	-0.263201941955643	0.110574170088788	91.3608562691132	90.9021406727829	91.4373088685015	91.3608562691132	90.9021406727829	91.4373088685015	0.305147292937503	0.241226893756505	0.222193648708632	0	0.04	0.87	0.192484644193247	0.153591641741775	0.144805641925915	0.284217294718027	0.229136016551677	0.220660139318945	0
1	1	1	0.2	0.6	0.6	5	0.686936704631256	0.488231564614776	0.35131187304199	0.686802348922652	0.486121781829824	0.351014578134925	-0.996254147426021	-0.332990276434005	0.0469488309741369	91.1	88.9944972486243	89.75	91.1	88.9944972486243	89.75	0.228079353618442	0.200387377231909	0.195346661976834	0.661701069126808	0.439741659654414	0.312531549840757	-0.919427802021494	-0.204453901494081	0.157336001584212	85.6492027334852	81.7767653758542	83.4980988593156	85.6492027334852	81.7767653758542	83.4980988593156	0.328708914401317	0.279711895058775	0.269992509201203	0.01	0.26	1.92	0.23709450569137	0.214515302932313	0.203855888132036	0.352119667419217	0.302985949520316	0.294984968525129	0
1	1	1	0.4	0	0.6	5	0.692352574292367	0.491163838367089	0.346967119982013	0.698060243606936	0.490507306902503	0.348405120367946	-1.03150236376458	-0.341926292738144	0.0535062735915964	97	97.3	97.2	97	97.3	97.2	0.183815368726733	0.157633841092903	0.161369273576191	0.678564584304011	0.45065062593635	0.324326697556397	-0.964801023727284	-0.230203325991212	0.12119942552678	95.6944444444444	93.8194444444444	95.552466990966	95.6944444444444	93.8194444444444	95.552466990966	0.270032823013259	0.21710588846194	0.217507008094419	0	0.25	2.57	0.161808668932178	0.137606106673684	0.136682277780908	0.241513374720382	0.188436974673992	0.193494307637831	0
1	1	1	0.4	0.3	0.6	5	0.690448295860845	0.485349664974672	0.349067937344621	0.690245257548184	0.49076368873759	0.353493879443539	-1.0046132943225	-0.343984850128716	0.0398215236436658	94.2971485742871	93.95	94.25	94.2971485742871	93.95	94.25	0.204163720125228	0.176834946029867	0.178378117242375	0.677011661098157	0.461578075544137	0.336012085964237	-0.967935215612918	-0.263874394000955	0.0899486296261395	90.6106870229008	90.6106870229008	92.0610687022901	90.6106870229008	90.6106870229008	92.0610687022901	0.307524777546355	0.251692277562387	0.244140897246073	0	0.4	3.2	0.198554377158264	0.167589781148737	0.170652245347166	0.29880307249303	0.244921101733059	0.243234789159937	0.05
1	1	1	0.4	0.6	0.6	5	0.677603552983224	0.477678940394695	0.348346964353879	0.682502199515602	0.484569700506965	0.357507872640224	-0.981328240674974	-0.329289256930453	0.0289707634558121	91.5	90.35	91.4	91.5	90.35	91.4	0.243155155219068	0.221392044347825	0.22006316008489	0.654145511824857	0.430542186509013	0.317646904094714	-0.893848308431073	-0.179283001816908	0.143588841526758	86.2357414448669	83.4980988593156	85.4309687261632	86.2357414448669	83.4980988593156	85.4309687261632	0.34401716335724	0.296058832660132	0.292335257199079	0	0.77	5.33	0.2497526423158	0.227251571020239	0.224924457940349	0.365369860924772	0.322386904636102	0.31847442213803	0
1	1	2	0.2	0	0.6	5	0.694611689617083	0.492366337476171	0.348181191690427	0.698179778396855	0.490717466220921	0.346527949757394	-1.03088732856789	-0.341915242243526	0.0584802880468605	97.6	97.2	97.15	97.6	97.2	97.15	0.172146167495558	0.137803699432104	0.130392146574962	0.679198433063198	0.452335348003221	0.320406446588601	-0.964988702951896	-0.234259906451577	0.131548206531346	96.3673749143249	93.1459904043866	94.9965729952022	96.3673749143249	93.1459904043866	94.9965729952022	0.255471898323017	0.192166283674779	0.187078608102985	0	0.02	0.43	0.150783165944004	0.120663637003491	0.111104611039047	0.224810491284381	0.169985914160622	0.162378261929586	0
1	1	2	0.2	0.3	0.6	5	0.69113989193397	0.491110941577895	0.351116468835602	0.691593517097181	0.489249084991371	0.347967541343319	-1.00859532230113	-0.338871816691905	0.0547738473402882	94.95	94.1	93.35	94.95	94.1	93.35	0.19457782670489	0.157716593452906	0.148173414311212	0.678164261067847	0.461008572640121	0.327832161629625	-0.968781341874518	-0.261120580780303	0.111990084789363	92.6042486231314	89.771833202203	90.7946498819827	92.6042486231314	89.771833202203	90.7946498819827	0.303407101271837	0.234482050912244	0.215827196274693	0	0.02	0.61	0.187402980604885	0.151636946675137	0.144085531113172	0.277688041350955	0.225390721094897	0.20906221683432	0
1	1	2	0.2	0.6	0.6	5	0.686408166486893	0.488116690739564	0.355021022431489	0.687433395699866	0.485939501861377	0.350750766386143	-0.997834870834118	-0.331945559712672	0.0475592853323021	91.3	89.2	89.65	91.3	89.2	89.65	0.226000777354005	0.195591353993216	0.190037126470326	0.66004611539909	0.440167089160681	0.313568983859964	-0.909297448460356	-0.204694421266093	0.154353195763239	86.5021770682148	82.8737300435414	83.5148874364561	86.5021770682148	82.8737300435414	83.5148874364561	0.321953738253937	0.268167681536523	0.257691963257248	0	0.14	1.66	0.230922699341221	0.205780177810124	0.199263905896948	0.330177029515023	0.285790123260755	0.276160278389846	0
1	1	2	0.4	0	0.6	5	0.693390150407256	0.491051080744487	0.354034088095644	0.698050227828336	0.49063797785403	0.348325739803456	-1.03087327500565	-0.341934276544112	0.0537746112596163	96.9	97.65	98.05	96.9	97.65	98.05	0.175790640185153	0.14958287785538	0.159897431123284	0.679181221200897	0.449609470672911	0.326241018005609	-0.96674271053177	-0.226938355745619	0.115995620641409	95.4446854663774	93.3477946493131	94.7826086956522	95.4446854663774	93.3477946493131	94.7826086956522	0.261522226236318	0.206490144064489	0.210795251127608	0	0.13	3.43	0.156021400361961	0.128554527929964	0.134750494594951	0.238268302129666	0.185253551249642	0.194291383614257	0
1	1	2	0.4	0.3	0.6	5	0.689788426749573	0.490375595583961	0.350168982258591	0.69239861881589	0.490757661400093	0.35267352014503	-1.01286772428519	-0.343610021797201	0.0419678058553299	94.1470735367684	93.95	94.45	94.1470735367684	93.95	94.45	0.199795031295278	0.168078257515924	0.174790541266316	0.679275818173416	0.462600055636129	0.334405906082695	-0.97673411949977	-0.266640119337862	0.0939456285761401	90.7827359180688	90.4169714703731	91.3970588235294	90.7827359180688	90.4169714703731	91.3970588235294	0.300791356548785	0.240982571153745	0.237325977096941	0	0.16	3.7	0.196549111479816	0.15996215196516	0.165461507905726	0.29925055629941	0.236749517864845	0.233960386549789	0.05
1	1	2	0.4	0.6	0.6	5	0.686443404567665	0.490809593385181	0.366042886490602	0.684083388947235	0.482384923855269	0.352841112528368	-0.985600812353766	-0.322191229978621	0.0419266596733993	90.95	89.7948974487244	89.6	90.95	89.7948974487244	89.6	0.229186035565079	0.207542735375099	0.212512580898799	0.657782521989728	0.434688209156698	0.318589818688142	-0.906581756868979	-0.190417708929302	0.140812228529835	84.862043251305	80.9097688292319	81.4145974416855	84.862043251305	80.9097688292319	81.4145974416855	0.323393023572612	0.274314279152663	0.273016893623197	0.01	0.51	5.8	0.236841903458709	0.21683571283508	0.215662715175459	0.370441503102429	0.310001059852663	0.309472695157038	0
1	2	0.5	0.2	0	0.6	5	0.82214537133906	0.488209820000365	0.206480102107054	0.828965371960598	0.491664839448827	0.209803614488412	-1.69309448928051	-0.345063495338293	0.44984182299037	96.9	96.95	96.95	96.9	96.95	96.95	0.243280199618123	0.147545829794795	0.138736954700235	0.818628090355926	0.448070324309047	0.193035821675479	-1.65004312680647	-0.222783837784683	0.507392795871383	96.893063583815	93.135838150289	96.0982658959538	96.893063583815	93.135838150289	96.0982658959538	0.374564925485766	0.208738286921632	0.195546803954489	0	0.08	3.3	0.221670335568134	0.131763886121227	0.120895118294389	0.329488779486397	0.184148298950809	0.172695078767109	0
1	2	0.5	0.2	0.3	0.6	5	0.814567833781718	0.48986597840648	0.215322030687855	0.819806793450415	0.490732110416376	0.216723138237917	-1.64382842319054	-0.343636597240029	0.431029840480279	93.7968984492246	93.55	94.1	93.7968984492246	93.55	94.1	0.267095368106834	0.166585269852347	0.158091156120496	0.815646871730058	0.464107991964409	0.208684383575223	-1.65473986994802	-0.271133870838255	0.463306677649715	93.0268199233716	89.4252873563218	91.0207214121259	93.0268199233716	89.4252873563218	91.0207214121259	0.427003688231125	0.244381381233319	0.223817600301021	0	0.1	5.13	0.267348393458911	0.162824824690719	0.154049171029293	0.420129403230913	0.246145932438688	0.22715705369427	0.05
1	2	0.5	0.2	0.6	0.6	5	0.807865241382772	0.485408951259923	0.231730808794407	0.814090789840084	0.485264055992092	0.233708577438875	-1.61594949171098	-0.33108811105945	0.384368484326574	92.3461730865433	89.25	89.8449224612306	92.3461730865433	89.25	89.8449224612306	0.294547557690603	0.216219293702003	0.204175057832511	0.804032303358368	0.444072152713332	0.21013264630735	-1.59698453254464	-0.218524080117867	0.467033335605478	91.8552036199095	83.5595776772247	84.4106463878327	91.8552036199095	83.5595776772247	84.4106463878327	0.448344266130231	0.301860451483812	0.265024564846128	0	0.41	9.46	0.298833594730797	0.224534240102341	0.212132472277258	0.460246004108329	0.32365210937586	0.286514570875161	0.05
1	2	0.5	0.4	0	0.6	5	0.822628670759472	0.492408342007428	0.217349558321097	0.825316848327932	0.489553644679874	0.211897612280753	-1.67084707593133	-0.339809670276878	0.444996435447219	97.1985992996498	96.2	97.45	97.1985992996498	96.2	97.45	0.260161830369793	0.169675458761443	0.170122595221043	0.815002994983465	0.437570715705317	0.20094541037606	-1.63680253716752	-0.193883711115164	0.484921601126372	96.6971187631764	91.8482080112439	95.9430604982206	96.6971187631764	91.8482080112439	95.9430604982206	0.411420748284636	0.243029554554537	0.235421976588848	0	0.43	9.05	0.227583321819189	0.152872764237562	0.144136866597576	0.371765445984591	0.212289204513696	0.203234332144672	0.05
1	2	0.5	0.4	0.3	0.6	5	0.806828652059613	0.48602716980509	0.221878976360084	0.817268433815869	0.491409024568677	0.226197823728111	-1.63202246849383	-0.347537844064893	0.40535553908785	93.9	92.55	92.95	93.9	92.55	92.95	0.288376521965063	0.195176752648249	0.19276395386125	0.810054612370204	0.4565255389493	0.219239750931247	-1.63821722442336	-0.25254648702644	0.433954166143022	93.0038022813688	88.5258358662614	92.1193573068095	93.0038022813688	88.5258358662614	92.1193573068095	0.474011401842354	0.28729947772902	0.264997931838105	0	0.55	10.81	0.28499776432152	0.199415641923011	0.193101788199663	0.493136549390412	0.291750142811725	0.261375614314693	0
1	2	0.5	0.4	0.6	0.6	5	0.802212979693303	0.48029362282027	0.244865053149666	0.808009164806714	0.48996847982417	0.257621878393356	-1.58903707212226	-0.34783181738556	0.316620144435994	90.8	88.65	88.8444222111056	90.8	88.65	88.8444222111056	0.317320335973219	0.249059596319767	0.241520039337424	0.797101761311552	0.43924142962173	0.236655476690613	-1.58608518476063	-0.209234446516467	0.39065005110418	89.8653437278526	83.7703756201276	85.5051244509517	89.8653437278526	83.7703756201276	85.5051244509517	0.509153768346109	0.342781900994682	0.306173684014791	0	1.51	16.01	0.338156115784193	0.26846990126787	0.260673125495897	0.562813233117732	0.394756439231689	0.361625595404106	0
1	2	1	0.2	0	0.6	5	0.821942674129961	0.488453540294217	0.206239965099744	0.829928152363772	0.491941519802324	0.21025090186916	-1.697625379622	-0.345807216492485	0.448383381183328	96.8	97.0485242621311	97.7	96.8	97.0485242621311	97.7	0.236539401784279	0.145614936050118	0.14024924170826	0.821857961089746	0.449458451038803	0.192866825775863	-1.67344664298547	-0.226824483093011	0.50759237588267	96.4125560538117	92.8251121076233	96.7838444278235	96.4125560538117	92.8251121076233	96.7838444278235	0.373840267340819	0.210537421863081	0.197142782689374	0	0.05	4.16	0.211382197918553	0.131210626688051	0.120079083589067	0.349361725461765	0.189162014282443	0.169882643071052	0
1	2	1	0.2	0.3	0.6	5	0.815616446921291	0.489803715727416	0.215627594975484	0.820790010386781	0.491239186796836	0.216974272543396	-1.64890112949249	-0.344998982067103	0.430002144544207	93.9	93.25	94.75	93.9	93.25	94.75	0.262930424285147	0.165044663905872	0.159606791026589	0.814889437056065	0.466347781145709	0.210164643979246	-1.64672559054443	-0.277489051938878	0.458119807520174	93.1442080378251	89.7476340694006	92.1800947867299	93.1442080378251	89.7476340694006	92.1800947867299	0.418513788034289	0.247944554245127	0.227492722886578	0	0.07	5.57	0.262183457010908	0.161033914258017	0.15116607517894	0.40603992379524	0.245589064504064	0.223423822409264	0
1	2	1	0.2	0.6	0.6	5	0.809749166990665	0.486349940510816	0.231445942593353	0.815776475013283	0.486853110272107	0.236212180775595	-1.62546849968439	-0.335581544819014	0.376787483204804	91.9	89.3	89.5447723861931	91.9	89.3	89.5447723861931	0.2881062967657	0.214138373939526	0.205178657930166	0.806370422819639	0.444803557198021	0.21191067200491	-1.61158316652161	-0.219887540229972	0.461022757635123	89.7815912636505	84.1653666146646	84.5303867403315	89.7815912636505	84.1653666146646	84.5303867403315	0.449567245134986	0.303428205887479	0.265475358712349	0	0.4	9.94	0.296076140741334	0.223099053362603	0.212911590084946	0.463872437461547	0.320763143711116	0.288505407036426	0
1	2	1	0.4	0	0.6	5	0.822533977106669	0.489206820093692	0.216569464195439	0.827457248565867	0.489449784012296	0.21468620639956	-1.68501195362627	-0.339299724559044	0.436611894351097	96.7	96.5	97.95	96.7	96.5	97.95	0.248971410265177	0.165680628948628	0.178318667521346	0.815778345275117	0.441224257746497	0.206256137584236	-1.63643049686067	-0.204107075611108	0.468094300353029	96.4714184897671	93.0839802399435	97.2622478386167	96.4714184897671	93.0839802399435	97.2622478386167	0.386071553952216	0.232337271764353	0.237013663951789	0	0.36	11.31	0.230895966072813	0.148022054037854	0.146696075974332	0.349707416702727	0.203395663066153	0.209751625602766	0
1	2	1	0.4	0.3	0.6	5	0.814600873570503	0.486852956474225	0.22373344336897	0.81990066242007	0.491650441085291	0.227075542919965	-1.64538477818518	-0.347467761683264	0.402333687285858	93.4401602403605	93.0465232616308	94.25	93.4401602403605	93.0465232616308	94.25	0.273482405631028	0.183700045493801	0.195933056757149	0.814179412992967	0.462803617029553	0.223467229746424	-1.6482364621079	-0.268464056073835	0.420398784548889	93.6281859070465	90.3298350824588	93.140243902439	93.6281859070465	90.3298350824588	93.140243902439	0.437668924177724	0.26770772927772	0.260893154363813	0	0.48	13.08	0.271715856587098	0.184747284389473	0.189366463557074	0.430924247661139	0.258473694044815	0.262448977216521	0.15
1	2	1	0.4	0.6	0.6	5	0.808114138070206	0.487052443145773	0.248669101229363	0.811950427237499	0.488015926289436	0.252731530540624	-1.60769192770678	-0.340717404771842	0.331115796743609	90.55	89.1	88.6	90.55	89.1	88.6	0.306137095179194	0.236076238419828	0.239743041743226	0.800940922927954	0.441062360070053	0.235744990033465	-1.59231771622906	-0.213155076904427	0.392465505363165	89.1449814126394	82.7509293680297	84.5320959010054	89.1449814126394	82.7509293680297	84.5320959010054	0.467648609915378	0.325999748180455	0.30622735482695	0	1.39	17.99	0.31848084299598	0.249780489073363	0.256404671899796	0.507141229502099	0.370045744635258	0.352502471348206	0
1	2	2	0.2	0	0.6	5	0.823858807110555	0.491070554959155	0.212084276104143	0.830152240601273	0.491289575275347	0.211358096825334	-1.6977359808977	-0.343708995026651	0.444954345173372	97.15	97.35	97.55	97.15	97.35	97.55	0.233298293483857	0.143321751379924	0.142001863985211	0.822578877826796	0.450173860997963	0.198310605571236	-1.67066166216455	-0.228582682852197	0.490744655101763	97.2496473906911	93.441466854725	95.547703180212	97.2496473906911	93.441466854725	95.547703180212	0.358820538230012	0.203313731465637	0.196960354944251	0	0.08	5.28	0.203091030952399	0.124620557826077	0.119796750352277	0.312835378104448	0.179936456207087	0.175940957581412	0
1	2	2	0.2	0.3	0.6	5	0.817248962119696	0.487795369283308	0.213627073616722	0.820925942926359	0.489254119149235	0.216023907395081	-1.64796356027918	-0.338926835416362	0.43264864910778	93.6	93.95	94.9	93.6	93.95	94.9	0.255462213801232	0.159348181454008	0.157968579506919	0.817110746297605	0.468451058466285	0.210458800270231	-1.65619677282228	-0.282759290894102	0.456228439148492	93.5344827586207	91.4450035945363	93.7906137184115	93.5344827586207	91.4450035945363	93.7906137184115	0.402280322953147	0.240641707522359	0.223121454476505	0	0.05	6.54	0.252371306444115	0.152690788788414	0.147121785611067	0.39296509839496	0.228168121362049	0.211822137481468	0
1	2	2	0.2	0.6	0.6	5	0.814594099753118	0.488132119807758	0.228734128227688	0.816893927031779	0.488004364349612	0.233206630507066	-1.63053012639505	-0.33864122348683	0.384696584944519	90.75	88.744372186093	89.45	90.75	88.744372186093	89.45	0.278332418866478	0.199161583551558	0.194588794534786	0.809576696467425	0.454589568697983	0.217278428049669	-1.62095111522326	-0.247110516065433	0.442301318705195	89.9858956276446	84.0620592383639	86.6619115549215	89.9858956276446	84.0620592383639	86.6619115549215	0.409840667596632	0.281818878896774	0.255519692133574	0	0.29	9.69	0.288099721739473	0.216660065877069	0.202085191209668	0.427114050694413	0.304553094583132	0.276530925275053	0
1	2	2	0.4	0	0.6	5	0.821397234501342	0.488640573557124	0.223247407278737	0.829805553490615	0.490574795667687	0.220769338056824	-1.69618340730008	-0.342126436762526	0.418883744512681	97.65	97.2	98.1	97.65	97.2	98.1	0.237168442345169	0.157677390498914	0.19451255981625	0.82088972317212	0.449647438328202	0.214363668315381	-1.66059684361379	-0.227401959502832	0.444131424483143	96.8332160450387	94.1590429275158	97.1223021582734	96.8332160450387	94.1590429275158	97.1223021582734	0.361047410819921	0.21752243120318	0.244521384676915	0	0.31	17.24	0.207362265552501	0.137427424449114	0.159119948275305	0.318265833160624	0.188009240810148	0.214184598761918	0
1	2	2	0.4	0.3	0.6	5	0.819177363933548	0.49259430918934	0.233896942924631	0.821073320844645	0.492750927336015	0.231492929247389	-1.65039756461667	-0.349469965959866	0.388507555937849	93.0965482741371	95.0475237618809	96.248124062031	93.0965482741371	95.0475237618809	96.248124062031	0.260169281367491	0.173548216765959	0.208373835998978	0.818408345953978	0.47082995904334	0.233391037754735	-1.67136572223998	-0.290008575030978	0.38884381533673	91.9663351185922	91.354246365723	93.9274447949527	91.9663351185922	91.354246365723	93.9274447949527	0.416034745100598	0.251058259943022	0.266262063668435	0	0.360180090045022	18.4492246123062	0.260065675493295	0.162553184188422	0.186613634929966	0.420380539113807	0.238131302287397	0.252411204521739	0.05
1	2	2	0.4	0.6	0.6	5	0.811485251062858	0.487188079441335	0.254018663133293	0.814337656524303	0.486397607421429	0.254961750365488	-1.61767106987906	-0.335101255569948	0.323865630235225	91.3413413413413	89.4894894894895	90.5405405405405	91.3413413413413	89.4894894894895	90.5405405405405	0.289646785067116	0.223058729119924	0.247510921351478	0.805308955703214	0.445038001574884	0.24455275671261	-1.60370218651416	-0.221322096079263	0.36339919117658	89.5265423242468	83.5007173601148	86.6969009826153	89.5265423242468	83.5007173601148	86.6969009826153	0.433395172983638	0.302676215655437	0.299609823136004	0	0.950950950950951	22.2622622622623	0.300143405082865	0.235134121631304	0.256313069731498	0.450573790139876	0.334584007434154	0.350627094884478	0.1
-1	0.5	0.5	0.2	0	0.3	10	0.596804532513123	0.489390078526519	0.417120234533999	0.605712857849792	0.495958585971506	0.424903674984099	-0.692705216476228	-0.355965327798286	-0.156108927124233	95.7725213890287	96.1364776718515	95.9418837675351	95.7725213890287	96.1364776718515	95.9418837675351	0.103932726613009	0.094223635439181	0.0903266181664014	0.619871528505434	0.514231922325435	0.439490892410709	-0.741279001365916	-0.409623676769342	-0.196743199200149	93.0115635997989	93.574297188755	93.8755020080321	93.0115635997989	93.574297188755	93.8755020080321	0.127532391145883	0.114356758378293	0.109464739455494	0.015	0.05	0.155	0.0951853936918126	0.0857768714293762	0.0838379069124606	0.11830442829406	0.102868116806579	0.100132013484547	0.65
-1	0.5	0.5	0.2	0.3	0.3	10	0.598558962380596	0.48963956162158	0.416230153883109	0.599385410370083	0.491046820900071	0.421431110903578	-0.67325146142013	-0.342490124571619	-0.146801668034023	93.0325814536341	93.2697137117027	93.5710698141637	93.0325814536341	93.2697137117027	93.5710698141637	0.117876054393054	0.107921142165976	0.10377985850458	0.613047554026309	0.507120270669845	0.435168860251744	-0.719921827430633	-0.389872358817168	-0.185206929528851	92.7427427427427	92.280701754386	92.3733065730055	92.7427427427427	92.280701754386	92.3733065730055	0.14328896386728	0.129718881396271	0.124450680533477	0.005	0.04	0.225	0.120373328141685	0.10872514245231	0.103678541343539	0.142510568185619	0.130638033172178	0.123802206403436	0.25
-1	0.5	0.5	0.2	0.6	0.3	10	0.590607663035031	0.480081367777769	0.413081166871262	0.595425292871321	0.489241697018089	0.421821725129068	-0.662677395199584	-0.338681476919663	-0.148538312858181	91.7794486215539	91.7958979489745	92.5962981490745	91.7794486215539	91.7958979489745	92.5962981490745	0.149588410085841	0.143122922633411	0.140296826062743	0.62235401778148	0.520224802294358	0.450742739081407	-0.755144080644896	-0.430595220240969	-0.229978332252751	88.4268537074148	86.0930465232616	87.25	88.4268537074148	86.0930465232616	87.25	0.176810653173923	0.167057616748615	0.163846617338245	0.02	0.22	0.675	0.155907513698198	0.147069879454829	0.14378329072244	0.187026368659597	0.173618384497808	0.170451603915447	0.25
-1	0.5	0.5	0.4	0	0.3	10	0.599633696224792	0.486397966670423	0.416181277670577	0.605861647673239	0.498512475871601	0.428438183013866	-0.693534876303123	-0.363582884190496	-0.16601657520955	96.6297786720322	95.6259426847662	95.9357752132464	96.6297786720322	95.6259426847662	95.9357752132464	0.110577316977795	0.103568121041639	0.102585296321348	0.620715202343872	0.517325169292922	0.44322926716127	-0.744683864475403	-0.419128227086976	-0.207375144345639	94.2799799297541	92.4272818455366	93.2330827067669	94.2799799297541	92.4272818455366	93.2330827067669	0.135037662081104	0.124406382565404	0.121653862374439	0.025	0.29	0.785	0.102136955530638	0.0947159400784685	0.0944907120017171	0.126931039221693	0.113724068049972	0.11168038060091	0.6
-1	0.5	0.5	0.4	0.3	0.3	10	0.592234281677662	0.482885161528653	0.418095590679168	0.59924248995006	0.492889552500474	0.424285435132589	-0.673152578543472	-0.348026343362222	-0.154849752226228	93.8314944834504	93.4269944806824	93.7719738824711	93.8314944834504	93.4269944806824	93.7719738824711	0.125113339559862	0.117417525270341	0.115157912016057	0.613866292531535	0.510051049439561	0.438265147547111	-0.723544895264471	-0.398955986373272	-0.194135043181287	90.9819639278557	90.2206619859579	91.9879819729594	90.9819639278557	90.2206619859579	91.9879819729594	0.152618291455136	0.140337026105017	0.136638025065657	0.03	0.295	1.095	0.126506733488296	0.115996832700466	0.115197331004983	0.15416683668584	0.142136013302278	0.13852484737731	0.3
-1	0.5	0.5	0.4	0.6	0.3	10	0.597085879321607	0.492417806045174	0.425515161938092	0.594468385240092	0.491949001631279	0.428918260582801	-0.660801399660967	-0.347313313636162	-0.168720577696863	91.8918918918919	92.25	91.7458729364682	91.8918918918919	92.25	91.7458729364682	0.165283063175667	0.159279469578717	0.158206226792798	0.628055177293983	0.528934891998106	0.462513240466941	-0.777343407841146	-0.458264214537578	-0.264588536308427	88.8944472236118	87.1	86.9434717358679	88.8944472236118	87.1	86.9434717358679	0.200249417951023	0.189522592278338	0.187389156520555	0.13	0.845	2.335	0.172035827261166	0.164952797746	0.163622728657724	0.212201024243284	0.1992416897731	0.201110401289949	0.1
-1	0.5	1	0.2	0	0.3	10	0.601105393552968	0.49221435951031	0.418777283844705	0.606065320335088	0.496035726324497	0.424719460699473	-0.69376796437272	-0.356123902412549	-0.155566397056165	96.2273641851107	96.2406015037594	95.8876629889669	96.2273641851107	96.2406015037594	95.8876629889669	0.101443741769404	0.0914108122670833	0.0875918610159826	0.621253408853676	0.515147126351271	0.440059748988946	-0.74591682103244	-0.412252297078177	-0.198278029905649	93.6746987951807	93.9879759519038	93.483709273183	93.6746987951807	93.9879759519038	93.483709273183	0.125243555606739	0.111824542198828	0.106941750154997	0.005	0.035	0.08	0.0930186039340393	0.0832624262325235	0.080704516817224	0.117500101481713	0.101097870975788	0.0972777643941514	0.6
-1	0.5	1	0.2	0.3	0.3	10	0.60035384266061	0.488288465745879	0.418740627125534	0.600205624208095	0.491630479101042	0.421392297731567	-0.675698072378087	-0.344016683605113	-0.146617375115381	92.7318295739348	92.781954887218	93.6372745490982	92.7318295739348	92.781954887218	93.6372745490982	0.113709858684848	0.102937417423939	0.098789543312038	0.613084227697436	0.506620694960518	0.43414304475786	-0.719834321592165	-0.388171278807407	-0.182210249240238	92.4310776942356	91.5330661322645	92.6426426426426	92.4310776942356	91.5330661322645	92.6426426426426	0.138028496447804	0.123487877037028	0.118347273191633	0.005	0.025	0.125	0.116220337478598	0.103758181069691	0.0979286821484314	0.139575052251279	0.124963099808352	0.117689514756439	0.25
-1	0.5	1	0.2	0.6	0.3	10	0.597766333327843	0.488274683197481	0.418816554946684	0.595890566652189	0.48921272643747	0.42091374320791	-0.663866472236986	-0.338366561245704	-0.145901927086007	91.5747241725175	92.0841683366733	92.4424424424424	91.5747241725175	92.0841683366733	92.4424424424424	0.144794569734728	0.137518953186419	0.134315988034546	0.622525582837274	0.519544733544021	0.449073387626364	-0.75527361440414	-0.428251551668885	-0.225072839663329	89.8949474737369	88.038038038038	88.3	89.8949474737369	88.038038038038	88.3	0.173407066253465	0.162321282317357	0.158345077991277	0.015	0.16	0.505	0.151420311822163	0.141396564660959	0.13732150411457	0.182137220768482	0.167691321446619	0.162954456386373	0.3
-1	0.5	1	0.4	0	0.3	10	0.602407466930566	0.493104631602236	0.421352597020445	0.606601343833791	0.498960975827118	0.428999101962733	-0.695669312999552	-0.364686325620156	-0.167478760870869	96.7823026646556	96.4877069744104	96.3353413654618	96.7823026646556	96.4877069744104	96.3353413654618	0.10447521026071	0.0974458328229466	0.0970931112287157	0.620884890709669	0.517186776880357	0.442720990119218	-0.744728288312779	-0.418403925166034	-0.205833090564029	94.7738693467337	93.6778725539388	94.4360902255639	94.7738693467337	93.6778725539388	94.4360902255639	0.127631314693323	0.116874987920867	0.115519084840901	0.02	0.12	0.65	0.0958139114044047	0.0878748626544194	0.0883856875118534	0.118622385846435	0.105540411625471	0.105577431750289	0.55
-1	0.5	1	0.4	0.3	0.3	10	0.598771393145023	0.491538538043373	0.420005852844674	0.600154915638194	0.492896312499421	0.425055973734467	-0.675689667623964	-0.347791465128817	-0.156849705034979	93.5839598997494	93.7374749498998	93.9759036144578	93.5839598997494	93.7374749498998	93.9759036144578	0.117357972143293	0.10909600711955	0.10768769827499	0.612980694975176	0.507344289286244	0.436972292484503	-0.719618202537696	-0.390526897554959	-0.190302069894436	92.0340681362726	92.7427427427427	92.935871743487	92.0340681362726	92.7427427427427	92.935871743487	0.141282132502934	0.129036945482915	0.126413198108354	0.005	0.14	0.815	0.119045064313463	0.10828447319223	0.107073323958044	0.141409177329045	0.130751104749065	0.127740884167854	0.25
-1	0.5	1	0.4	0.6	0.3	10	0.596119562316616	0.487886672893304	0.422033786763982	0.595480199392287	0.491126068082801	0.426773546640154	-0.663089502664201	-0.344234560532573	-0.162372705076762	91.8336673346693	92.1960980490245	92.3461730865433	91.8336673346693	92.1960980490245	92.3461730865433	0.151932694602262	0.146450181361778	0.145554362089564	0.624898519388573	0.523510707339645	0.456093917624063	-0.764375470509621	-0.440646289166335	-0.245318643621781	89.2946473236618	87.4749498997996	88.5	89.2946473236618	87.4749498997996	88.5	0.183163903109695	0.173429761134058	0.171937663539195	0.025	0.46	1.83	0.158943312334683	0.14946435690231	0.147533410892573	0.192238882908773	0.178036707130089	0.177019823945929	0.2
-1	0.5	2	0.2	0	0.3	10	0.59870917611282	0.488491822815548	0.417109719557007	0.606111852523572	0.495671339601684	0.424439286741562	-0.693894078759548	-0.355044822024334	-0.154779939099404	96.1189516129032	95.9418837675351	95.7350727546413	96.1189516129032	95.9418837675351	95.7350727546413	0.100583565847434	0.0899202429693958	0.0854877154393901	0.620005200525836	0.513237824342569	0.438665734934962	-0.741496602897309	-0.406577415740044	-0.194362469746991	93.4137757667169	92.728184553661	93.734335839599	93.4137757667169	92.728184553661	93.734335839599	0.123231462302686	0.10943348129673	0.103938809718797	0.005	0.015	0.04	0.0924126295342192	0.0820099078900032	0.0792404016901549	0.11435520356807	0.0989068267129488	0.0949567325868007	0.8
-1	0.5	2	0.2	0.3	0.3	10	0.604776409751455	0.494233700045192	0.422754608583349	0.599998322331014	0.491119164545772	0.420822392104969	-0.675029291042929	-0.342549271139651	-0.145045307012023	92.5350701402806	92.5851703406814	93.0861723446894	92.5350701402806	92.5851703406814	93.0861723446894	0.113993348408682	0.102960201330037	0.0984089617700575	0.614082642911633	0.507653341287125	0.43507721270175	-0.723304809173345	-0.391236564110119	-0.184861412558833	92.4924924924925	92.3847695390781	92.8928928928929	92.4924924924925	92.3847695390781	92.8928928928929	0.140653811715998	0.126000091420906	0.11983294065509	0.005	0.015	0.065	0.11641724146907	0.103981856132192	0.0978407801973466	0.141261876216486	0.12617449129457	0.11979089188883	0.2
-1	0.5	2	0.2	0.6	0.3	10	0.595937604080846	0.489840283094895	0.420240841979761	0.596410518696906	0.489072175124138	0.420204932408382	-0.665399848392318	-0.337858348497332	-0.143920312038551	92.0340681362726	91.8878317476214	91.7917917917918	92.0340681362726	91.8878317476214	91.7917917917918	0.143031864949576	0.135073693999841	0.13193329957727	0.622164046837371	0.518727128865554	0.447890151850698	-0.75363753004355	-0.425555637626989	-0.221650185616769	89.6948474237118	88.6386386386386	87.95	89.6948474237118	88.6386386386386	87.95	0.170785177817335	0.158953301132238	0.15442585232608	0.01	0.105	0.3	0.149145472059374	0.13898474978606	0.136117804313239	0.177820308048603	0.163021728979859	0.16005767948866	0.2
-1	0.5	2	0.4	0	0.3	10	0.604585876216581	0.491459558202215	0.419085780091239	0.606485268071717	0.497708500070528	0.42795650216247	-0.69513157266619	-0.360956162322135	-0.164540453856226	96.8261964735516	96.1923847695391	96.2387161484453	96.8261964735516	96.1923847695391	96.2387161484453	0.101634374394488	0.0929946058092444	0.0924227682350742	0.620071072172744	0.514253470557586	0.440478082289357	-0.741717494670601	-0.40961120326661	-0.19949505940789	94.7262682069312	93.7844611528822	93.9287506271952	94.7262682069312	93.7844611528822	93.9287506271952	0.122671442855555	0.110537400365469	0.108744833190986	0.005	0.055	0.44	0.0924911354681324	0.0835013280113199	0.0841366666178086	0.114317905044743	0.100471946359539	0.10023722165295	0.75
-1	0.5	2	0.4	0.3	0.3	10	0.598898473087385	0.492199341180222	0.420621347959191	0.60033941713221	0.492520091321426	0.424262392215693	-0.676136773041832	-0.346611705425631	-0.154585387892113	93.0255895634722	93.5273457099849	94.4806823883593	93.0255895634722	93.5273457099849	94.4806823883593	0.11417193154948	0.104808167387986	0.103380246784662	0.613804393450409	0.507637591145029	0.436367028671808	-0.722197612908291	-0.391230951745421	-0.188502624213776	92.3346693386774	92.042042042042	93.043043043043	92.3346693386774	92.042042042042	93.043043043043	0.139296280535453	0.125573593820674	0.122731887976447	0.005	0.045	0.55	0.116236521626143	0.104919846155445	0.10177107066701	0.138807346429747	0.126876586411547	0.121942104146064	0.35
-1	0.5	2	0.4	0.6	0.3	10	0.597433290176093	0.488445842992016	0.420827370718819	0.59619420507127	0.490607663224254	0.425645938656517	-0.664973101955626	-0.342490612309181	-0.159102774252043	91.4328657314629	92.0340681362726	91.9419419419419	91.4328657314629	92.0340681362726	91.9419419419419	0.145882363717604	0.139592727342996	0.137958537080051	0.623835180153196	0.520995381677475	0.452685946009471	-0.759953525967321	-0.432720020351924	-0.235415003450167	89.4894894894895	88.2765531062124	87.743871935968	89.4894894894895	88.2765531062124	87.743871935968	0.175141004586495	0.165289213158352	0.162427135413736	0.015	0.205	1.32	0.153066239362685	0.143920577990761	0.14173823044964	0.184248474648108	0.170041273491664	0.167123407972084	0.2
-1	1	0.5	0.2	0	0.3	10	0.69126658029485	0.4862170044927	0.344836586206801	0.697272948081031	0.495462274444896	0.351498040934767	-1.02372584245303	-0.354579523693838	0.0446929525873727	96.5829145728643	96.4428857715431	96.6950425638458	96.5829145728643	96.4428857715431	96.6950425638458	0.12036972967703	0.0967691570549312	0.0901377971897849	0.709809089168808	0.515962761777345	0.363962673953084	-1.07685410762916	-0.41486090959135	0.0106866644122648	95.1305220883534	92.4234821876568	94.8897795591182	95.1305220883534	92.4234821876568	94.8897795591182	0.150673431414779	0.11934253806852	0.109917155787691	0.005	0.055	0.575	0.107469092837165	0.0873980760411553	0.0808938526530603	0.137046853882474	0.107190359523196	0.0995901732305585	0.5
-1	1	0.5	0.2	0.3	0.3	10	0.687081479944689	0.485114025899923	0.343623739752505	0.689420106878371	0.4896681808641	0.348855900660538	-0.994874676808676	-0.338515506775098	0.052000537130718	93.7248995983936	93.6244979919679	93.3668341708543	93.7248995983936	93.6244979919679	93.3668341708543	0.135525772835471	0.108591609681584	0.101812245425595	0.697176338644713	0.500861239133483	0.356249337012485	-1.02791559473778	-0.371507545211391	0.031835220672228	92.728184553661	92.3885828743115	93.5903855783675	92.728184553661	92.3885828743115	93.5903855783675	0.161918968553032	0.127892553125982	0.11945038135059	0	0.055	0.65	0.135735153063648	0.108235643510717	0.100388480627925	0.161358832520231	0.12726160294935	0.117654818506237	0.4
-1	1	0.5	0.2	0.6	0.3	10	0.682479798706055	0.486534850326025	0.34957674233297	0.683076827274788	0.486554724103445	0.352411967578305	-0.973618667959844	-0.331106464758851	0.0425172569560141	91.2738214643932	91.9	92.096048024012	91.2738214643932	91.9	92.096048024012	0.164160458650477	0.146693023298154	0.141327597590004	0.70008488681028	0.509845979225038	0.37250618445506	-1.04513302539847	-0.400447496694408	-0.012684635214468	90.7723169508526	90.1	89.6	90.7723169508526	90.1	89.6	0.199848295698877	0.174559569812839	0.166970174322412	0.005	0.275	1.985	0.171720690459835	0.150463873399062	0.14284052299843	0.209054106282139	0.182718908413734	0.172654031175277	0.3
-1	1	0.5	0.4	0	0.3	10	0.689486370736109	0.486442042652539	0.345670105060653	0.69637558417609	0.497038304721055	0.354435780094727	-1.02087690066213	-0.359416563392669	0.0367086247018779	96.327967806841	96.236828901154	96.8261964735516	96.327967806841	96.236828901154	96.8261964735516	0.129978785129478	0.108950857179654	0.10557586594663	0.708745019876519	0.517022638267936	0.366669045969172	-1.07372156610828	-0.418523728652735	0.00329601317135968	94.6285140562249	93.1931931931932	95.4909819639279	94.6285140562249	93.1931931931932	95.4909819639279	0.16077864892239	0.13161671116804	0.125355761299487	0.02	0.38	2.155	0.117622558531744	0.0978469803158099	0.09461897849184	0.150555501973967	0.120818930756182	0.112545928663711	0.6
-1	1	0.5	0.4	0.3	0.3	10	0.681731291317911	0.478147995987834	0.340762705958311	0.68686656501907	0.490632101772583	0.353246133832837	-0.986282409295192	-0.341875750870735	0.0401016243057601	92.6278836509529	93.0861723446894	92.7354709418838	92.6278836509529	93.0861723446894	92.7354709418838	0.149326411236317	0.126873244167733	0.123466182077642	0.698422949094783	0.505806259796204	0.364394836597767	-1.03612245111351	-0.38713285962159	0.00961506465810455	91.6833667334669	90.6766917293233	91.1911911911912	91.6833667334669	90.6766917293233	91.1911911911912	0.187495335192458	0.156938393485837	0.149603315153006	0.01	0.455	2.985	0.151205661153941	0.126178360259125	0.124796740760244	0.190307473945994	0.156001482365473	0.151124502842671	0.3
-1	1	0.5	0.4	0.6	0.3	10	0.674243367922664	0.477162227683125	0.347402383421804	0.678167623819436	0.487499541742529	0.362099571821742	-0.957361817700653	-0.334996382992263	0.0159236907684899	91.4914914914915	91.3239719157472	90.5905905905906	91.4914914914915	91.3239719157472	90.5905905905906	0.183403693212521	0.16792914066193	0.163762867576173	0.69815340054453	0.51173771677003	0.381805754165612	-1.04044315921806	-0.407533636502067	-0.0386978401582218	88.8721804511278	88.6943471735868	87.95	88.8721804511278	88.6943471735868	87.95	0.217539253442089	0.195518160792864	0.18842496900733	0.035	1.115	5.285	0.195249803429522	0.175309370975347	0.169428449189127	0.231364222764077	0.205982764459908	0.200879160388967	0.1
-1	1	1	0.2	0	0.3	10	0.694272824589544	0.48946383763305	0.3453654602325	0.69773778539178	0.495793858529746	0.351811896309712	-1.02542908975088	-0.355486272555577	0.0438343866714862	96.8389362769694	96.0361264425489	96.8421052631579	96.8389362769694	96.0361264425489	96.8421052631579	0.116878236787534	0.0941111845540653	0.0882429164978168	0.708355286714752	0.513229042779129	0.362551972642643	-1.07035164918728	-0.406662767520149	0.0145437206424315	96.1325966850829	93.8755020080321	95.3453453453454	96.1325966850829	93.8755020080321	95.3453453453454	0.142243354080889	0.11258063973903	0.10478836430099	0	0.055	0.56	0.105252309275811	0.0855661712455036	0.0797881248322315	0.131063811480065	0.10238288559233	0.0964417078695006	0.35
-1	1	1	0.2	0.3	0.3	10	0.693104733524143	0.488516531691474	0.348728355307465	0.690024234064165	0.490672011785266	0.350021547166547	-0.997252323118567	-0.341456256169442	0.0488265186681394	92.1184738955823	93.0290872617853	93.5208437970869	92.1184738955823	93.0290872617853	93.5208437970869	0.134137517949722	0.108638909395886	0.102762444926238	0.698617344037613	0.502936816312868	0.358170936422634	-1.03380433260733	-0.377754378246241	0.0265972040470918	92.6167754897037	91.3870806209314	93.2798395185557	92.6167754897037	91.3870806209314	93.2798395185557	0.162230879942551	0.128925816770308	0.121474959509295	0	0.035	0.71	0.135876216630438	0.110104085458502	0.102738858580923	0.162561277135524	0.13267512519807	0.123056484285673	0.4
-1	1	1	0.2	0.6	0.3	10	0.686936704631256	0.488231564614776	0.35131187304199	0.684886994351451	0.488654890741943	0.353533845659631	-0.980235864421348	-0.337029329530244	0.0394233773011652	91.5373059589384	92.496248124062	92	91.5373059589384	92.496248124062	92	0.160598796114272	0.143458042569932	0.138768727869261	0.702310663443507	0.512354734029527	0.373445834159739	-1.05363498969939	-0.407628470361195	-0.0152948593532098	91.5288220551379	89.8949474737369	89.4447223611806	91.5288220551379	89.8949474737369	89.4447223611806	0.194974016377872	0.17023633232151	0.164244166951938	0	0.235	1.795	0.167998118009877	0.147881446972458	0.140836513079577	0.205279267298374	0.178853089545786	0.1706764106922	0.15
-1	1	1	0.4	0	0.3	10	0.692352574292367	0.491163838367089	0.346967119982013	0.697530710530024	0.498172778474836	0.35669073808499	-1.02492161264744	-0.362595449592975	0.0305510665340382	96.4303670186023	96.3837267704671	96.5413533834586	96.4303670186023	96.3837267704671	96.5413533834586	0.12175972870182	0.103605676517237	0.104153119703974	0.708902625746652	0.516796902861784	0.368334682605648	-1.07343793798565	-0.417649084092948	-0.00126717324867092	95.0375939849624	94.0380761523046	94.994994994995	95.0375939849624	94.0380761523046	94.994994994995	0.150342951141179	0.12500492724514	0.122733550810105	0.005	0.285	2.66	0.109918264659724	0.0944331706834723	0.0934928585073909	0.140630602511051	0.115460869252641	0.112058353308222	0.55
-1	1	1	0.4	0.3	0.3	10	0.690448295860845	0.485349664974672	0.349067937344621	0.690121051598359	0.492004480662754	0.35510401427775	-0.998193024411707	-0.345506841028523	0.0349840428301178	93.0255895634722	93.9317953861585	93.7782237832413	93.0255895634722	93.9317953861585	93.7782237832413	0.13975702160983	0.117670293051129	0.116982663243896	0.698589519150424	0.504028018441431	0.363419839804073	-1.03463560976459	-0.38123349276124	0.0122154864195386	92.51632345555	92.4196787148594	93.3433433433433	92.51632345555	92.4196787148594	93.3433433433433	0.167716947481642	0.138933242279368	0.136254488926536	0	0.295	3.24	0.142364715780492	0.117150652768784	0.118093508217188	0.171448176613832	0.140020463067397	0.136672050246969	0.35
-1	1	1	0.4	0.6	0.3	10	0.677603552983224	0.477678940394695	0.348346964353879	0.684538461569605	0.491636099388023	0.364973837821892	-0.980251869378836	-0.346197676033982	0.00800752126239992	91.0455227613807	91.3913913913914	90.7907907907908	91.0455227613807	91.3913913913914	90.7907907907908	0.170302114095065	0.155277122963193	0.152557256675725	0.701360984358068	0.513110524530595	0.381679739193088	-1.05139528764399	-0.410606927885703	-0.0381094809309347	89.7795591182365	88.0440220110055	88.988988988989	89.7795591182365	88.0440220110055	88.988988988989	0.203444742321007	0.182620323622392	0.177628121397646	0	0.825	5.275	0.180822853412193	0.160601285980667	0.158350884551661	0.217297704189703	0.190962269638355	0.185536822152921	0.05
-1	1	2	0.2	0	0.3	10	0.694611689617083	0.492366337476171	0.348181191690427	0.698107707013264	0.496001190670696	0.351754638046607	-1.02680219284262	-0.356020620778023	0.043974211984406	96.7418546365915	96.2406015037594	96.6917293233083	96.7418546365915	96.2406015037594	96.6917293233083	0.114840331437288	0.091421360046028	0.0855668695048434	0.710350168348927	0.515496500155915	0.364016288575957	-1.07879928771559	-0.413278460474732	0.010533312866887	95.6870611835507	93.9409113670506	95.8938407611417	95.6870611835507	93.9409113670506	95.8938407611417	0.144805602478932	0.112623570274205	0.104361118201442	0	0.035	0.415	0.103706301763068	0.0830767867799363	0.0771751685433084	0.133908899773976	0.101072398755825	0.0935942815390807	0.25
-1	1	2	0.2	0.3	0.3	10	0.69113989193397	0.491110941577895	0.351116468835602	0.690582316081053	0.490974409019792	0.349816808330981	-0.999232431937324	-0.342210248702883	0.0493574518080419	92.7601809954751	92.4849699398798	93.2764676367286	92.7601809954751	92.4849699398798	93.2764676367286	0.131751634253218	0.105334508136339	0.0993729046395396	0.698720714937706	0.502849143811831	0.357913757835233	-1.03398907094347	-0.377335146835733	0.0272866019696364	92.5200803212851	92.0881321982974	92.7318295739348	92.5200803212851	92.0881321982974	92.7318295739348	0.159914562725866	0.125961953810779	0.118116718859086	0	0.03	0.535	0.133399650153569	0.106409617741733	0.0986886933265046	0.160295941490565	0.128706272229839	0.118665880305771	0.55
-1	1	2	0.2	0.6	0.3	10	0.686408166486893	0.488116690739564	0.355021022431489	0.68544014029122	0.488442003832442	0.352160251728812	-0.982181471588767	-0.336251547057711	0.0431619446392873	92.0380570856284	91.9879819729594	91.5	92.0380570856284	91.9879819729594	91.5	0.157337194436314	0.139543531247577	0.134301103195585	0.701638642167141	0.510752307412851	0.370837343481411	-1.05056631785712	-0.402523552955287	-0.00813401873805121	91.2781954887218	89.6396396396396	90.25	91.2781954887218	89.6396396396396	90.25	0.19146183565141	0.165583073468481	0.158477602747065	0	0.17	1.38	0.166069540395779	0.143946976941426	0.135885924310709	0.202571141166069	0.172259872191887	0.164252809711667	0.15
-1	1	2	0.4	0	0.3	10	0.693390150407256	0.491051080744487	0.354034088095644	0.698100769109281	0.498652408447855	0.358569847204811	-1.0267935992152	-0.3637873607655	0.0254156276430396	96.7385850476668	96.636546184739	96.8859869412356	96.7385850476668	96.636546184739	96.8859869412356	0.116416771608989	0.097491632886386	0.101337653558665	0.708798341643194	0.516319580235022	0.369327529527164	-1.07221959414349	-0.415874166929495	-0.00398908963332755	95.3884711779449	93.7311935807422	95.8416833667335	95.3884711779449	93.7311935807422	95.8416833667335	0.143796512013494	0.117043259553197	0.11878915062882	0	0.12	3.19	0.103983857262752	0.0875211702272469	0.0910255523808248	0.131572191920405	0.106067706159023	0.109960958892467	0.35
-1	1	2	0.4	0.3	0.3	10	0.689788426749573	0.490375595583961	0.350168982258591	0.690356676312273	0.491916537105168	0.356950070661762	-0.998613523698071	-0.345086290869273	0.0299221225453361	92.3618090452261	93.5338345864662	93.8631790744467	92.3618090452261	93.5338345864662	93.8631790744467	0.134115393259451	0.111584546545107	0.11391769954723	0.698749247811853	0.503327736238364	0.364970099476336	-1.03436810399489	-0.378863928430582	0.00795849431425076	92.4736578023081	92.4462231115558	93.2330827067669	92.4736578023081	92.4462231115558	93.2330827067669	0.159684387337672	0.129536366364553	0.130499056772975	0	0.14	3.965	0.136551869307578	0.111917731017901	0.115280076095733	0.162885601269605	0.132088729112146	0.131968675700788	0.5
-1	1	2	0.4	0.6	0.3	10	0.686443404567665	0.490809593385181	0.366042886490602	0.685449509090726	0.489619293667371	0.364814309274644	-0.982682783710336	-0.339999599400931	0.00844917386516005	91.5915915915916	91.6	91.991991991992	91.5915915915916	91.6	91.991991991992	0.162703245476519	0.14730492881452	0.148071291677142	0.701728552291963	0.510945014982557	0.38237899087509	-1.0512411070129	-0.403673447661311	-0.0400161890302949	90.4404404404404	89.85	90.4452226113057	90.4404404404404	89.85	90.4452226113057	0.195122957958183	0.172800519481534	0.171573806237819	0	0.465	5.92	0.170541199475051	0.151810232285556	0.150650772483965	0.204881637066977	0.181706391856409	0.178822212893454	0.1
-1	2	0.5	0.2	0	0.3	10	0.82214537133906	0.488209820000365	0.206480102107054	0.827402478978202	0.494756983925884	0.211876010029718	-1.67169969853613	-0.352602059598614	0.441164058515532	96.9300452944137	96.0902255639098	96.8421052631579	96.9300452944137	96.0902255639098	96.8421052631579	0.162773243567756	0.0981952111438175	0.0894021622806351	0.834298366763915	0.5152135818287	0.218724874865447	-1.72202362266852	-0.412759671265854	0.421066718367917	95.7372116349047	93.4302908726179	95.5955955955956	95.7372116349047	93.4302908726179	95.5955955955956	0.204961887149429	0.120699519305085	0.106370853435571	0	0.06	3.515	0.142168171876521	0.0894369989038778	0.0806197704960964	0.18427856195569	0.109615346148476	0.0962920442551189	0.65
-1	2	0.5	0.2	0.3	0.3	10	0.814567833781718	0.48986597840648	0.215322030687855	0.816810339289049	0.489120690254098	0.216433903623787	-1.61102994990698	-0.337064735581507	0.428520205753747	93.7468482097832	93.3266432513798	92.5777331995988	93.7468482097832	93.3266432513798	92.5777331995988	0.180233701994782	0.112465660142641	0.104583851620026	0.821099920647752	0.498852822298111	0.220338869438478	-1.64374918290658	-0.365992566189154	0.417489043550244	93.5240963855422	92.6926926926927	92.6426426426426	93.5240963855422	92.6926926926927	92.6426426426426	0.217761292558481	0.13407408977782	0.12183707095216	0	0.075	4.975	0.183675038270421	0.112232698773841	0.105420447868863	0.224472870126188	0.135253830607715	0.120117672853929	0.85
-1	2	0.5	0.2	0.6	0.3	10	0.807865241382772	0.485408951259923	0.231730808794407	0.810592455035855	0.485689547422359	0.233232837866099	-1.57784764956574	-0.328989958995171	0.380506508360498	92.0220772704466	91.4	91.0910910910911	92.0220772704466	91.4	91.0910910910911	0.20080948306704	0.153507490504032	0.141802593767375	0.818745888062933	0.504561792642681	0.244433404277914	-1.63591456228843	-0.385409404343471	0.348838943256988	92.0260782347041	89.85	89.6	92.0260782347041	89.85	89.6	0.243331796831272	0.181430247942767	0.163814250954485	0	0.38	9.29	0.209993175772114	0.158873268573773	0.147970678671934	0.260691718094757	0.189901587202052	0.173263902733898	0.35
-1	2	0.5	0.4	0	0.3	10	0.822628670759472	0.492408342007428	0.217349558321097	0.824209799272224	0.495517829354389	0.217025964923431	-1.65355523392268	-0.355110208557063	0.426207529347705	96.4628600303183	96.9894631209232	97.3353443941679	96.4628600303183	96.9894631209232	97.3353443941679	0.175743217788218	0.112031434118719	0.107318626408586	0.831692023106315	0.516205975267376	0.225122907048176	-1.70778774373776	-0.416237597026506	0.402766683106394	96.1306532663317	95.3884711779449	96.8436873747495	96.1306532663317	95.3884711779449	96.8436873747495	0.221750621657925	0.136508585809734	0.125246714739096	0	0.4	8.385	0.159687471880176	0.100546724973432	0.0958484518914252	0.203550941195102	0.12366731298719	0.115470429600013	1.05
-1	2	0.5	0.4	0.3	0.3	10	0.806828652059613	0.48602716980509	0.221878976360084	0.811699442688825	0.488371958735815	0.225997768176583	-1.58265148302229	-0.335569649246074	0.401067134865668	93.904282115869	93.5871743486974	92.8535480624056	93.904282115869	93.5871743486974	92.8535480624056	0.194839716214198	0.13148507186862	0.126662272875225	0.817846062048359	0.500377648811356	0.232831769223273	-1.62924232027228	-0.371601130929993	0.381891262786973	93.05485656769	92.7354709418838	92.531328320802	93.05485656769	92.7354709418838	92.531328320802	0.242910001247073	0.160379947078693	0.149909019440305	0	0.515	10.94	0.198829520716516	0.131688266290671	0.13027870712444	0.257645238572626	0.161625107292201	0.153983435477513	0.75
-1	2	0.5	0.4	0.6	0.3	10	0.802212979693303	0.48029362282027	0.244865053149666	0.802668943537912	0.483899421654926	0.251370250582408	-1.53558795182271	-0.324903533494823	0.328447972767958	91.553544494721	91.8837675350701	90.6	91.553544494721	91.8837675350701	90.6	0.219034766892903	0.174549229338517	0.164357580290342	0.814272119135357	0.50345702927571	0.263140563571684	-1.61460240467233	-0.383929810271136	0.295735511075456	90.0200601805416	89.7397397397397	89.45	90.0200601805416	89.7397397397397	89.45	0.266221530681097	0.204984811455268	0.189738491391591	0	1.315	16.095	0.231739707758671	0.181746868836266	0.173766323769502	0.288268077815945	0.217938016178665	0.201562188075056	0.55
-1	2	1	0.2	0	0.3	10	0.821942674129961	0.488453540294217	0.206239965099744	0.828323782450761	0.49553784584631	0.212698630389572	-1.67717487446644	-0.354801785843732	0.438692327207915	96.9849246231156	96.390977443609	96.6850828729282	96.9849246231156	96.390977443609	96.6850828729282	0.158919608337407	0.0968666662799889	0.0904233797984839	0.835309924366023	0.516872359980468	0.219870325015461	-1.72813995883287	-0.417587037447987	0.417688953429708	95.427135678392	93.0290872617853	95.187969924812	95.427135678392	93.0290872617853	95.187969924812	0.202213382291193	0.120569184489274	0.108918220239356	0	0.06	3.995	0.138352517979901	0.0875572123103923	0.0815820130770231	0.179767469889472	0.108399089726486	0.0986682515712553	0.5
-1	2	1	0.2	0.3	0.3	10	0.815616446921291	0.489803715727416	0.215627594975484	0.818212927048955	0.489529633861802	0.217048026155139	-1.61885511442152	-0.338218149399609	0.426596463398009	93.6772888214466	93.0757651781234	93.0722891566265	93.6772888214466	93.0757651781234	93.0722891566265	0.177187608982583	0.11086317501936	0.104842802312462	0.82178737082725	0.498234286940356	0.220413689708969	-1.64683405724045	-0.364088599360036	0.417132487998502	93.1121166415284	93.0360721442886	92.6389584376565	93.1121166415284	93.0360721442886	92.6389584376565	0.21074121848221	0.130819544660982	0.120625202115221	0	0.065	5.43	0.178520571774905	0.111460902044239	0.104463291386817	0.21755518275181	0.132655013959204	0.117892501109494	1.15
-1	2	1	0.2	0.6	0.3	10	0.809749166990665	0.486349940510816	0.231445942593353	0.811597601269213	0.485794510967433	0.233645911699582	-1.58296773308163	-0.329133168602662	0.379187033696284	92.2768304914744	91.45	91.0955477738869	92.2768304914744	91.45	91.0955477738869	0.196808230763802	0.151685384320148	0.140940062113701	0.819488101128476	0.504084606724677	0.244564171955854	-1.63899379329335	-0.383727216025717	0.348255762544605	91.328320802005	90.55	90.15	91.328320802005	90.55	90.15	0.236631039350664	0.177972785038624	0.161879212135873	0	0.33	9.66	0.204731133052812	0.155480355353027	0.146151530661782	0.253084270557345	0.185625119316932	0.169470040765568	0.3
-1	2	1	0.4	0	0.3	10	0.822533977106669	0.489206820093692	0.216569464195439	0.826626764536185	0.496882692638081	0.220398591036441	-1.66752325315917	-0.35897478810809	0.416244909850983	97.0186963112683	96.1866532865028	97.0883534136546	97.0186963112683	96.1866532865028	97.0883534136546	0.167048584309966	0.109225431998669	0.111366287570423	0.833897047352213	0.516970894444604	0.228827674994065	-1.72048518456316	-0.418449880664782	0.391949167017961	95.3722334004024	94.0911367050576	96.3963963963964	95.3722334004024	94.0911367050576	96.3963963963964	0.210186875517454	0.133409731847072	0.130001494620605	0	0.365	10.855	0.148991779705125	0.0980811148943368	0.100920697929076	0.191795524760138	0.122590193089832	0.1213845020767	1.05
-1	2	1	0.4	0.3	0.3	10	0.814600873570503	0.486852956474225	0.22373344336897	0.815477437737281	0.490248301416754	0.228070323446971	-1.60379634785322	-0.340680784600328	0.394692375611823	92.6485397784491	94.0940940940941	93.4771700953337	92.6485397784491	94.0940940940941	93.4771700953337	0.185358314603511	0.1244270107852	0.126046093992765	0.820458948461566	0.500394328519204	0.234026984824078	-1.64145516059941	-0.37100236778834	0.377871631199353	92.7710843373494	92.1263791374122	93.65	92.7710843373494	92.1263791374122	93.65	0.223333599928199	0.147608724604867	0.145637631070395	0	0.44	12.79	0.189085324188732	0.123880645675804	0.128501424088225	0.233649268221845	0.148077899004613	0.146491758070679	0.7
-1	2	1	0.4	0.6	0.3	10	0.808114138070206	0.487052443145773	0.248669101229363	0.807878483694197	0.486656841885299	0.253808220701812	-1.56405069442655	-0.332482909510923	0.321067243069547	91.2912912912913	90.9819639278557	91.0910910910911	91.2912912912913	90.9819639278557	91.0910910910911	0.208651827039257	0.166370562282297	0.161815968665276	0.817951361696158	0.505453570533391	0.265163865331599	-1.63403901886955	-0.389013004150603	0.289496610821555	90.4809619238477	90.0950475237619	90.6	90.4809619238477	90.0950475237619	90.6	0.251421354513841	0.195394945515875	0.187303810239317	0	1.08	17.805	0.222860756525862	0.174333835105769	0.169734773061307	0.274909934889188	0.206272286998822	0.197672921930751	0.1
-1	2	2	0.2	0	0.3	10	0.823858807110555	0.491070554959155	0.212084276104143	0.828862935840042	0.495843824951657	0.213840952942672	-1.6803967368136	-0.355627696017954	0.435215492110965	96.5204236006051	96.4877069744104	96.78391959799	96.5204236006051	96.4877069744104	96.78391959799	0.155085633036383	0.094215693795416	0.090693117906252	0.835143788200336	0.514514299689367	0.220664339107782	-1.7264190510967	-0.410443027561523	0.415257073742709	95.3768844221105	93.8755020080321	96.0921843687375	95.3768844221105	93.8755020080321	96.0921843687375	0.194608812807362	0.115394347469467	0.107465944416949	0	0.055	4.635	0.136160062873302	0.0854531648786493	0.0816405767242965	0.176083608320353	0.102554491498038	0.0976695606648722	0.85
-1	2	2	0.2	0.3	0.3	10	0.817248962119696	0.487795369283308	0.213627073616722	0.81910791015283	0.490204714107852	0.217819455763584	-1.62404466793053	-0.340054107278323	0.424106926030872	93.4914228052472	93.0792377131394	93.4738955823293	93.4914228052472	93.0792377131394	93.4738955823293	0.173310159297463	0.107247507022682	0.103847975152913	0.822883044100476	0.498832215391216	0.221318332224202	-1.65347521672252	-0.365765028576455	0.414359595213429	92.8750627195183	92.0841683366733	93.0896344516775	92.8750627195183	92.0841683366733	93.0896344516775	0.208690316352069	0.127302973525053	0.12005774038854	0	0.035	5.895	0.176436983955169	0.108213341809369	0.101762874611781	0.216363989572385	0.131074298451629	0.117265449344548	0.9
-1	2	2	0.2	0.6	0.3	10	0.814594099753118	0.488132119807758	0.228734128227688	0.813578124337098	0.487823472771914	0.233995343458636	-1.59386419081524	-0.334653817349214	0.377746738193867	92.2383575363045	92.2922922922923	91.4	92.2383575363045	92.2922922922923	91.4	0.191180349385486	0.145100903234547	0.137000985261758	0.820746696463319	0.504788884489991	0.244082844979894	-1.64485467192603	-0.385196114141401	0.349076666511071	91.8756268806419	90.5952976488244	90.8954477238619	91.8756268806419	90.5952976488244	90.8954477238619	0.228707375455815	0.169111248089082	0.157152580816569	0	0.25	9.865	0.198971223025522	0.148204541056554	0.141106463428844	0.242700533689277	0.175197115612325	0.161904037633177	0.15
-1	2	2	0.4	0	0.3	10	0.821397234501342	0.488640573557124	0.223247407278737	0.828439175974055	0.498303890870754	0.2282243926579	-1.67795325735676	-0.362977672428526	0.393106797509081	96.5708522440746	96.1325966850829	96.5430861723447	96.5708522440746	96.1325966850829	96.5430861723447	0.158235653676109	0.103708063826131	0.119440593020713	0.834946288865853	0.517993403034059	0.237280237149615	-1.72580277782732	-0.421260473893072	0.367220380757561	94.937343358396	92.8822055137845	96.15	94.937343358396	92.8822055137845	96.15	0.199615758531284	0.126686277659141	0.139628696279426	0	0.29	16.73	0.138920205753926	0.0945875747251424	0.108891568227431	0.180754035357676	0.117508806195425	0.129817480766854	0.85
-1	2	2	0.4	0.3	0.3	10	0.819177363933548	0.49259430918934	0.233896942924631	0.81907675296178	0.491517155210507	0.233230853309195	-1.62430413357163	-0.343974588149617	0.37910680813485	93.6267071320182	94.2885771543086	94.689378757515	93.6267071320182	94.2885771543086	94.689378757515	0.176196855090098	0.115217131115344	0.12942443994829	0.823267989071993	0.500700719960542	0.239899764954877	-1.65694198622151	-0.371475527276614	0.360416150760672	92.6167754897037	93.3801404212638	94.3	92.6167754897037	93.3801404212638	94.3	0.213507359237981	0.137182487697337	0.149977260159834	0	0.285	17.965	0.179501686507744	0.113156184706217	0.125943140640907	0.222058569795834	0.138022602294188	0.147054179099962	1.15
-1	2	2	0.4	0.6	0.3	10	0.811485251062858	0.487188079441335	0.254018663133293	0.81248165764538	0.490224162207242	0.262999923794012	-1.58966889682124	-0.342420038126258	0.294518699762085	91.2236710130391	91.8918918918919	91.7	91.2236710130391	91.8918918918919	91.7	0.199877933639003	0.159656226185294	0.164623796340548	0.821386205853478	0.509446293736214	0.275326518737957	-1.65346950994083	-0.40032285991382	0.260250046329005	89.4736842105263	89.8949474737369	90.4404404404404	89.4736842105263	89.8949474737369	90.4404404404404	0.242651330504155	0.188466471492828	0.19183628174916	0	0.84	22.75	0.213717573385724	0.166906996920787	0.17375284146224	0.266434780382749	0.199146954408181	0.201090910349064	0.3
-1	0.5	0.5	0.2	0	0.6	10	0.596804532513123	0.489390078526519	0.417120234533999	0.606546070981752	0.497169369097628	0.42641053325254	-0.69543913465181	-0.359460931638273	-0.160269081529813	95.7264957264957	96.2349397590361	95.7936905358037	95.7264957264957	96.2349397590361	95.7936905358037	0.105131722533521	0.0957561189993084	0.0922282381883812	0.639875505117481	0.539438465012302	0.4609382375379	-0.814488706055229	-0.486833849208651	-0.258055693032507	90.3746097814776	89.4160583941606	90.6347554630593	90.3746097814776	89.4160583941606	90.6347554630593	0.186691092034364	0.16705343226161	0.15960617025123	0.015	0.05	0.155	0.0948025716224621	0.0859263607338194	0.0839936688311895	0.172091568367169	0.149020546075226	0.146060280917582	0.55
-1	0.5	0.5	0.2	0.3	0.6	10	0.598558962380596	0.48963956162158	0.416230153883109	0.600542003708903	0.493016887557542	0.423719131254179	-0.677109896258118	-0.348186876005043	-0.153121654196611	92.9683576092416	92.8643216080402	93.2092555331992	92.9683576092416	92.8643216080402	93.2092555331992	0.118477433287107	0.108835126332017	0.104818479020677	0.635138316591916	0.53430745679587	0.459757711253032	-0.802169088266784	-0.474257974514476	-0.256148368218424	89.571201694018	87.9237288135593	88.0889359449444	89.571201694018	87.9237288135593	88.0889359449444	0.214168815512724	0.193746481999338	0.185724033314855	0.005	0.05	0.235	0.121563290399507	0.109602724585185	0.103940748532685	0.213622263057317	0.194602262633127	0.184666870795547	0.45
-1	0.5	0.5	0.2	0.6	0.6	10	0.590607663035031	0.480081367777769	0.413081166871262	0.596238779548405	0.490586265983188	0.423564368200781	-0.665354499396056	-0.342573666052974	-0.153373813717532	92.0340681362726	91.6875312969454	92.1421421421421	92.0340681362726	91.6875312969454	92.1421421421421	0.149914359144028	0.143585852484323	0.14089518212656	0.654613085287686	0.556921014517926	0.485858117805863	-0.8801106633477	-0.548686936678754	-0.334221445134717	79.5243019648397	77.0822555613037	78.9963786859803	79.5243019648397	77.0822555613037	78.9963786859803	0.250941337922894	0.23268228707688	0.227798252909241	0.02	0.22	0.67	0.15627518742062	0.147525152252192	0.144043587668919	0.276233266515652	0.253606821599035	0.246669285421119	0.2
-1	0.5	0.5	0.4	0	0.6	10	0.599633696224792	0.486397966670423	0.416181277670577	0.606982232671152	0.500364736600991	0.431051912130402	-0.697245385561889	-0.368973338244618	-0.173265300904916	96.9788519637462	96.0341365461847	96.4375313597592	96.9788519637462	96.0341365461847	96.4375313597592	0.11249573920838	0.106827206819538	0.107244153541833	0.641460953469283	0.544768501205856	0.466461777340646	-0.82208375885048	-0.504216714611675	-0.274294036498133	91.6535433070866	87.1323529411765	90.5511811023622	91.6535433070866	87.1323529411765	90.5511811023622	0.204977039754523	0.185852943243671	0.183994027447668	0.025	0.3	0.845	0.102287065692147	0.0958879913341057	0.0959411721006933	0.198986443551955	0.16889896736142	0.163968861454858	0.7
-1	0.5	0.5	0.4	0.3	0.6	10	0.592234281677662	0.482885161528653	0.418095590679168	0.599919697519508	0.494726348253559	0.426718941846693	-0.675409586911815	-0.353402580234061	-0.161623328871069	94.7236180904523	93.2730923694779	93.8097634625063	94.7236180904523	93.2730923694779	93.8097634625063	0.126515735279686	0.11958406525978	0.118530689064637	0.634450277271642	0.535564892593288	0.461662391157886	-0.800311952024003	-0.478734075878943	-0.262272711123552	90.1247401247401	88.0977130977131	89.2411642411642	90.1247401247401	88.0977130977131	89.2411642411642	0.222204557861017	0.204631883910191	0.199209371524721	0.03	0.315	1.14	0.127099900280102	0.11837028322525	0.116926692238407	0.218274011060964	0.20330180012754	0.199680793610273	0.5
-1	0.5	0.5	0.4	0.6	0.6	10	0.597085879321607	0.492417806045174	0.425515161938092	0.595527629192608	0.493720063563293	0.430962433316768	-0.664330108582093	-0.352560155697662	-0.174514781607855	91.8418418418418	91.8878317476214	91.4786967418546	91.8418418418418	91.8878317476214	91.4786967418546	0.166431350939052	0.160813727452161	0.160812456147635	0.659455892200774	0.566461029042592	0.499944266557817	-0.903135806874498	-0.58191980194084	-0.378496848068721	82.5906735751295	81.2337998963193	81.4315352697095	82.5906735751295	81.2337998963193	81.4315352697095	0.282041673301981	0.267823987736506	0.259112201749699	0.135	0.87	2.405	0.172930565315525	0.167280288266437	0.167551624113142	0.308581732068443	0.28295729291371	0.282360289270822	0.1
-1	0.5	1	0.2	0	0.6	10	0.601105393552968	0.49221435951031	0.418777283844705	0.606196911739748	0.496350385526855	0.425532318762859	-0.694142989301202	-0.357030307063725	-0.157813938940524	96.7287367891293	96.5897693079238	96.3891675025075	96.7287367891293	96.5897693079238	96.3891675025075	0.102843087456417	0.0931975256329238	0.0897024477357754	0.637794509727719	0.535998858105456	0.458506501421085	-0.806540965406547	-0.476296041338899	-0.251048985151663	92.3196678775298	90.8618899273105	91.2772585669782	92.3196678775298	90.8618899273105	91.2772585669782	0.183883158349304	0.161913252070201	0.153765160698644	0.005	0.035	0.08	0.0917390704490697	0.08331128580683	0.0812277128299954	0.16507622206412	0.14627548668653	0.141088886915912	0.65
-1	0.5	1	0.2	0.3	0.6	10	0.60035384266061	0.488288465745879	0.418740627125534	0.600802024785282	0.49273011888324	0.422801551450419	-0.677684293984905	-0.347208614810195	-0.150520307496449	93.0290872617853	93.0827067669173	93.7280481685901	93.0290872617853	93.0827067669173	93.7280481685901	0.114626286918258	0.104018370491103	0.100215627382284	0.632535194184471	0.529810082684838	0.455079596601351	-0.791465615643705	-0.459651760374827	-0.24249382577236	89.9689762150982	87.952430196484	89.4519131334023	89.9689762150982	87.952430196484	89.4519131334023	0.197225830121493	0.176331462049277	0.169149536025795	0.005	0.03	0.135	0.116779019273188	0.104646100082058	0.0988280535567458	0.198853339353053	0.178600238124905	0.17211689068189	0.3
-1	0.5	1	0.2	0.6	0.6	10	0.597766333327843	0.488274683197481	0.418816554946684	0.596564899398865	0.490468090612137	0.422427330096086	-0.666105633257886	-0.342026302220543	-0.150117869041356	91.8878317476214	92.042042042042	92.3423423423423	91.8878317476214	92.042042042042	92.3423423423423	0.144896102323079	0.137868420304554	0.134888182619501	0.655414049427156	0.556714138557684	0.484936746894379	-0.882793915399279	-0.547854729601192	-0.331615054580765	82.3591363875724	79.6208530805687	80.5160610847815	82.3591363875724	79.6208530805687	80.5160610847815	0.256066029589808	0.233129132332984	0.227602447415287	0.005	0.15	0.525	0.15199594222505	0.142378483891645	0.138456445662709	0.274322574034491	0.250349618817976	0.244121671912965	0.15
-1	0.5	1	0.4	0	0.6	10	0.602407466930566	0.493104631602236	0.421352597020445	0.607721358249008	0.500471799257767	0.430933229634451	-0.699351616623016	-0.369068850525482	-0.172835538684057	96.8828557063851	96.588058203713	97.0883534136546	96.8828557063851	96.588058203713	97.0883534136546	0.106617345669088	0.100947653989491	0.102056499014353	0.640275178641746	0.541928037050308	0.463472064148209	-0.815465845396545	-0.494891065111056	-0.265507217388967	92.8981723237598	90.1930099113198	92.8050052137643	92.8981723237598	90.1930099113198	92.8050052137643	0.18797155360018	0.171869296982082	0.16938359906985	0.02	0.115	0.605	0.0953481080508241	0.0884743118588943	0.0892208489207785	0.167552394452616	0.157647317510545	0.154584074968527	0.55
-1	0.5	1	0.4	0.3	0.6	10	0.598771393145023	0.491538538043373	0.420005852844674	0.60101571490228	0.494597570076111	0.426620041402263	-0.678585316293664	-0.352766511892953	-0.161215894786653	93.4236947791165	93.5273457099849	94.6572580645161	93.4236947791165	93.5273457099849	94.6572580645161	0.118805068017093	0.111649495943596	0.11170759438271	0.631558520066587	0.530467021576162	0.457180994049265	-0.788424617662095	-0.462123217608236	-0.248881587106058	90.0676027041082	89.8075923036921	90.0676027041082	90.0676027041082	89.8075923036921	90.0676027041082	0.206192392830183	0.189003488366586	0.185581154672703	0.005	0.14	0.86	0.120300377363527	0.110368913211937	0.10928489722554	0.202703546530421	0.187329389901308	0.185853572361588	0.4
-1	0.5	1	0.4	0.6	0.6	10	0.596119562316616	0.487886672893304	0.422033786763982	0.596416542688551	0.492439494318189	0.428349310847084	-0.666225731648916	-0.348141559975337	-0.166836398039679	91.5789473684211	92.5275827482447	92.1726041144004	91.5789473684211	92.5275827482447	92.1726041144004	0.152952736523074	0.14807742893667	0.148052489975867	0.653204784412761	0.556800198309324	0.488222149078668	-0.875502901101594	-0.548796835747513	-0.341625192292024	82.0725388601036	79.7927461139896	82.3834196891192	82.0725388601036	79.7927461139896	82.3834196891192	0.253220392654731	0.236150509988121	0.235928478489523	0.03	0.46	1.85	0.1599820579979	0.151845307555973	0.151128035518374	0.279420111632414	0.258239585370475	0.251726010844207	0.25
-1	0.5	2	0.2	0	0.6	10	0.59870917611282	0.488491822815548	0.417109719557007	0.60641447886743	0.496080376039671	0.425330024452661	-0.694865424679742	-0.356227935725695	-0.157242199644384	96.1732124874119	96.3408521303258	95.7372116349047	96.1732124874119	96.3408521303258	95.7372116349047	0.101886337547565	0.0915115642388197	0.0875035649539914	0.640503732659725	0.539300084316258	0.461229370903233	-0.816064291018334	-0.486125077940378	-0.25868584079877	91.3496612819177	89.1145833333333	90.0468994267848	91.3496612819177	89.1145833333333	90.0468994267848	0.185714645244896	0.162110327055992	0.152529168208965	0.005	0.015	0.04	0.0918001327962109	0.0822066987839843	0.0798319868952407	0.165164049945465	0.14381168455664	0.139601497042924	0.7
-1	0.5	2	0.2	0.3	0.6	10	0.604776409751455	0.494233700045192	0.422754608583349	0.600804600198265	0.492618254952327	0.422870723208112	-0.677729992418045	-0.346881820361653	-0.150703571849032	92.9287863590772	92.434869739479	93.2330827067669	92.9287863590772	92.434869739479	93.2330827067669	0.114794661873829	0.104121567488236	0.0996246843700892	0.634693028753768	0.531581932628527	0.456635571691481	-0.79974537677411	-0.465156635669488	-0.246740283104165	90.7086614173228	89.1806722689076	89.716684155299	90.7086614173228	89.1806722689076	89.716684155299	0.205812909739914	0.182294479820609	0.173711963618812	0.005	0.02	0.07	0.117451770370966	0.104690472250289	0.0988916242243161	0.205885377841172	0.181848427471913	0.17062722418952	0.3
-1	0.5	2	0.2	0.6	0.6	10	0.595937604080846	0.489840283094895	0.420240841979761	0.596963756273949	0.490093411807929	0.421526964469246	-0.667249822665817	-0.340844695468536	-0.1476127590053	91.7334669338677	91.3370055082624	92.0380570856284	91.7334669338677	91.3370055082624	92.0380570856284	0.143096838161785	0.135131242841743	0.132341875508942	0.650396284229581	0.550360800189561	0.478182953778632	-0.863596974074947	-0.527303765217329	-0.311511850718516	82.3866597186034	81.3020833333333	82.2395833333333	82.3866597186034	81.3020833333333	82.2395833333333	0.243817362593998	0.222149232780548	0.215170199293919	0.015	0.115	0.31	0.149775177691257	0.140085824872427	0.13731612031064	0.268266472263741	0.242186526641816	0.234887683755784	0.2
-1	0.5	2	0.4	0	0.6	10	0.604585876216581	0.491459558202215	0.419085780091239	0.607365542380842	0.499000606956707	0.42999283197552	-0.69798019782745	-0.364695883945436	-0.17018582683211	97.4849094567404	96.830985915493	96.1770623742455	97.4849094567404	96.830985915493	96.1770623742455	0.103817914689737	0.096563724445278	0.0981895824107877	0.641393996044497	0.541572423673626	0.463390025773636	-0.819587487032564	-0.493349076046503	-0.265143548807391	92.9096638655462	89.6479243300053	91.1811023622047	92.9096638655462	89.6479243300053	91.1811023622047	0.18793696329116	0.167214485212621	0.163748913619884	0.005	0.05	0.425	0.0911542079328055	0.0838476270810737	0.0859637244504356	0.169128078673078	0.150136879591139	0.149790709457337	0.6
-1	0.5	2	0.4	0.3	0.6	10	0.598898473087385	0.492199341180222	0.420621347959191	0.601329152984109	0.494385963282939	0.426307343300564	-0.679441694351887	-0.352043218741315	-0.16028989369927	92.9789368104313	93.2798395185557	94.0763052208835	92.9789368104313	93.2798395185557	94.0763052208835	0.115311946405159	0.106845966075158	0.107270047679064	0.632858064468542	0.531495191631579	0.457615303117868	-0.793418576262467	-0.465201687910429	-0.250087722739091	89.832285115304	89.0461215932914	89.4598846355532	89.832285115304	89.0461215932914	89.4598846355532	0.204313520023993	0.183524289492385	0.179281413610843	0.005	0.055	0.55	0.117301229448636	0.106780428086012	0.105006526290577	0.206791742833417	0.185790033219183	0.183353709682978	0.3
-1	0.5	2	0.4	0.6	0.6	10	0.597433290176093	0.488445842992016	0.420827370718819	0.59692817957881	0.491903549917673	0.427542724023387	-0.66737696530502	-0.346283353788035	-0.164427439971637	92.0380570856284	92.2768304914744	92.3192771084337	92.0380570856284	92.2768304914744	92.3192771084337	0.146176155668305	0.140049242810351	0.13967026106007	0.651475308541565	0.552920266953557	0.483037820545696	-0.86731314831947	-0.53544825299925	-0.325766964075338	83.3419555095706	80.5483704086912	81.8510858324716	83.3419555095706	80.5483704086912	81.8510858324716	0.24432206210296	0.224240331068516	0.221333173858479	0.015	0.23	1.325	0.153198941114351	0.145129280285107	0.144049977314551	0.266788821833506	0.244644205926687	0.238703723629531	0.15
-1	1	0.5	0.2	0	0.6	10	0.69126658029485	0.4862170044927	0.344836586206801	0.69761085041676	0.496750704448314	0.353329335448289	-1.02508224194848	-0.358309523030613	0.0396938959804639	96.6767371601209	96.2888665997994	97.1901655795284	96.6767371601209	96.2888665997994	97.1901655795284	0.120895670293297	0.0979408246768805	0.0921233521231934	0.723895764797863	0.541361211342285	0.381266018436759	-1.14407658219639	-0.493423791063603	-0.0368765731192914	94.5889698231009	87.8645833333333	92.9203539823009	94.5889698231009	87.8645833333333	92.9203539823009	0.220183709654741	0.173785138129459	0.159144386498811	0.005	0.05	0.56	0.107601393521517	0.0880657048418122	0.0805376538630664	0.209038448792706	0.161045004174291	0.142731068818941	0.7
-1	1	0.5	0.2	0.3	0.6	10	0.687081479944689	0.485114025899923	0.343623739752505	0.69012139538189	0.491217103969799	0.350948071950075	-0.997542134640382	-0.342981091561887	0.0462739608374025	93.8190954773869	93.1989924433249	93.9195979899498	93.8190954773869	93.1989924433249	93.9195979899498	0.136166469203906	0.109335888681224	0.103375740790091	0.712926814101192	0.522775797108153	0.371831980275842	-1.10388122309544	-0.43985208438909	-0.011201993936363	92.7551560021153	90.3754627181386	90.9475913181578	92.7551560021153	90.3754627181386	90.9475913181578	0.249422725168949	0.198596671079193	0.18034747672626	0	0.055	0.665	0.134791392042961	0.108647315745159	0.100795862830127	0.251007902900024	0.197373250523893	0.18503050297682	0.5
-1	1	0.5	0.2	0.6	0.6	10	0.682479798706055	0.486534850326025	0.34957674233297	0.683752284427165	0.487877106130857	0.354110203770843	-0.976249646220112	-0.334846674154402	0.0378179980729717	91.5789473684211	92.3961980990495	92.4924924924925	91.5789473684211	92.3961980990495	92.4924924924925	0.163610852491782	0.146012594722905	0.141927181126423	0.720922684867492	0.537293568028665	0.395667872547021	-1.14745579650025	-0.488800192592312	-0.0779688921363793	86.0561914672216	85.2237252861602	85.1274050962038	86.0561914672216	85.2237252861602	85.1274050962038	0.282953633969997	0.242758755987744	0.228443155108435	0.005	0.255	1.98	0.171917253467134	0.148678708292644	0.142146308270338	0.305214752240637	0.259683125795723	0.243150034690168	0.25
-1	1	0.5	0.4	0	0.6	10	0.689486370736109	0.486442042652539	0.345670105060653	0.697226742955315	0.498892621681015	0.356714217830913	-1.02420928673205	-0.364788393732983	0.0304910572341784	96.5777554101661	96.1267605633803	96.6767371601209	96.5777554101661	96.1267605633803	96.6767371601209	0.130496333780898	0.11144733652454	0.110448364900675	0.724297317529422	0.544971508069636	0.385454024774035	-1.14652059009485	-0.504928447614939	-0.0485803361343266	94.1602067183463	88.5610766045549	93.3815925542916	94.1602067183463	88.5610766045549	93.3815925542916	0.233832560793522	0.191894355852074	0.180963055189414	0.02	0.37	2.14	0.116854185455213	0.0982473699116747	0.0976938046973574	0.212942326092317	0.169760663448996	0.161702660057948	0.65
-1	1	0.5	0.4	0.3	0.6	10	0.681731291317911	0.478147995987834	0.340762705958311	0.687595061853519	0.492588561391064	0.35536323619078	-0.989138703671664	-0.347576397153875	0.0343055256298689	92.8284854563691	92.51632345555	92.9542023150478	92.8284854563691	92.51632345555	92.9542023150478	0.149273233616316	0.127905754210079	0.1269114790382	0.711105419102249	0.525479838063144	0.381383478038511	-1.09893660835699	-0.449812112398358	-0.03763088815342	91.407867494824	88.5610766045549	88.8198757763975	91.407867494824	88.5610766045549	88.8198757763975	0.265067835757933	0.218686283103195	0.208504837534579	0.01	0.47	3.035	0.151407683134893	0.127805528674842	0.127061920583721	0.266760875788272	0.224511458392366	0.215062796038243	0.3
-1	1	0.5	0.4	0.6	0.6	10	0.674243367922664	0.477162227683125	0.347402383421804	0.679389146926947	0.490940513736588	0.365613966553925	-0.962139158879584	-0.344953415164369	0.00625878269776083	91.3326653306613	91.4285714285714	90.0900900900901	91.3326653306613	91.4285714285714	90.0900900900901	0.183937756959168	0.169480821688012	0.167712366000712	0.727447893784553	0.553530710464272	0.421444816654349	-1.18525505662001	-0.543547031485984	-0.15258337216702	84.3619246861925	81.2238493723849	81.9989534275249	84.3619246861925	81.2238493723849	81.9989534275249	0.329663969253808	0.285091675886697	0.269554046311691	0.04	1.15	5.33	0.196089659376915	0.175297016914444	0.173841145099965	0.351022963337276	0.303274743466035	0.302968633664242	0.2
-1	1	1	0.2	0	0.6	10	0.694272824589544	0.48946383763305	0.3453654602325	0.698274288762377	0.496962310043844	0.35343747946511	-1.02756873011942	-0.358861488930458	0.0393998699225455	97.0336852689794	96.285140562249	97.1845148315737	97.0336852689794	96.285140562249	97.1845148315737	0.117954171476546	0.0957547190188326	0.0907798136665166	0.724096494521265	0.539302217574418	0.381029204017667	-1.14337326057841	-0.486641570883361	-0.0362521883851967	94.4386149003148	89.8002103049422	92.8083989501312	94.4386149003148	89.8002103049422	92.8083989501312	0.214293871741027	0.16926315013951	0.156423711771136	0	0.055	0.55	0.105215524844989	0.0858202131991732	0.0800098112777473	0.196654464014225	0.152472404671271	0.143111075735616	0.55
-1	1	1	0.2	0.3	0.6	10	0.693104733524143	0.488516531691474	0.348728355307465	0.690628711638835	0.492110870004235	0.351888678940282	-0.999674577721157	-0.345597231071628	0.0437179378945957	92.2110552763819	92.8643216080402	94.0261044176707	92.2110552763819	92.8643216080402	94.0261044176707	0.134583654555033	0.109444314067146	0.104589301675154	0.710945361641303	0.520391381132416	0.372808076437087	-1.09322797458097	-0.432220167736352	-0.0137621790895373	93.1428571428571	89.8128898128898	90.8004158004158	93.1428571428571	89.8128898128898	90.8004158004158	0.234036883595814	0.189542150240888	0.17529766521616	0	0.04	0.705	0.13647798259206	0.110309114347002	0.10351906413816	0.234860396971885	0.190477588464819	0.178589914074781	0.5
-1	1	1	0.2	0.6	0.6	10	0.686936704631256	0.488231564614776	0.35131187304199	0.685230522262646	0.489770819306549	0.354926696844429	-0.981643103743046	-0.340251791228753	0.0355767787471879	91.5373059589384	92.4924924924925	92.4	91.5373059589384	92.4924924924925	92.4	0.160225886522418	0.143300495901035	0.139280630208625	0.718640315004118	0.53438843195149	0.392983661269337	-1.13446896365423	-0.478706278957787	-0.0701786367092024	88.0020597322348	84.9716932578487	85.7436953165208	88.0020597322348	84.9716932578487	85.7436953165208	0.266759127265495	0.227338495775356	0.217878336980066	0	0.22	1.795	0.168717715551571	0.14787994555622	0.140830099653925	0.288012963961616	0.248281669341726	0.234071046562651	0.15
-1	1	1	0.4	0	0.6	10	0.692352574292367	0.491163838367089	0.346967119982013	0.698326332845946	0.500043702430677	0.358508942553824	-1.02809881046261	-0.368025667406565	0.0255992041928651	96.4267740312028	96.6382338183643	97.4307304785894	96.4267740312028	96.6382338183643	97.4307304785894	0.123170536012736	0.106752758427289	0.110468393092874	0.723267543895397	0.54386851721238	0.386328694805077	-1.14147491765634	-0.501470722451678	-0.0508102171127401	95.1663201663202	89.6049896049896	93.035343035343	95.1663201663202	89.6049896049896	93.035343035343	0.222837209542946	0.182792547578968	0.182081568027846	0.005	0.27	2.655	0.109924444549797	0.0951719181681202	0.0958573847816432	0.214541226780941	0.169016631777728	0.164920910524955	0.65
-1	1	1	0.4	0.3	0.6	10	0.690448295860845	0.485349664974672	0.349067937344621	0.690568064273023	0.493273291581178	0.356606971627558	-0.99978027056522	-0.34923133395969	0.0308873240972739	93.822199899548	93.4508816120907	93.551637279597	93.822199899548	93.4508816120907	93.551637279597	0.140485061981761	0.119719970514705	0.122268301120004	0.713697251459906	0.524851224243859	0.380027131011125	-1.10702100401192	-0.446759729521999	-0.0341017942422426	92.7861996863565	89.440669106116	90.7949790794979	92.7861996863565	89.440669106116	90.7949790794979	0.246316780734614	0.204765929602473	0.200698971798514	0	0.285	3.35	0.140463852638067	0.11897208727433	0.122436717910844	0.250224828016144	0.207761257557414	0.206894888595318	0.45
-1	1	1	0.4	0.6	0.6	10	0.677603552983224	0.477678940394695	0.348346964353879	0.685054933928268	0.493497876391725	0.366412774586636	-0.982545546796394	-0.351733208256743	0.0040808429069209	90.3451725862931	90.5168088309082	90.4068307383225	90.3451725862931	90.5168088309082	90.4068307383225	0.169789958138449	0.156166597210761	0.157128234978546	0.725783157630114	0.548725354190081	0.416056619103723	-1.17474913386586	-0.527587531488022	-0.136399500783742	83.4920634920635	79.3541556379037	82.9888712241653	83.4920634920635	79.3541556379037	82.9888712241653	0.299912080920154	0.261648359933342	0.252767727547599	0	0.765	5.255	0.183429020814276	0.163914097635777	0.164013133189597	0.336084396817033	0.293544812347362	0.284754086701792	0.05
-1	1	2	0.2	0	0.6	10	0.694611689617083	0.492366337476171	0.348181191690427	0.698480761761129	0.496462588982644	0.353090212656677	-1.028236597202	-0.357339137851691	0.0403393430646929	97.1471471471472	96.9924812030075	97.1901655795284	97.1471471471472	96.9924812030075	97.1901655795284	0.116130949085338	0.0932036078199941	0.0880112201767378	0.724374235690058	0.538196719043143	0.380585248176181	-1.14395098598065	-0.482954496894084	-0.0349429655911138	95.2505219206681	90.8045977011494	94.3603133159269	95.2505219206681	90.8045977011494	94.3603133159269	0.212733602479513	0.1648588521794	0.152028039095723	0	0.03	0.395	0.102847075787227	0.0826893565923521	0.0781753979097717	0.191212367976191	0.147141878350062	0.137862297576713	0.1
-1	1	2	0.2	0.3	0.6	10	0.69113989193397	0.491110941577895	0.351116468835602	0.691371814367916	0.492474400701492	0.351832960289854	-1.00233656599518	-0.346548828434993	0.0438410447011657	93.2493702770781	92.0300751879699	93.8128772635815	93.2493702770781	92.0300751879699	93.8128772635815	0.132267005804864	0.106154019593666	0.10125894685754	0.711742787477308	0.520604879014745	0.371718723337441	-1.09827329432697	-0.433013034522551	-0.0109070935267206	93.0577636459989	89.989406779661	91.3756613756614	93.0577636459989	89.989406779661	91.3756613756614	0.236636185512697	0.187713272437406	0.174440681626128	0	0.035	0.555	0.133431774733405	0.107169237329767	0.099231181128042	0.251828728095538	0.191460033933084	0.176570439056915	0.75
-1	1	2	0.2	0.6	0.6	10	0.686408166486893	0.488116690739564	0.355021022431489	0.686183280786146	0.489719394584298	0.353610942483693	-0.984996692833836	-0.339895327868484	0.0391701901801197	92.1382073109665	92.1921921921922	91.85	92.1382073109665	92.1921921921922	91.85	0.157163171057762	0.139488654205143	0.135286034213314	0.720265757208551	0.534140003024844	0.393105913846066	-1.14148082584623	-0.477922296056067	-0.0706893390299627	87.207488299532	85.0754030161206	87.044745057232	87.207488299532	85.0754030161206	87.044745057232	0.268207976553206	0.225144009494516	0.216879490540654	0	0.15	1.335	0.165340243747019	0.143115758191013	0.136051385578345	0.289113195355585	0.246566994911641	0.233028847758091	0.15
-1	1	2	0.4	0	0.6	10	0.693390150407256	0.491051080744487	0.354034088095644	0.698824501635678	0.500062182004513	0.360344613848433	-1.02965872459752	-0.36788108970535	0.020580757288975	97.0396387355745	96.7336683417085	97.5327291037261	97.0396387355745	96.7336683417085	97.5327291037261	0.117897513033726	0.100768984241477	0.108930535586419	0.723415157966854	0.539957343063344	0.385803200821403	-1.13920620312559	-0.488833110493777	-0.0494324778040484	94.325871941697	89.4791666666667	94.375	94.325871941697	89.4791666666667	94.375	0.20709131317892	0.168375452411568	0.17098305202744	0	0.115	3.15	0.103567982251641	0.0882328506340974	0.0933895727840135	0.186061763405088	0.156199160704443	0.159192498166156	0.35
-1	1	2	0.4	0.3	0.6	10	0.689788426749573	0.490375595583961	0.350168982258591	0.690823675505246	0.493314712813437	0.357979723734306	-1.0003948165173	-0.349176837372285	0.0271206899496605	93.4137757667169	93.4137757667169	94.3073047858942	93.4137757667169	93.4137757667169	94.3073047858942	0.13495063973979	0.114008124384725	0.120814839932609	0.712377455339718	0.523841193773624	0.380744326349276	-1.10142300117333	-0.443721317400118	-0.0363424043827956	92.0859538784067	89.7328444211629	90.5136268343816	92.0859538784067	89.7328444211629	90.5136268343816	0.239504779181764	0.200423257677103	0.19877723612056	0	0.15	3.955	0.135940010258871	0.113683042128297	0.119594041688873	0.249719273747752	0.206617009059706	0.210900461389046	0.55
-1	1	2	0.4	0.6	0.6	10	0.686443404567665	0.490809593385181	0.366042886490602	0.685902714915715	0.491262693151363	0.366136947197446	-0.984460998995046	-0.344794295597091	0.00482631085430277	91.6875312969454	91.8837675350701	92.0020120724346	91.6875312969454	91.8837675350701	92.0020120724346	0.162697355718628	0.148173401424216	0.152475593414093	0.723878846710397	0.541493863512904	0.410081517845683	-1.16192139514099	-0.502647543593411	-0.118837309515935	85.9465128474043	83.95385422129	86.6806502359727	85.9465128474043	83.95385422129	86.6806502359727	0.284032374423391	0.248584910542058	0.243304423195775	0	0.47	5.89	0.170709643662038	0.153102492415074	0.15454748099596	0.313676486450281	0.271580398965303	0.263407445319802	0.15
-1	2	0.5	0.2	0	0.6	10	0.82214537133906	0.488209820000365	0.206480102107054	0.828232376809408	0.496046141173292	0.213761814004867	-1.67701333240921	-0.356311455451942	0.435510105180131	96.7823026646556	96.5897693079238	96.4267740312028	96.7823026646556	96.5897693079238	96.4267740312028	0.162883474065354	0.0990436520785349	0.0934682026980141	0.844954251568197	0.544946389409475	0.230585599817568	-1.81304783436301	-0.5041747746717	0.387865833874825	95.9438377535101	87.8378378378378	95.3742203742204	95.9438377535101	87.8378378378378	95.3742203742204	0.311078641704082	0.180545534898918	0.15547796994952	0	0.06	3.56	0.142164736276997	0.0891915398729469	0.082847061818368	0.2851709764869	0.159363226517908	0.141336237975067	0.55
-1	2	0.5	0.2	0.3	0.6	10	0.814567833781718	0.48986597840648	0.215322030687855	0.81765455538064	0.490903479280116	0.217506044732027	-1.61594689011872	-0.342196236340092	0.425456754271132	94.0584088620342	93.4236947791165	93.6715218483174	94.0584088620342	93.4236947791165	93.6715218483174	0.180779510851025	0.113189910268613	0.108204180160237	0.83009562940113	0.515017155800086	0.229200119010336	-1.72330756575804	-0.417029003609895	0.395298750329832	92.4242424242424	91.4838035527691	91.1795407098121	92.4242424242424	91.4838035527691	91.1795407098121	0.325409373075126	0.199832043991622	0.177761704705302	0	0.085	4.935	0.182110882217855	0.112391914671244	0.108965706824316	0.333949202331492	0.201285504993177	0.184302758469685	0.7
-1	2	0.5	0.2	0.6	0.6	10	0.807865241382772	0.485408951259923	0.231730808794407	0.811452200840459	0.487042995037769	0.234206871526427	-1.58290060657147	-0.332820253967694	0.377853372852027	92.0140632847815	91.8459229614807	91.0455227613807	92.0140632847815	91.8459229614807	91.0455227613807	0.201278685886448	0.152664504507227	0.144459876102816	0.831799656723618	0.527808235722318	0.26082379404014	-1.75028701184625	-0.461738054270447	0.306095454647817	89.9010931806351	85.8927641853201	85.8333333333333	89.9010931806351	85.8927641853201	85.8333333333333	0.3680343509805	0.254967340440941	0.22523601032146	0	0.335	9.285	0.209920263345824	0.157507953748856	0.152073308137531	0.394703443450289	0.278815661818442	0.257071405927075	0.45
-1	2	0.5	0.4	0	0.6	10	0.822628670759472	0.492408342007428	0.217349558321097	0.825132136375531	0.497784858222903	0.216874965187976	-1.65924141917462	-0.361669861684898	0.426884111393733	96.6161616161616	97.0366649924661	97.6779404341242	96.6161616161616	97.0366649924661	97.6779404341242	0.175390306190992	0.113986189242459	0.114529611392525	0.842116711863119	0.546968856273587	0.237214013836817	-1.7957317478835	-0.511818953988586	0.369592600717316	96.4453737584945	90.4811715481172	97.023498694517	96.4453737584945	90.4811715481172	97.023498694517	0.334758011888438	0.20529042595039	0.182587305394305	0	0.375	8.355	0.158792428786088	0.101000706478127	0.100186834725741	0.297476560605286	0.181570966939864	0.167222673065877	1
-1	2	0.5	0.4	0.3	0.6	10	0.806828652059613	0.48602716980509	0.221878976360084	0.813050826017586	0.491650842321416	0.226274920067646	-1.59083178803204	-0.345072073567868	0.400593647878961	93.3434190620272	93.1623931623932	92.9655870445344	93.3434190620272	93.1623931623932	92.9655870445344	0.194147723294097	0.132691302252982	0.132700588543958	0.828268558504178	0.520464548151379	0.245926102564568	-1.72550524829584	-0.436364468506666	0.347613706131608	92.845870594424	90.3785488958991	91.9473684210526	92.845870594424	90.3785488958991	91.9473684210526	0.374878110498581	0.234892106985072	0.212572172418799	0	0.5	11.03	0.199846544757562	0.133186232651746	0.136010785222921	0.39747419951571	0.241937867751991	0.217452778328727	0.85
-1	2	0.5	0.4	0.6	0.6	10	0.802212979693303	0.48029362282027	0.244865053149666	0.80416007683958	0.488465424083256	0.253293930673586	-1.5442477371031	-0.338162754063926	0.323222290573538	91.1468812877264	91.8837675350701	90.7268170426065	91.1468812877264	91.8837675350701	90.7268170426065	0.219270138034242	0.175331541437691	0.169386650818525	0.831414080244336	0.540484454029726	0.292864762524618	-1.76443883124102	-0.507100731763428	0.214380624420777	89.8535564853557	84.9086161879896	86.9041382922996	89.8535564853557	84.9086161879896	86.9041382922996	0.419660040593122	0.301678534952864	0.269173466311929	0	1.36	16	0.232543719703573	0.183369012909585	0.17994839869643	0.45252778363836	0.339123744173956	0.295344577269472	0.6
-1	2	1	0.2	0	0.6	10	0.821942674129961	0.488453540294217	0.206239965099744	0.82882354170087	0.496759398789319	0.213938898142801	-1.6803098993056	-0.358319022596457	0.435002449973004	96.8293910417715	96.8405215646941	96.624685138539	96.8293910417715	96.8405215646941	96.624685138539	0.159407181446576	0.0979381424447685	0.0946006767665681	0.844523260751905	0.542516218285935	0.229171066393408	-1.80778096196788	-0.49692597417769	0.392303412238106	96.131730266597	89.4984326018809	94.7780678851175	96.131730266597	89.4984326018809	94.7780678851175	0.300656964865039	0.177781543034183	0.156926876066423	0	0.06	3.93	0.137686835741427	0.0873502463219009	0.0835106257273632	0.277869321919124	0.160949783167966	0.145324678033027	0.65
-1	2	1	0.2	0.3	0.6	10	0.815616446921291	0.489803715727416	0.215627594975484	0.818977702730213	0.491022551366174	0.218359855984953	-1.62355427343919	-0.342546366971727	0.422832278915536	93.9455095862765	92.9181315921647	94.0763052208835	93.9455095862765	92.9181315921647	94.0763052208835	0.177862810954875	0.111292394221014	0.108350388730874	0.831245993358989	0.514785071955465	0.230562410906353	-1.72738826602292	-0.416289086067662	0.391166727272391	92.9650859822824	91.1366006256517	91.0323253388947	92.9650859822824	91.1366006256517	91.0323253388947	0.315078284101216	0.193901591316892	0.176075097755362	0	0.075	5.39	0.178657333359471	0.112574602297999	0.108451340777847	0.317996413858291	0.199530265861975	0.185617983194559	0.9
-1	2	1	0.2	0.6	0.6	10	0.809749166990665	0.486349940510816	0.231445942593353	0.812057774033072	0.487011118544363	0.234402165485957	-1.58588662310879	-0.332655858334372	0.377169082704339	91.7168674698795	91.5957978989495	90.9864797195794	91.7168674698795	91.5957978989495	90.9864797195794	0.19744393323401	0.151315312759334	0.144270311854092	0.833132292663791	0.529551565403552	0.261227055322169	-1.75780488685557	-0.467467566335217	0.305011196541053	90.200210748156	86.5648050579557	86.9794412229837	90.200210748156	86.5648050579557	86.9794412229837	0.368665693394988	0.257586260661479	0.230738052897056	0	0.325	9.595	0.205883316852957	0.156180991319212	0.149911673564985	0.388863067806369	0.281869379124192	0.253690765162538	0.4
-1	2	1	0.4	0	0.6	10	0.822533977106669	0.489206820093692	0.216569464195439	0.827419459167887	0.499024064380633	0.219660153697621	-1.6724411562267	-0.365191740383495	0.418729831867328	96.9742813918306	96.5361445783133	97.7878330819507	96.9742813918306	96.5361445783133	97.7878330819507	0.167565043031084	0.111653204895986	0.120039759581466	0.842962382723089	0.547755151844375	0.24067777927494	-1.80108725376434	-0.513982791905941	0.359720609379396	96.3949843260188	89.231573444851	96.020942408377	96.3949843260188	89.231573444851	96.020942408377	0.315361205713027	0.198692970936713	0.191112461295936	0	0.35	10.83	0.147828699188834	0.0989721606003364	0.105485058004903	0.298818825369908	0.177637960623422	0.17644520020271	0.85
-1	2	1	0.4	0.3	0.6	10	0.814600873570503	0.486852956474225	0.22373344336897	0.816534939832324	0.49281955747375	0.227134872131438	-1.61001361245424	-0.348169285210513	0.397975999785064	93.4170854271357	93.7311935807422	92.7272727272727	93.4170854271357	93.7311935807422	92.7272727272727	0.185680873541967	0.125999181693459	0.133828892201909	0.828377614650945	0.517316537655042	0.247041697027028	-1.71706924311041	-0.425755752052651	0.343840044783686	93.2203389830509	90.9523809523809	92.0996818663839	93.2203389830509	90.9523809523809	92.0996818663839	0.344853231214563	0.222449485402043	0.214567045221334	0	0.425	12.95	0.187874609931653	0.125801231674763	0.13611322169909	0.353491651589294	0.22746899058893	0.213953293290998	0.5
-1	2	1	0.4	0.6	0.6	10	0.808114138070206	0.487052443145773	0.248669101229363	0.808922634483823	0.489989478413446	0.253634265917298	-1.57061156640759	-0.342225872492606	0.322174480127715	91.1557788944724	90.8316633266533	90.5025125628141	91.1557788944724	90.8316633266533	90.5025125628141	0.20975908243907	0.167835235965099	0.167561195410574	0.833178858510544	0.540900544643005	0.293168245164346	-1.77428632245973	-0.506337120169175	0.212932787657709	90.5561385099685	85.0472193074502	86.986301369863	90.5561385099685	85.0472193074502	86.986301369863	0.392939721158834	0.286166291098983	0.263895002366342	0	1.07	17.705	0.225455169029293	0.176782422763298	0.178484322304649	0.455032924575473	0.317494630925855	0.294863445988367	0.5
-1	2	2	0.2	0	0.6	10	0.823858807110555	0.491070554959155	0.212084276104143	0.829255483401195	0.497049443848758	0.214630648042375	-1.6828461282801	-0.359107462899449	0.432905962102514	96.7237903225806	96.5361445783133	96.9377510040161	96.7237903225806	96.5361445783133	96.9377510040161	0.155864321484607	0.0956834198141249	0.0954547390771233	0.843936777505112	0.540005026524637	0.229503335950897	-1.79986343640817	-0.488588711097466	0.391000857250699	95.985401459854	89.6137787056367	95.6272774596564	95.985401459854	89.6137787056367	95.6272774596564	0.283179285404579	0.166473637874184	0.153728704168187	0	0.055	4.67	0.13543533309218	0.0855938001295239	0.0836038491868754	0.256616645549927	0.149585584155348	0.143489775255974	0.8
-1	2	2	0.2	0.3	0.6	10	0.817248962119696	0.487795369283308	0.213627073616722	0.819610501309579	0.491594080443395	0.218812861150359	-1.62696688437564	-0.34405590173169	0.421375533406725	93.8508064516129	93.5143288084465	94.2598187311178	93.8508064516129	93.5143288084465	94.2598187311178	0.174198445009141	0.107864356591434	0.107794739836357	0.831174454140586	0.515017761119471	0.230784240179731	-1.72501081918709	-0.416127865763253	0.390369197249268	93.3827421916358	91.3273400317292	91.4421553090333	93.3827421916358	91.3273400317292	91.4421553090333	0.311891011030954	0.190708161472495	0.176237968365705	0	0.04	5.835	0.175231583861224	0.108447624982129	0.106947820830306	0.308925887194431	0.188019283165891	0.185203753059113	0.8
-1	2	2	0.2	0.6	0.6	10	0.814594099753118	0.488132119807758	0.228734128227688	0.813988203800095	0.489011431498548	0.234394083019453	-1.59644226893272	-0.338070190851107	0.376783852193948	91.97592778335	92.4924924924925	91.6750250752257	91.97592778335	92.4924924924925	91.6750250752257	0.192215139323264	0.145091322316001	0.140421834495356	0.835124673275545	0.53203704515341	0.262031108549052	-1.77015838333792	-0.473226877896775	0.301625062306663	89.8995240613432	86.3107822410148	87.037037037037	89.8995240613432	86.3107822410148	87.037037037037	0.363444615672005	0.250538882156124	0.225770489247205	0	0.23	9.61	0.199781830927702	0.14837614425596	0.144547572246297	0.387188290707864	0.265978393910389	0.247539502559861	0.3
-1	2	2	0.4	0	0.6	10	0.821397234501342	0.488640573557124	0.223247407278737	0.828936182517934	0.499956555715544	0.226540660132487	-1.68116183714929	-0.367791699703391	0.398425801517886	96.6229838709677	96.4859437751004	96.9803724207348	96.6229838709677	96.4859437751004	96.9803724207348	0.159410639446091	0.106993860505498	0.131172272249756	0.843144695366262	0.545265782310563	0.250627037300011	-1.79623802307182	-0.506100756962918	0.331121219884339	95.8442924776434	88.2693319305629	94.9788583509514	95.8442924776434	88.2693319305629	94.9788583509514	0.296675458664138	0.188384512416228	0.203120752885751	0	0.295	16.635	0.139062615205049	0.0958323994885284	0.113878429685132	0.267793403706122	0.173983880820079	0.18983476798748	0.8
-1	2	2	0.4	0.3	0.6	10	0.819177363933548	0.49259430918934	0.233896942924631	0.819715605988558	0.493047586116202	0.229415266157743	-1.62800670737868	-0.348484779591688	0.391114833427499	94.0494200706001	93.9195979899498	94.4698122780315	94.0494200706001	93.9195979899498	94.4698122780315	0.177029204774431	0.117336294630293	0.140333390637951	0.831416895784055	0.517677804171496	0.251314463562406	-1.73153575377963	-0.425338914896632	0.331234180663435	93.5721812434141	92.3076923076923	93.3227344992051	93.5721812434141	92.3076923076923	93.3227344992051	0.323523101244774	0.206082181766331	0.221926882359137	0	0.275	18.185	0.177953185420148	0.116013975689469	0.135945564261809	0.337433677223588	0.206879418341095	0.224666285745422	0.85
-1	2	2	0.4	0.6	0.6	10	0.811485251062858	0.487188079441335	0.254018663133293	0.812729321073712	0.491930783695622	0.260803928387388	-1.5913709430792	-0.347391779943193	0.301468643344368	91.1055276381909	91.2236710130391	91.0552763819096	91.1055276381909	91.2236710130391	91.0552763819096	0.200628593113611	0.160342794431097	0.172244196495356	0.834156617636786	0.538100339856531	0.299181560461916	-1.76786529568898	-0.4956282547714	0.195257290358079	89.6515860634425	83.4199584199584	87.1001573151547	89.6515860634425	83.4199584199584	87.1001573151547	0.362196889063868	0.267880918198031	0.26284662484336	0	0.82	22.85	0.215008621393941	0.167736491071535	0.183481334968519	0.402997431519602	0.302082731392891	0.290124420634064	0.5
0	0.5	0.5	0.2	0	0	10	0.596804532513123	0.489390078526519	0.417120234533999	0.602526741861115	0.491248294664828	0.420384245371888	-0.68221281814877	-0.342417945700648	-0.143640949587629	96.3408521303258	96.3353413654618	96.1422845691383	96.3408521303258	96.3353413654618	96.1422845691383	0.103442810193048	0.0937790321977372	0.0892371433362501	0.602526741861115	0.491248294664828	0.420384245371888	-0.68221281814877	-0.342417945700648	-0.143640949587629	96.3408521303258	96.3353413654618	96.1422845691383	96.3408521303258	96.3353413654618	96.1422845691383	0.103442810193048	0.0937790321977372	0.0892371433362501	0	0.01	0.145	0.0952262738791443	0.0857863332083143	0.0816361970809166	0.0952262738791443	0.0857863332083143	0.0816361970809166	0.25
0	0.5	0.5	0.2	0.3	0	10	0.598558962380596	0.48963956162158	0.416230153883109	0.596639724834707	0.486975056862312	0.416816398499754	-0.664292571470264	-0.33077385010238	-0.134067372825519	92.8857715430862	92.9429429429429	93.7844611528822	92.8857715430862	92.9429429429429	93.7844611528822	0.117823939231898	0.107186873385835	0.102664757574281	0.596639724834707	0.486975056862312	0.416816398499754	-0.664292571470264	-0.33077385010238	-0.134067372825519	92.8857715430862	92.9429429429429	93.7844611528822	92.8857715430862	92.9429429429429	93.7844611528822	0.117823939231898	0.107186873385835	0.102664757574281	0	0.055	0.245	0.12062084571553	0.108288187720318	0.10379081580529	0.12062084571553	0.108288187720318	0.10379081580529	0.2
0	0.5	0.5	0.2	0.6	0	10	0.590607663035031	0.480081367777769	0.413081166871262	0.59095373077865	0.482614994431034	0.41498484013436	-0.648059567175869	-0.319655051052883	-0.129580437234655	91.4457228614307	90.55	91.895947973987	91.4457228614307	90.55	91.895947973987	0.14870604112335	0.140814963685301	0.13746854043664	0.59095373077865	0.482614994431034	0.41498484013436	-0.648059567175869	-0.319655051052883	-0.129580437234655	91.4457228614307	90.55	91.895947973987	91.4457228614307	90.55	91.895947973987	0.14870604112335	0.140814963685301	0.13746854043664	0.02	0.23	0.77	0.154775082684283	0.147719737928457	0.142543428463186	0.154775082684283	0.147719737928457	0.142543428463186	0.05
0	0.5	0.5	0.4	0	0	10	0.599633696224792	0.486397966670423	0.416181277670577	0.602027820339819	0.49160427003712	0.422099206742834	-0.680831850483485	-0.343662836349069	-0.148481656969497	96.588058203713	96.4393179538616	96.0420841683367	96.588058203713	96.4393179538616	96.0420841683367	0.109387900792597	0.10159588916998	0.099250094607155	0.602027820339819	0.49160427003712	0.422099206742834	-0.680831850483485	-0.343662836349069	-0.148481656969497	96.588058203713	96.4393179538616	96.0420841683367	96.588058203713	96.4393179538616	96.0420841683367	0.109387900792597	0.10159588916998	0.099250094607155	0.015	0.21	0.885	0.100566353457359	0.0943250626643359	0.0917695510096219	0.100566353457359	0.0943250626643359	0.0917695510096219	0.35
0	0.5	0.5	0.4	0.3	0	10	0.592234281677662	0.482885161528653	0.418095590679168	0.594986616040682	0.486225083958599	0.418295575424581	-0.659288175824946	-0.328904811555714	-0.138331563079342	92.781954887218	92.8356713426854	93.5903855783675	92.781954887218	92.8356713426854	93.5903855783675	0.124711077440934	0.116300309947174	0.113228876192487	0.594986616040682	0.486225083958599	0.418295575424581	-0.659288175824946	-0.328904811555714	-0.138331563079342	92.781954887218	92.8356713426854	93.5903855783675	92.781954887218	92.8356713426854	93.5903855783675	0.124711077440934	0.116300309947174	0.113228876192487	0.01	0.29	1.065	0.126984664246952	0.117306059650469	0.116165588286543	0.126984664246952	0.117306059650469	0.116165588286543	0.25
0	0.5	0.5	0.4	0.6	0	10	0.597085879321607	0.492417806045174	0.425515161938092	0.587528648793045	0.481669685537974	0.418194918044344	-0.638206149125533	-0.317630400540107	-0.138867836875671	90.8454227113557	89.9449724862431	90.8454227113557	90.8454227113557	89.9449724862431	90.8454227113557	0.164358551509941	0.157396654791989	0.154517692389775	0.587528648793045	0.481669685537974	0.418194918044344	-0.638206149125533	-0.317630400540107	-0.138867836875671	90.8454227113557	89.9449724862431	90.8454227113557	90.8454227113557	89.9449724862431	90.8454227113557	0.164358551509941	0.157396654791989	0.154517692389775	0.13	0.89	2.605	0.170731127565376	0.16377855160805	0.162163308367923	0.170731127565376	0.16377855160805	0.162163308367923	0.05
0	0.5	1	0.2	0	0	10	0.601105393552968	0.49221435951031	0.418777283844705	0.602670520985672	0.491372538593341	0.420261949048534	-0.682556223938538	-0.342712661374974	-0.143273051378654	96.5378825890617	96.5396188565697	96.4929859719439	96.5378825890617	96.5396188565697	96.4929859719439	0.10098400819388	0.0909754686050057	0.0865139171175611	0.602670520985672	0.491372538593341	0.420261949048534	-0.682556223938538	-0.342712661374974	-0.143273051378654	96.5378825890617	96.5396188565697	96.4929859719439	96.5378825890617	96.5396188565697	96.4929859719439	0.10098400819388	0.0909754686050057	0.0865139171175611	0	0.01	0.105	0.092401934373035	0.0831705738338597	0.0787233710703793	0.092401934373035	0.0831705738338597	0.0787233710703793	0.35
0	0.5	1	0.2	0.3	0	10	0.60035384266061	0.488288465745879	0.418740627125534	0.597511807324881	0.487450500645521	0.416802548837482	-0.666841521715977	-0.331945705552638	-0.13396729402275	93.0360721442886	93.4401602403605	92.9394091136705	93.0360721442886	93.4401602403605	92.9394091136705	0.11367854745743	0.102272695788931	0.0974408416541261	0.597511807324881	0.487450500645521	0.416802548837482	-0.666841521715977	-0.331945705552638	-0.13396729402275	93.0360721442886	93.4401602403605	92.9394091136705	93.0360721442886	93.4401602403605	92.9394091136705	0.11367854745743	0.102272695788931	0.0974408416541261	0	0.025	0.13	0.115457491541348	0.101821394600892	0.0987540856812062	0.115457491541348	0.101821394600892	0.0987540856812062	0.2
0	0.5	1	0.2	0.6	0	10	0.597766333327843	0.488274683197481	0.418816554946684	0.592080122157749	0.483014604668236	0.414597250990502	-0.651383819064702	-0.320599151601482	-0.128435315768241	91.1955977988995	90.7453726863432	91.1955977988995	91.1955977988995	90.7453726863432	91.1955977988995	0.144152093814306	0.136193864640311	0.132941575229511	0.592080122157749	0.483014604668236	0.414597250990502	-0.651383819064702	-0.320599151601482	-0.128435315768241	91.1955977988995	90.7453726863432	91.1955977988995	91.1955977988995	90.7453726863432	91.1955977988995	0.144152093814306	0.136193864640311	0.132941575229511	0.01	0.135	0.52	0.150255922593146	0.142554471556041	0.137639684052861	0.150255922593146	0.142554471556041	0.137639684052861	0.05
0	0.5	1	0.4	0	0	10	0.602407466930566	0.493104631602236	0.421352597020445	0.602616072551804	0.492027293207803	0.422617760815062	-0.682484217188598	-0.344711730041213	-0.149847248181844	96.5378825890617	96.5465465465466	96.648324162081	96.5378825890617	96.5465465465466	96.648324162081	0.103303343234532	0.0955772770291695	0.0936968742120769	0.602616072551804	0.492027293207803	0.422617760815062	-0.682484217188598	-0.344711730041213	-0.149847248181844	96.5378825890617	96.5465465465466	96.648324162081	96.5378825890617	96.5465465465466	96.648324162081	0.103303343234532	0.0955772770291695	0.0936968742120769	0	0.095	0.69	0.0947591098384239	0.0880760782584132	0.0863615262951168	0.0947591098384239	0.0880760782584132	0.0863615262951168	0.35
0	0.5	1	0.4	0.3	0	10	0.598771393145023	0.491538538043373	0.420005852844674	0.596792934281481	0.487549492111555	0.418710066201815	-0.664754792811578	-0.332429763509427	-0.139346924311	92.531328320802	92.992992992993	93.436873747495	92.531328320802	92.992992992993	93.436873747495	0.117143449232677	0.108097711047432	0.105478781246622	0.596792934281481	0.487549492111555	0.418710066201815	-0.664754792811578	-0.332429763509427	-0.139346924311	92.531328320802	92.992992992993	93.436873747495	92.531328320802	92.992992992993	93.436873747495	0.117143449232677	0.108097711047432	0.105478781246622	0	0.12	0.785	0.119999144136072	0.108592030026104	0.107637719363775	0.119999144136072	0.108592030026104	0.107637719363775	0.25
0	0.5	1	0.4	0.6	0	10	0.596119562316616	0.487886672893304	0.422033786763982	0.590596323487049	0.483157859217176	0.418175569256337	-0.647135590257515	-0.321362281269134	-0.138543752967697	90.6953476738369	91.041041041041	91.6416416416416	90.6953476738369	91.041041041041	91.6416416416416	0.151258062815488	0.144596714122748	0.142482234914198	0.590596323487049	0.483157859217176	0.418175569256337	-0.647135590257515	-0.321362281269134	-0.138543752967697	90.6953476738369	91.041041041041	91.6416416416416	90.6953476738369	91.041041041041	91.6416416416416	0.151258062815488	0.144596714122748	0.142482234914198	0.03	0.425	1.845	0.157944987685321	0.151283223421404	0.148929822094004	0.157944987685321	0.151283223421404	0.148929822094004	0.05
0	0.5	2	0.2	0	0	10	0.59870917611282	0.488491822815548	0.417109719557007	0.602643217984404	0.49112991823027	0.420128489521437	-0.682422764220928	-0.341980586516309	-0.142890501332257	96.4321608040201	96.8906720160481	96.2443665498247	96.4321608040201	96.8906720160481	96.2443665498247	0.10016448680689	0.0894733956199795	0.0845819530281943	0.602643217984404	0.49112991823027	0.420128489521437	-0.682422764220928	-0.341980586516309	-0.142890501332257	96.4321608040201	96.8906720160481	96.2443665498247	96.4321608040201	96.8906720160481	96.2443665498247	0.10016448680689	0.0894733956199795	0.0845819530281943	0	0	0.045	0.0914339463971711	0.0817372878947764	0.077466603386601	0.0914339463971711	0.0817372878947764	0.077466603386601	0.5
0	0.5	2	0.2	0.3	0	10	0.604776409751455	0.494233700045192	0.422754608583349	0.597397230381239	0.487499704027019	0.416628591269955	-0.666515852835838	-0.332102982094893	-0.133485794071066	91.8295739348371	91.991991991992	92.781954887218	91.8295739348371	91.991991991992	92.781954887218	0.113750544310178	0.101959369301963	0.0969728924056568	0.597397230381239	0.487499704027019	0.416628591269955	-0.666515852835838	-0.332102982094893	-0.133485794071066	91.8295739348371	91.991991991992	92.781954887218	91.8295739348371	91.991991991992	92.781954887218	0.113750544310178	0.101959369301963	0.0969728924056568	0	0.02	0.09	0.116309314673102	0.102448083957715	0.0985171321062113	0.116309314673102	0.102448083957715	0.0985171321062113	0.25
0	0.5	2	0.2	0.6	0	10	0.595937604080846	0.489840283094895	0.420240841979761	0.5926012547214	0.483375808847826	0.41443238915361	-0.652918806047968	-0.321514055336241	-0.127926550342315	91.4914914914915	90.4452226113057	91.35	91.4914914914915	90.4452226113057	91.35	0.142339284540222	0.134266616274874	0.130641962340419	0.5926012547214	0.483375808847826	0.41443238915361	-0.652918806047968	-0.321514055336241	-0.127926550342315	91.4914914914915	90.4452226113057	91.35	91.4914914914915	90.4452226113057	91.35	0.142339284540222	0.134266616274874	0.130641962340419	0.01	0.105	0.355	0.148032089927318	0.139567067785252	0.134451198145701	0.148032089927318	0.139567067785252	0.134451198145701	0.1
0	0.5	2	0.4	0	0	10	0.604585876216581	0.491459558202215	0.419085780091239	0.602777716573598	0.491637455167578	0.421789265626353	-0.682894775441067	-0.343491646101558	-0.147506276879785	96.3800904977376	96.4877069744104	96.2925851703407	96.3800904977376	96.4877069744104	96.2925851703407	0.100785276033994	0.0916167453415534	0.0892034942806298	0.602777716573598	0.491637455167578	0.421789265626353	-0.682894775441067	-0.343491646101558	-0.147506276879785	96.3800904977376	96.4877069744104	96.2925851703407	96.3800904977376	96.4877069744104	96.2925851703407	0.100785276033994	0.0916167453415534	0.0892034942806298	0	0.01	0.405	0.0921053210453668	0.0839438613851654	0.0811444908577403	0.0921053210453668	0.0839438613851654	0.0811444908577403	0.55
0	0.5	2	0.4	0.3	0	10	0.598898473087385	0.492199341180222	0.420621347959191	0.597626502278611	0.48783698142507	0.418621386066011	-0.667241766419641	-0.333087578086983	-0.139011714970825	93.0360721442886	93.0395593390085	93.687374749499	93.0360721442886	93.0395593390085	93.687374749499	0.113734609299174	0.103230848216398	0.100252481789307	0.597626502278611	0.48783698142507	0.418621386066011	-0.667241766419641	-0.333087578086983	-0.139011714970825	93.0360721442886	93.0395593390085	93.687374749499	93.0360721442886	93.0395593390085	93.687374749499	0.113734609299174	0.103230848216398	0.100252481789307	0	0.055	0.535	0.115933584602164	0.102917250763492	0.101256260984824	0.115933584602164	0.102917250763492	0.101256260984824	0.2
0	0.5	2	0.4	0.6	0	10	0.597433290176093	0.488445842992016	0.420827370718819	0.592049323623792	0.483166976569112	0.416912524310816	-0.65134499997376	-0.321096079647498	-0.134891458723884	91.0910910910911	90.4452226113057	91	91.0910910910911	90.4452226113057	91	0.144847429617007	0.13723791102411	0.134571530032786	0.592049323623792	0.483166976569112	0.416912524310816	-0.65134499997376	-0.321096079647498	-0.134891458723884	91.0910910910911	90.4452226113057	91	91.0910910910911	90.4452226113057	91	0.144847429617007	0.13723791102411	0.134571530032786	0.015	0.22	1.265	0.151102129531001	0.144013916422077	0.140857401579088	0.151102129531001	0.144013916422077	0.140857401579088	0.1
0	1	0.5	0.2	0	0	10	0.69126658029485	0.4862170044927	0.344836586206801	0.694208443381468	0.490770518976821	0.346902486562822	-1.0119346992523	-0.341120904007647	0.0572413411773962	95.87732528909	96.2925851703407	96.9924812030075	95.87732528909	96.2925851703407	96.9924812030075	0.119860622494435	0.0964150166748898	0.0883499107073811	0.694208443381468	0.490770518976821	0.346902486562822	-1.0119346992523	-0.341120904007647	0.0572413411773962	95.87732528909	96.2925851703407	96.9924812030075	95.87732528909	96.2925851703407	96.9924812030075	0.119860622494435	0.0964150166748898	0.0883499107073811	0	0.02	0.555	0.112878912016595	0.0888817562619587	0.0795653332243429	0.112878912016595	0.0888817562619587	0.0795653332243429	0.55
0	1	0.5	0.2	0.3	0	10	0.687081479944689	0.485114025899923	0.343623739752505	0.688816119890707	0.486748128315197	0.345681133338292	-0.992794086336849	-0.330104699060253	0.0607044577484195	92.5814536340852	93.5403104656986	93.7406109163746	92.5814536340852	93.5403104656986	93.7406109163746	0.135040132572697	0.108155817933916	0.0998986750395381	0.688816119890707	0.486748128315197	0.345681133338292	-0.992794086336849	-0.330104699060253	0.0607044577484195	92.5814536340852	93.5403104656986	93.7406109163746	92.5814536340852	93.5403104656986	93.7406109163746	0.135040132572697	0.108155817933916	0.0998986750395381	0	0.07	0.795	0.139056256906405	0.107679611468343	0.0996910420838896	0.139056256906405	0.107679611468343	0.0996910420838896	0.25
0	1	0.5	0.2	0.6	0	10	0.682479798706055	0.486534850326025	0.34957674233297	0.681607885018851	0.481659179874115	0.347252776457114	-0.967913571165534	-0.317051662209527	0.0567232952513468	90.8863294942414	90.8	91.8	90.8863294942414	90.8	91.8	0.162493392428373	0.144556229241424	0.1381640869871	0.681607885018851	0.481659179874115	0.347252776457114	-0.967913571165534	-0.317051662209527	0.0567232952513468	90.8863294942414	90.8	91.8	90.8863294942414	90.8	91.8	0.162493392428373	0.144556229241424	0.1381640869871	0	0.31	2.195	0.171311060604706	0.15110167229387	0.143882032716615	0.171311060604706	0.15110167229387	0.143882032716615	0.15
0	1	0.5	0.4	0	0	10	0.689486370736109	0.486442042652539	0.345670105060653	0.692693117333236	0.490135619925025	0.34895999050918	-1.00654916950789	-0.339598330179789	0.051673963177372	95.6805625313913	96.236828901154	96.4982491245623	95.6805625313913	96.236828901154	96.4982491245623	0.128886617356709	0.107087468821463	0.101785116728737	0.692693117333236	0.490135619925025	0.34895999050918	-1.00654916950789	-0.339598330179789	0.051673963177372	95.6805625313913	96.236828901154	96.4982491245623	95.6805625313913	96.236828901154	96.4982491245623	0.128886617356709	0.107087468821463	0.101785116728737	0.005	0.305	2.44	0.121009081556965	0.0997781791905051	0.0919570788596384	0.121009081556965	0.0997781791905051	0.0919570788596384	0.45
0	1	0.5	0.4	0.3	0	10	0.681731291317911	0.478147995987834	0.340762705958311	0.684475126055842	0.483917463252733	0.348416998352543	-0.977192259391544	-0.322648529704531	0.0533315100584701	92.0300751879699	92.2884326489735	92.55	92.0300751879699	92.2884326489735	92.55	0.147753823034795	0.125271154045433	0.11967201686494	0.684475126055842	0.483917463252733	0.348416998352543	-0.977192259391544	-0.322648529704531	0.0533315100584701	92.0300751879699	92.2884326489735	92.55	92.0300751879699	92.2884326489735	92.55	0.147753823034795	0.125271154045433	0.11967201686494	0.01	0.425	3.07	0.153311985753019	0.127610345428695	0.123038181890393	0.153311985753019	0.127610345428695	0.123038181890393	0.25
0	1	0.5	0.4	0.6	0	10	0.674243367922664	0.477162227683125	0.347402383421804	0.675139720392234	0.479606227868979	0.35604583344371	-0.945295115736353	-0.312116978697997	0.0326161571601774	90.8	90.85	91.5	90.8	90.85	91.5	0.182278424420637	0.166227583744502	0.160052431591286	0.675139720392234	0.479606227868979	0.35604583344371	-0.945295115736353	-0.312116978697997	0.0326161571601774	90.8	90.85	91.5	90.8	90.85	91.5	0.182278424420637	0.166227583744502	0.160052431591286	0.02	1.245	5.865	0.190681595954686	0.172950174573279	0.168635366293193	0.190681595954686	0.172950174573279	0.168635366293193	0
0	1	1	0.2	0	0	10	0.694272824589544	0.48946383763305	0.3453654602325	0.694918566555257	0.491257377650613	0.347382170170155	-1.01447668750811	-0.342445556087496	0.0559211239987086	96.1325966850829	96.3353413654618	97.3420260782347	96.1325966850829	96.3353413654618	97.3420260782347	0.116154347442066	0.0937923802404131	0.0865708336533467	0.694918566555257	0.491257377650613	0.347382170170155	-1.01447668750811	-0.342445556087496	0.0559211239987086	96.1325966850829	96.3353413654618	97.3420260782347	96.1325966850829	96.3353413654618	97.3420260782347	0.116154347442066	0.0937923802404131	0.0865708336533467	0	0.01	0.55	0.109030441051311	0.0858529694789555	0.0780236803378595	0.109030441051311	0.0858529694789555	0.0780236803378595	0.45
0	1	1	0.2	0.3	0	10	0.693104733524143	0.488516531691474	0.348728355307465	0.689195196426277	0.486813078927512	0.34611658707659	-0.994288145747487	-0.33033092276014	0.059519019587977	92.2305764411028	92.5925925925926	93.3867735470942	92.2305764411028	92.5925925925926	93.3867735470942	0.133366447167593	0.1078039907119	0.100657709189062	0.689195196426277	0.486813078927512	0.34611658707659	-0.994288145747487	-0.33033092276014	0.059519019587977	92.2305764411028	92.5925925925926	93.3867735470942	92.2305764411028	92.5925925925926	93.3867735470942	0.133366447167593	0.1078039907119	0.100657709189062	0	0.06	0.84	0.139191643781125	0.108977053984725	0.10097665808688	0.139191643781125	0.108977053984725	0.10097665808688	0.25
0	1	1	0.2	0.6	0	10	0.686936704631256	0.488231564614776	0.35131187304199	0.682863103961946	0.482632082501711	0.347561536839534	-0.972431440311198	-0.319703693969813	0.0558432391420425	90.7953976988494	90.25	91.6	90.7953976988494	90.25	91.6	0.158885679210489	0.140768597938221	0.135437730235927	0.682863103961946	0.482632082501711	0.347561536839534	-0.972431440311198	-0.319703693969813	0.0558432391420425	90.7953976988494	90.25	91.6	90.7953976988494	90.25	91.6	0.158885679210489	0.140768597938221	0.135437730235927	0	0.235	2.08	0.168211172697141	0.147698118322725	0.140202417979152	0.168211172697141	0.147698118322725	0.140202417979152	0.05
0	1	1	0.4	0	0	10	0.692352574292367	0.491163838367089	0.346967119982013	0.694289017321065	0.491572219977042	0.351247955209125	-1.01226260006629	-0.343570327379331	0.0454119710231207	95.933734939759	96.390977443609	96.5965965965966	95.933734939759	96.390977443609	96.5965965965966	0.120828170894939	0.101687924617173	0.0994092206041178	0.694289017321065	0.491572219977042	0.351247955209125	-1.01226260006629	-0.343570327379331	0.0454119710231207	95.933734939759	96.390977443609	96.5965965965966	95.933734939759	96.390977443609	96.5965965965966	0.120828170894939	0.101687924617173	0.0994092206041178	0	0.215	2.96	0.113007153192636	0.094327896750807	0.0901283812391726	0.113007153192636	0.094327896750807	0.0901283812391726	0.4
0	1	1	0.4	0.3	0	10	0.690448295860845	0.485349664974672	0.349067937344621	0.687656333849048	0.48622893446171	0.351007486422494	-0.988644939011392	-0.328927269073454	0.0461930843003943	92.1065862242333	93.2865731462926	93.5935935935936	92.1065862242333	93.2865731462926	93.5935935935936	0.138358514196038	0.116624574953013	0.113222442488514	0.687656333849048	0.48622893446171	0.351007486422494	-0.988644939011392	-0.328927269073454	0.0461930843003943	92.1065862242333	93.2865731462926	93.5935935935936	92.1065862242333	93.2865731462926	93.5935935935936	0.138358514196038	0.116624574953013	0.113222442488514	0	0.29	3.295	0.143377601736757	0.117692039254869	0.11563619673261	0.143377601736757	0.117692039254869	0.11563619673261	0.55
0	1	1	0.4	0.6	0	10	0.677603552983224	0.477678940394695	0.348346964353879	0.680399840180593	0.481851844968179	0.355776751802149	-0.963907931325032	-0.317954349873771	0.0333134154166186	91.5915915915916	90.7361041562343	91.45	91.5915915915916	90.7361041562343	91.45	0.168467287948187	0.153245020847756	0.14811769958255	0.680399840180593	0.481851844968179	0.355776751802149	-0.963907931325032	-0.317954349873771	0.0333134154166186	91.5915915915916	90.7361041562343	91.45	91.5915915915916	90.7361041562343	91.45	0.168467287948187	0.153245020847756	0.14811769958255	0	0.765	5.525	0.17735356946487	0.159392609060052	0.157214218984788	0.17735356946487	0.159392609060052	0.157214218984788	0.1
0	1	2	0.2	0	0	10	0.694611689617083	0.492366337476171	0.348181191690427	0.695323593990176	0.491372619328484	0.347255998416174	-1.01591221364224	-0.342712856027354	0.0562570958710744	95.4864593781344	96.3891675025075	97.1929824561404	95.4864593781344	96.3891675025075	97.1929824561404	0.114103013713382	0.0909750589075743	0.0836099734496447	0.695323593990176	0.491372619328484	0.347255998416174	-1.01591221364224	-0.342712856027354	0.0562570958710744	95.4864593781344	96.3891675025075	97.1929824561404	95.4864593781344	96.3891675025075	97.1929824561404	0.114103013713382	0.0909750589075743	0.0836099734496447	0	0.01	0.37	0.106533720810398	0.0831688029556451	0.0758365807927015	0.106533720810398	0.0831688029556451	0.0758365807927015	0.3
0	1	2	0.2	0.3	0	10	0.69113989193397	0.491110941577895	0.351116468835602	0.689630787998748	0.486916239325633	0.34548664534623	-0.995732760374962	-0.330499167623261	0.0612197735576975	92.8140703517588	92.7891837756635	93.4302908726179	92.8140703517588	92.7891837756635	93.4302908726179	0.131054633486454	0.104448546455382	0.0973130296904963	0.689630787998748	0.486916239325633	0.34548664534623	-0.995732760374962	-0.330499167623261	0.0612197735576975	92.8140703517588	92.7891837756635	93.4302908726179	92.8140703517588	92.7891837756635	93.4302908726179	0.131054633486454	0.104448546455382	0.0973130296904963	0	0.03	0.65	0.136135333282859	0.104727340358624	0.0972352620175446	0.136135333282859	0.104727340358624	0.0972352620175446	0.5
0	1	2	0.2	0.6	0	10	0.686408166486893	0.488116690739564	0.355021022431489	0.683766848378986	0.482827840507801	0.346412110313327	-0.975543528458005	-0.320116822506051	0.05896976237652	91.2825651302605	90.3951975987994	91.0955477738869	91.2825651302605	90.3951975987994	91.0955477738869	0.155836689030598	0.137505590181836	0.132221860817728	0.683766848378986	0.482827840507801	0.346412110313327	-0.975543528458005	-0.320116822506051	0.05896976237652	91.2825651302605	90.3951975987994	91.0955477738869	91.2825651302605	90.3951975987994	91.0955477738869	0.155836689030598	0.137505590181836	0.132221860817728	0	0.14	1.745	0.164478775183104	0.143971176057548	0.135921987781599	0.164478775183104	0.143971176057548	0.135921987781599	0.2
0	1	2	0.4	0	0	10	0.693390150407256	0.491051080744487	0.354034088095644	0.695061329372641	0.492027530960937	0.353498100606795	-1.01495036698696	-0.344710056487769	0.0392576477722979	96.0843373493976	96.3963963963964	96.6983491745873	96.0843373493976	96.3963963963964	96.6983491745873	0.115449999599247	0.0955713917173522	0.095673375269951	0.695061329372641	0.492027530960937	0.353498100606795	-1.01495036698696	-0.344710056487769	0.0392576477722979	96.0843373493976	96.3963963963964	96.6983491745873	96.0843373493976	96.3963963963964	96.6983491745873	0.115449999599247	0.0955713917173522	0.095673375269951	0	0.095	3.51	0.107681873182615	0.0879839059954509	0.0866293247140457	0.107681873182615	0.0879839059954509	0.0866293247140457	0.4
0	1	2	0.4	0.3	0	10	0.689788426749573	0.490375595583961	0.350168982258591	0.689030844261865	0.486978515010807	0.352662364717721	-0.99366011866496	-0.330896569597024	0.0416405826382977	92.8212851405623	92.5425425425425	93.2899349023535	92.8212851405623	92.5425425425425	93.2899349023535	0.13350112991118	0.110492800367875	0.109088437095857	0.689030844261865	0.486978515010807	0.352662364717721	-0.99366011866496	-0.330896569597024	0.0416405826382977	92.8212851405623	92.5425425425425	93.2899349023535	92.8212851405623	92.5425425425425	93.2899349023535	0.13350112991118	0.110492800367875	0.109088437095857	0	0.15	3.905	0.139363443797416	0.112032207314367	0.111122472672292	0.139363443797416	0.112032207314367	0.111122472672292	0.4
0	1	2	0.4	0.6	0	10	0.686443404567665	0.490809593385181	0.366042886490602	0.682705077304917	0.483209300832783	0.35778287515075	-0.972076250878842	-0.321527199892357	0.0277591173986643	90.7453726863432	90.3903903903904	90.8954477238619	90.7453726863432	90.3903903903904	90.8954477238619	0.160956961121727	0.145062778904842	0.142831335861576	0.682705077304917	0.483209300832783	0.35778287515075	-0.972076250878842	-0.321527199892357	0.0277591173986643	90.7453726863432	90.3903903903904	90.8954477238619	90.7453726863432	90.3903903903904	90.8954477238619	0.160956961121727	0.145062778904842	0.142831335861576	0	0.44	6.005	0.170672650626642	0.151692995004793	0.151203713802521	0.170672650626642	0.151692995004793	0.151203713802521	0.05
0	2	0.5	0.2	0	0	10	0.82214537133906	0.488209820000365	0.206480102107054	0.825367535697193	0.49036257692129	0.209877461846389	-1.65942419053165	-0.340005163449893	0.44721622378753	96.6800804828974	96.0960960960961	96.3445167751627	96.6800804828974	96.0960960960961	96.3445167751627	0.162178231707007	0.0980167911326562	0.0867007059233941	0.825367535697193	0.49036257692129	0.209877461846389	-1.65942419053165	-0.340005163449893	0.44721622378753	96.6800804828974	96.0960960960961	96.3445167751627	96.6800804828974	96.0960960960961	96.3445167751627	0.162178231707007	0.0980167911326562	0.0867007059233941	0	0.025	3.87	0.148171437114072	0.0910587041063632	0.0787948190701516	0.148171437114072	0.0910587041063632	0.0787948190701516	0.6
0	2	0.5	0.2	0.3	0	10	0.814567833781718	0.48986597840648	0.215322030687855	0.816843655894983	0.485401267827827	0.214053135344073	-1.61117212842753	-0.326377591884862	0.435767916786871	94.0434124179707	92.9464732366183	92.4924924924925	94.0434124179707	92.9464732366183	92.4924924924925	0.181117518564425	0.112059950186609	0.102297870099864	0.816843655894983	0.485401267827827	0.214053135344073	-1.61117212842753	-0.326377591884862	0.435767916786871	94.0434124179707	92.9464732366183	92.4924924924925	94.0434124179707	92.9464732366183	92.4924924924925	0.181117518564425	0.112059950186609	0.102297870099864	0	0.09	5.335	0.182935426845369	0.112032859072512	0.105040327548776	0.182935426845369	0.112032859072512	0.105040327548776	0.95
0	2	0.5	0.2	0.6	0	10	0.807865241382772	0.485408951259923	0.231730808794407	0.809253996875695	0.480337296991666	0.229874491731329	-1.57010169867273	-0.313525750593884	0.390372485890296	91.5203211239338	90.55	90.95	91.5203211239338	90.55	90.95	0.199189261399489	0.15174071087749	0.138447031882558	0.809253996875695	0.480337296991666	0.229874491731329	-1.57010169867273	-0.313525750593884	0.390372485890296	91.5203211239338	90.55	90.95	91.5203211239338	90.55	90.95	0.199189261399489	0.15174071087749	0.138447031882558	0	0.39	9.58	0.210585192975706	0.157870476727023	0.145210971170755	0.210585192975706	0.157870476727023	0.145210971170755	0.35
0	2	0.5	0.4	0	0	10	0.822628670759472	0.492408342007428	0.217349558321097	0.822422847083359	0.488439778815423	0.215418676915531	-1.64190523983653	-0.334821023345205	0.430929175439202	97.5364504776269	95.5410821643287	97.1485742871436	97.5364504776269	95.5410821643287	97.1485742871436	0.176648353539366	0.110433219681658	0.102308469027779	0.822422847083359	0.488439778815423	0.215418676915531	-1.64190523983653	-0.334821023345205	0.430929175439202	97.5364504776269	95.5410821643287	97.1485742871436	97.5364504776269	95.5410821643287	97.1485742871436	0.176648353539366	0.110433219681658	0.102308469027779	0	0.33	8.97	0.15614408760089	0.102773039947032	0.0927876669122587	0.15614408760089	0.102773039947032	0.0927876669122587	0.55
0	2	0.5	0.4	0.3	0	10	0.806828652059613	0.48602716980509	0.221878976360084	0.811408921386487	0.481677512256515	0.224626629586811	-1.58078827857868	-0.316359759815453	0.404758570721787	93.1347804139324	92.3346693386774	92.992992992993	93.1347804139324	92.3346693386774	92.992992992993	0.194707431485274	0.129575784467845	0.121657087712962	0.811408921386487	0.481677512256515	0.224626629586811	-1.58078827857868	-0.316359759815453	0.404758570721787	93.1347804139324	92.3346693386774	92.992992992993	93.1347804139324	92.3346693386774	92.992992992993	0.194707431485274	0.129575784467845	0.121657087712962	0	0.47	11.125	0.197951071261408	0.1312208163646	0.123785808352935	0.197951071261408	0.1312208163646	0.123785808352935	0.95
0	2	0.5	0.4	0.6	0	10	0.802212979693303	0.48029362282027	0.244865053149666	0.801540397754142	0.477402453554518	0.250712124123982	-1.52846475489791	-0.306113659747515	0.329776865072195	91.5160642570281	90.1450725362681	91.7458729364682	91.5160642570281	90.1450725362681	91.7458729364682	0.216832959588862	0.172276188701668	0.160150485277368	0.801540397754142	0.477402453554518	0.250712124123982	-1.52846475489791	-0.306113659747515	0.329776865072195	91.5160642570281	90.1450725362681	91.7458729364682	91.5160642570281	90.1450725362681	91.7458729364682	0.216832959588862	0.172276188701668	0.160150485277368	0	1.45	16.565	0.227535801145271	0.179703971898068	0.16558728612752	0.227535801145271	0.179703971898068	0.16558728612752	0.4
0	2	1	0.2	0	0	10	0.821942674129961	0.488453540294217	0.206239965099744	0.82614635016632	0.490701606844311	0.210869340971438	-1.66388926162852	-0.34092441859456	0.444176861746335	96.4339527875439	96.2925851703407	96.5965965965966	96.4339527875439	96.2925851703407	96.5965965965966	0.158181890324743	0.0964276649682739	0.0872104659143811	0.82614635016632	0.490701606844311	0.210869340971438	-1.66388926162852	-0.34092441859456	0.444176861746335	96.4339527875439	96.2925851703407	96.5965965965966	96.4339527875439	96.2925851703407	96.5965965965966	0.158181890324743	0.0964276649682739	0.0872104659143811	0	0.02	4.415	0.143991689782108	0.0889442762386753	0.078786834393479	0.143991689782108	0.0889442762386753	0.078786834393479	0.45
0	2	1	0.2	0.3	0	10	0.815616446921291	0.489803715727416	0.215627594975484	0.817954685657392	0.486119280506287	0.215220128820177	-1.61762434048228	-0.328390670983525	0.43220232726359	93.6868686868687	92.7855711422846	92.2922922922923	93.6868686868687	92.7855711422846	92.2922922922923	0.176946950559054	0.110243154542356	0.102204819595261	0.817954685657392	0.486119280506287	0.215220128820177	-1.61762434048228	-0.328390670983525	0.43220232726359	93.6868686868687	92.7855711422846	92.2922922922923	93.6868686868687	92.7855711422846	92.2922922922923	0.176946950559054	0.110243154542356	0.102204819595261	0	0.08	5.835	0.180686722607545	0.110565632296156	0.105011991353572	0.180686722607545	0.110565632296156	0.105011991353572	1
0	2	1	0.2	0.6	0	10	0.809749166990665	0.486349940510816	0.231445942593353	0.810836685414843	0.481108215629845	0.230880324034412	-1.57897481558566	-0.31565182834707	0.387229009768283	91.2236710130391	90.95	91.6	91.2236710130391	90.95	91.6	0.194810780720375	0.149126273062231	0.137178532465413	0.810836685414843	0.481108215629845	0.230880324034412	-1.57897481558566	-0.31565182834707	0.387229009768283	91.2236710130391	90.95	91.6	91.2236710130391	90.95	91.6	0.194810780720375	0.149126273062231	0.137178532465413	0	0.35	10.06	0.207789309764377	0.155754725072787	0.143534325147804	0.207789309764377	0.155754725072787	0.143534325147804	0.3
0	2	1	0.4	0	0	10	0.822533977106669	0.489206820093692	0.216569464195439	0.824987035214776	0.49018117823072	0.219054821012643	-1.6572083155257	-0.339733478904337	0.420024055156713	97.5339708102667	96.3873557451079	96.6466466466466	97.5339708102667	96.3873557451079	96.6466466466466	0.166287526021368	0.107214622831452	0.105263892860894	0.824987035214776	0.49018117823072	0.219054821012643	-1.6572083155257	-0.339733478904337	0.420024055156713	97.5339708102667	96.3873557451079	96.6466466466466	97.5339708102667	96.3873557451079	96.6466466466466	0.166287526021368	0.107214622831452	0.105263892860894	0	0.325	11.435	0.149747778960895	0.0998986562842762	0.0956045115158195	0.149747778960895	0.0998986562842762	0.0956045115158195	0.65
0	2	1	0.4	0.3	0	10	0.814600873570503	0.486852956474225	0.22373344336897	0.815502067990991	0.484406762982991	0.227392755569645	-1.60377345906726	-0.323906639078257	0.396263205677451	93.202416918429	92.4310776942356	93.5370741482966	93.202416918429	92.4310776942356	93.5370741482966	0.185437532047264	0.122788775562998	0.120448661859542	0.815502067990991	0.484406762982991	0.227392755569645	-1.60377345906726	-0.323906639078257	0.396263205677451	93.202416918429	92.4310776942356	93.5370741482966	93.202416918429	92.4310776942356	93.5370741482966	0.185437532047264	0.122788775562998	0.120448661859542	0	0.4	13.38	0.187951737922013	0.123480549319513	0.120587134717516	0.187951737922013	0.123480549319513	0.120587134717516	0.7
0	2	1	0.4	0.6	0	10	0.808114138070206	0.487052443145773	0.248669101229363	0.806733533187343	0.479671570933893	0.252288429535283	-1.55666645665116	-0.312243840565942	0.325100416588073	91.6332665330661	90.95	91.9	91.6332665330661	90.95	91.9	0.206735607513192	0.164727957840926	0.156832815310334	0.806733533187343	0.479671570933893	0.252288429535283	-1.55666645665116	-0.312243840565942	0.325100416588073	91.6332665330661	90.95	91.9	91.6332665330661	90.95	91.9	0.206735607513192	0.164727957840926	0.156832815310334	0	1.215	18.255	0.21820273961528	0.171657960215297	0.164666754861841	0.21820273961528	0.171657960215297	0.164666754861841	0.2
0	2	2	0.2	0	0	10	0.823858807110555	0.491070554959155	0.212084276104143	0.826939044475835	0.491245380261675	0.212184079365623	-1.66850817974326	-0.342410381247259	0.440150669307753	96.78391959799	96.4357429718875	96.5448172258388	96.78391959799	96.4357429718875	96.5448172258388	0.154219672698707	0.0937788453109279	0.0870478677865423	0.826939044475835	0.491245380261675	0.212184079365623	-1.66850817974326	-0.342410381247259	0.440150669307753	96.78391959799	96.4357429718875	96.5448172258388	96.78391959799	96.4357429718875	96.5448172258388	0.154219672698707	0.0937788453109279	0.0870478677865423	0	0.01	5.185	0.140260425814221	0.0858172139611584	0.0786332850042239	0.140260425814221	0.0858172139611584	0.0786332850042239	0.5
0	2	2	0.2	0.3	0	10	0.817248962119696	0.487795369283308	0.213627073616722	0.819061473629024	0.487166258232799	0.21623920315862	-1.62382473218858	-0.331280386449575	0.428914585387531	93.087790110999	92.7354709418838	92.7391086629945	93.087790110999	92.7354709418838	92.7391086629945	0.173161823973764	0.106142944104855	0.100586222243377	0.819061473629024	0.487166258232799	0.21623920315862	-1.62382473218858	-0.331280386449575	0.428914585387531	93.087790110999	92.7354709418838	92.7391086629945	93.087790110999	92.7354709418838	92.7391086629945	0.173161823973764	0.106142944104855	0.100586222243377	0	0.05	6.5	0.176518642083082	0.106876527780709	0.101668499698688	0.176518642083082	0.106876527780709	0.101668499698688	0.9
0	2	2	0.2	0.6	0	10	0.814594099753118	0.488132119807758	0.228734128227688	0.812984526204276	0.482506390323717	0.230229458008747	-1.59080086865381	-0.319373772437201	0.388853244056703	91.5203211239338	90.55	91.1955977988995	91.5203211239338	90.55	91.1955977988995	0.188851597437096	0.141755802478127	0.132286294401592	0.812984526204276	0.482506390323717	0.230229458008747	-1.59080086865381	-0.319373772437201	0.388853244056703	91.5203211239338	90.55	91.1955977988995	91.5203211239338	90.55	91.1955977988995	0.188851597437096	0.141755802478127	0.132286294401592	0	0.245	10.175	0.201901931092918	0.148399572059399	0.13867924936917	0.201901931092918	0.148399572059399	0.13867924936917	0.35
0	2	2	0.4	0	0	10	0.821397234501342	0.488640573557124	0.223247407278737	0.826387381165889	0.491519973773036	0.226068314021632	-1.6652835766887	-0.34341906023413	0.399197676695193	96.3371801304566	96.4393179538616	96.6466466466466	96.3371801304566	96.4393179538616	96.6466466466466	0.157039118914889	0.101623909362943	0.111399671492071	0.826387381165889	0.491519973773036	0.226068314021632	-1.6652835766887	-0.34341906023413	0.399197676695193	96.3371801304566	96.4393179538616	96.6466466466466	96.3371801304566	96.4393179538616	96.6466466466466	0.157039118914889	0.101623909362943	0.111399671492071	0	0.21	17.295	0.14283478995891	0.094276087246539	0.101846100499502	0.14283478995891	0.094276087246539	0.101846100499502	0.35
0	2	2	0.4	0.3	0	10	0.819177363933548	0.49259430918934	0.233896942924631	0.818241185468774	0.486872771484176	0.233949689417476	-1.619309953841	-0.330654513802905	0.376563768488949	93.1921331316188	92.9754139488209	94.5418127190786	93.1921331316188	92.9754139488209	94.5418127190786	0.175716012320122	0.114021405145714	0.122526126656365	0.818241185468774	0.486872771484176	0.233949689417476	-1.619309953841	-0.330654513802905	0.376563768488949	93.1921331316188	92.9754139488209	94.5418127190786	93.1921331316188	92.9754139488209	94.5418127190786	0.175716012320122	0.114021405145714	0.122526126656365	0	0.25	18.685	0.180215674392208	0.113979114755283	0.118291184103107	0.180215674392208	0.113979114755283	0.118291184103107	0.85
0	2	2	0.4	0.6	0	10	0.811485251062858	0.487188079441335	0.254018663133293	0.810278684347869	0.481606569835018	0.260227462575974	-1.57620731118307	-0.317439252875112	0.302103852655171	91.2280701754386	90.3951975987994	91.05	91.2280701754386	90.3951975987994	91.05	0.197963431225108	0.157081290931246	0.158624487372202	0.810278684347869	0.481606569835018	0.260227462575974	-1.57620731118307	-0.317439252875112	0.302103852655171	91.2280701754386	90.3951975987994	91.05	91.2280701754386	90.3951975987994	91.05	0.197963431225108	0.157081290931246	0.158624487372202	0	0.88	23.075	0.210996276059413	0.163515735005113	0.168907423857678	0.210996276059413	0.163515735005113	0.168907423857678	0.25
0	0.5	0.5	0.2	0	0.3	10	0.596804532513123	0.489390078526519	0.417120234533999	0.604281770211127	0.493396418016343	0.422282340210019	-0.688038139860491	-0.348611485270308	-0.148890041171724	95.5778894472362	95.9357752132464	95.7915831663327	95.5778894472362	95.9357752132464	95.7915831663327	0.104307757480811	0.0946058585145788	0.0905675810181836	0.60500509959096	0.49373722012823	0.422100952714076	-0.691732047315897	-0.350271792055522	-0.148651094247021	95.987963891675	96.5931863727455	96.0941412118177	95.987963891675	96.5931863727455	96.0941412118177	0.129752186751407	0.117654589065104	0.111812723516455	0.015	0.055	0.15	0.096287023623786	0.0868115103276017	0.0846925322531192	0.120700204196756	0.110380790773374	0.10474588076884	0.5
0	0.5	0.5	0.2	0.3	0.3	10	0.598558962380596	0.48963956162158	0.416230153883109	0.598444137058002	0.489222757924801	0.419466651725876	-0.670257068817893	-0.33728203063123	-0.141387005714251	92.824887104867	92.8750627195183	93.6746987951807	92.824887104867	92.8750627195183	93.6746987951807	0.118368638458631	0.108655509299051	0.104456286539282	0.599038186520852	0.489781519435768	0.419411096239612	-0.674109491448805	-0.339917862154172	-0.141673695088232	92.6817042606516	92.1921921921922	93.4902353530295	92.6817042606516	92.1921921921922	93.4902353530295	0.147060885715496	0.133962557945852	0.12911494574388	0	0.035	0.22	0.12177482380276	0.109738642993658	0.103975772872638	0.150643004431271	0.138273333656813	0.130682343667244	0.35
0	0.5	0.5	0.2	0.6	0.3	10	0.590607663035031	0.480081367777769	0.413081166871262	0.594034626389517	0.486791906833363	0.419222098580225	-0.658230015533703	-0.331676452536227	-0.141353798219059	91.5330661322645	91.4414414414414	92.2884326489735	91.5330661322645	91.4414414414414	92.2884326489735	0.150041970922112	0.143576225770742	0.140183708641379	0.595194667631466	0.487409929154146	0.419539634152714	-0.665392205116234	-0.33529008534268	-0.143067390800933	90.1852779168753	90	90.3451725862931	90.1852779168753	90	90.3451725862931	0.184671271242965	0.175656893197944	0.170665471409842	0.02	0.2	0.66	0.156994416168255	0.14832153767424	0.144345339547282	0.197093802487701	0.186461442486462	0.181198308528449	0.2
0	0.5	0.5	0.4	0	0.3	10	0.599633696224792	0.486397966670423	0.416181277670577	0.603964496452602	0.494296110811592	0.423765490735629	-0.68723323671761	-0.351415006583065	-0.153103934785871	96.2776659959759	96.5897693079238	96.7434869739479	96.2776659959759	96.5897693079238	96.7434869739479	0.110844969610896	0.104129239830708	0.102598220947484	0.60453459966339	0.49426706529363	0.423586400498668	-0.690508649786859	-0.352108303219638	-0.152928189170048	96.6432865731463	96.6950425638458	96.6449674511768	96.6432865731463	96.6950425638458	96.6449674511768	0.137468892189957	0.128368883346492	0.12495031173305	0.025	0.28	0.82	0.101272389549847	0.0948294396123749	0.0945379179111486	0.126194592883567	0.119446061578455	0.11633882269236	0.6
0	0.5	0.5	0.4	0.3	0.3	10	0.592234281677662	0.482885161528653	0.418095590679168	0.596864001967412	0.489494990245055	0.421244836455885	-0.665492227060838	-0.338320184223346	-0.146468251936048	93.3266432513798	93.7813440320963	93.9698492462311	93.3266432513798	93.7813440320963	93.9698492462311	0.125537001152076	0.118239648756222	0.1160486268569	0.596937917641889	0.489449206085123	0.42110078197734	-0.667839559068269	-0.339359195206852	-0.146572323435711	92.9894842263395	92.8857715430862	92.3423423423423	92.9894842263395	92.8857715430862	92.3423423423423	0.155480253357463	0.145019374987922	0.141053790889353	0.035	0.305	1.165	0.128229924486751	0.117797854217424	0.115929190434839	0.158699813333714	0.148123839839024	0.143358221949484	0.35
0	0.5	0.5	0.4	0.6	0.3	10	0.597085879321607	0.492417806045174	0.425515161938092	0.591258695922966	0.486936597195755	0.423366427936754	-0.650481026040378	-0.33291991463389	-0.153293966941222	91.4414414414414	90.95	91.6374561842764	91.4414414414414	90.95	91.6374561842764	0.165707254119761	0.160092408010469	0.157920233511101	0.592075353848056	0.487603641076931	0.42381359265866	-0.656979666486186	-0.336916941897896	-0.155582456184959	89.9399399399399	90.2	90.25	89.9399399399399	90.2	90.25	0.204313111065029	0.194562112598785	0.18985920246838	0.13	0.95	2.42	0.173302329487383	0.167533644220401	0.165427568515532	0.215359418964574	0.206708087613966	0.204336899842328	0.1
0	0.5	1	0.2	0	0.3	10	0.601105393552968	0.49221435951031	0.418777283844705	0.604648127553007	0.493421605483571	0.42209891252374	-0.689141097148412	-0.348624813720278	-0.148357937749772	96.1267605633803	96.1422845691383	95.8876629889669	96.1267605633803	96.1422845691383	95.8876629889669	0.10198066089182	0.0920659125343471	0.0879717689038393	0.60516781673341	0.493690251880555	0.421981978678588	-0.692094517973382	-0.350030281466345	-0.148292260496877	96.4947421131697	96.2944416624937	95.7457457457458	96.4947421131697	96.2944416624937	95.7457457457458	0.1267105506295	0.114240355250607	0.10851486730684	0.005	0.035	0.065	0.0940718958354206	0.0845182261903373	0.0821428380574438	0.117699508541524	0.106982705777357	0.102295469151086	0.6
0	0.5	1	0.2	0.3	0.3	10	0.60035384266061	0.488288465745879	0.418740627125534	0.599165743991676	0.489621723412541	0.41932925372435	-0.67232218408796	-0.338259787205638	-0.140938388319444	92.6315789473684	92.7354709418838	93.734335839599	92.6315789473684	92.7354709418838	93.734335839599	0.114176211492422	0.103682775463365	0.0993059048435356	0.599977046230109	0.490396709888993	0.419625202582703	-0.676784570188384	-0.341422020319678	-0.14214754721177	92.05	92.3885828743115	93.3466733366683	92.05	92.3885828743115	93.3466733366683	0.142089414539425	0.127990923386443	0.122533600582308	0	0.02	0.115	0.116681428129467	0.104256157025762	0.0985076731752853	0.144949766326946	0.131274037226633	0.123421436455995	0.25
0	0.5	1	0.2	0.6	0.3	10	0.597766333327843	0.488274683197481	0.418816554946684	0.594937926896203	0.487265642291187	0.418662463193055	-0.660816076549125	-0.33281670013833	-0.13969783283205	91.0275689223058	91.6833667334669	92.1921921921922	91.0275689223058	91.6833667334669	92.1921921921922	0.145659049794204	0.138570372866606	0.135041493038412	0.596435985364207	0.488204097220354	0.419350375128674	-0.668892402893309	-0.337175610356868	-0.142368133814859	89.8949474737369	90.65	90.4	89.8949474737369	90.65	90.4	0.17924098508756	0.169686626497506	0.164985760470208	0.015	0.16	0.49	0.152187334002264	0.142741408522097	0.138841676790939	0.19098114805948	0.178525222207462	0.173397411399191	0.25
0	0.5	1	0.4	0	0.3	10	0.602407466930566	0.493104631602236	0.421352597020445	0.604514593689641	0.494209624085886	0.423782749353845	-0.688827983233894	-0.351010742666784	-0.153086856335761	96.5811965811966	96.2925851703407	97.1428571428571	96.5811965811966	96.2925851703407	97.1428571428571	0.105060153155493	0.0981264419234063	0.0973894443367667	0.60521475233312	0.494403465059855	0.423786084398043	-0.692434909107415	-0.352253478849214	-0.1533685977738	96.0882647943832	96.6432865731463	96.3981990995498	96.0882647943832	96.6432865731463	96.3981990995498	0.129651870794369	0.120353266407236	0.11756353537191	0.02	0.12	0.65	0.0967905825686016	0.0891107879685902	0.0894393711068102	0.120889052946404	0.11222248822676	0.109004032199733	0.55
0	0.5	1	0.4	0.3	0.3	10	0.598771393145023	0.491538538043373	0.420005852844674	0.598493071702719	0.490170100227172	0.421817161100732	-0.670346002806407	-0.340037194015829	-0.147924777920143	93.7813440320963	93.0792377131394	94.215291750503	93.7813440320963	93.0792377131394	94.215291750503	0.118099486414767	0.110528370645849	0.108909299828426	0.5991555518014	0.490717671883763	0.422165763124046	-0.674385366958597	-0.342644408689224	-0.14934097992209	92.8786359077232	92.65	93.1397095643465	92.8786359077232	92.65	93.1397095643465	0.146277720736986	0.134769491225621	0.131941033727647	0	0.15	0.865	0.120556873637815	0.110747723066299	0.10796373049662	0.149119424988746	0.138962915230884	0.134058891379919	0.3
0	0.5	1	0.4	0.6	0.3	10	0.596119562316616	0.487886672893304	0.422033786763982	0.593684654337551	0.487450821471735	0.422229626422105	-0.657324115270664	-0.333777725307559	-0.149805770252436	91.2869303955934	91.2912912912913	92.2922922922923	91.2869303955934	91.2912912912913	92.2922922922923	0.153166225083894	0.147910302447856	0.145329404903275	0.595213976281317	0.488468370009259	0.423508626010182	-0.665808756171634	-0.338607962101566	-0.154252448064105	89.9949974987494	89.85	90.4952476238119	89.9949974987494	89.85	90.4952476238119	0.188486614424012	0.180023150491096	0.175326564911334	0.025	0.485	1.795	0.16007493934507	0.153027182173328	0.150096778724551	0.200825973649474	0.191446540980951	0.187113585529226	0.15
0	0.5	2	0.2	0	0.3	10	0.59870917611282	0.488491822815548	0.417109719557007	0.604692895112237	0.493315679823487	0.421968939512933	-0.68926191231047	-0.3482950799387	-0.147987381629419	96.0705289672544	95.7372116349047	95.6870611835507	96.0705289672544	95.7372116349047	95.6870611835507	0.101196975819171	0.0906013927165873	0.0859902911450379	0.605333059009569	0.49356839629666	0.42205576864832	-0.692635724645099	-0.349638300647855	-0.14847816685014	96.2925851703407	95.6956956956957	96.0420841683367	96.2925851703407	95.6956956956957	96.0420841683367	0.125866234056016	0.112811740335333	0.106423472246279	0.005	0.015	0.04	0.0934783316846129	0.0833950077223474	0.0807467938241308	0.117599267289595	0.105488129306089	0.100592540460234	0.75
0	0.5	2	0.2	0.3	0.3	10	0.604776409751455	0.494233700045192	0.422754608583349	0.599231072544913	0.489474586491533	0.419101076312864	-0.672520584171861	-0.33784678750343	-0.140313132638632	92.5851703406814	92.3847695390781	92.824887104867	92.5851703406814	92.3847695390781	92.824887104867	0.114488001705222	0.103673315294569	0.0990217553240204	0.600078118574246	0.490237084114203	0.419617341831771	-0.67708978494954	-0.340981787890331	-0.142136266254554	91.5873810716074	91.695847923962	92.2422422422422	91.5873810716074	91.695847923962	92.2422422422422	0.142525031622273	0.128071771380703	0.122016382828585	0	0.01	0.06	0.116437623795972	0.104736445292148	0.0987148533715117	0.144640077012778	0.131978893572106	0.124200438071495	0.2
0	0.5	2	0.2	0.6	0.3	10	0.595937604080846	0.489840283094895	0.420240841979761	0.595140439707638	0.487078357246282	0.418235301136018	-0.661313231915591	-0.332178401296696	-0.13847880500724	91.6332665330661	91.3827655310621	92.4462231115558	91.6332665330661	91.3827655310621	92.4462231115558	0.143934577350279	0.136363893675944	0.132801858202177	0.59663849400862	0.488360171063039	0.419372616934763	-0.669344640789988	-0.337484755090768	-0.142365090360245	89.9949974987494	90.2451225612806	90.3	89.9949974987494	90.2451225612806	90.3	0.177568800526546	0.16717406934746	0.162214491773357	0.01	0.11	0.32	0.149941259230996	0.140360428136432	0.136485209157887	0.188670568698461	0.175989754113483	0.171060420138173	0.2
0	0.5	2	0.4	0	0.3	10	0.604585876216581	0.491459558202215	0.419085780091239	0.604771658519029	0.493778247870307	0.423239461110224	-0.689548189840766	-0.349661944931222	-0.151539155489021	96.527428283845	96.2406015037594	96.7369477911647	96.527428283845	96.2406015037594	96.7369477911647	0.102263993413659	0.0937570345608644	0.0928373335869096	0.60529024814872	0.494003901071987	0.423325450463176	-0.692492060244316	-0.350939412659648	-0.15203429886536	96.3390170511535	96.5931863727455	95.8897243107769	96.3390170511535	96.5931863727455	95.8897243107769	0.126355763405968	0.114922897655595	0.111619153003724	0.005	0.055	0.415	0.0940673419404331	0.0849531853492013	0.085538372584875	0.117579377802267	0.107085734407949	0.104498226100376	0.65
0	0.5	2	0.4	0.3	0.3	10	0.598898473087385	0.492199341180222	0.420621347959191	0.599124804745475	0.48967397918632	0.420480252497064	-0.672199566281932	-0.338457967213729	-0.144157576267757	92.7245358755645	92.5200803212851	94.0733299849322	92.7245358755645	92.5200803212851	94.0733299849322	0.114886867526002	0.105732793303757	0.103994469897005	0.600024298832822	0.49049244325434	0.421131729282094	-0.676942257591631	-0.341754133840064	-0.146342024455058	92.296148074037	91.9879819729594	93.6468234117059	92.296148074037	91.9879819729594	93.6468234117059	0.142400790063656	0.129444394996081	0.125875549511783	0	0.04	0.525	0.116879289306163	0.105823587847917	0.102105646943535	0.145006477606979	0.132730397712114	0.126005153180961	0.35
0	0.5	2	0.4	0.6	0.3	10	0.597433290176093	0.488445842992016	0.420827370718819	0.594646746457624	0.487020595523734	0.420861138156771	-0.659933719751193	-0.332215598907012	-0.145869470976838	91.1867801702554	91.3413413413413	92.2845691382766	91.1867801702554	91.3413413413413	92.2845691382766	0.146575081821129	0.140294465509169	0.138221416529046	0.596442523173317	0.488417573239395	0.422119768817902	-0.669044153207054	-0.337914634645388	-0.150133722324313	89.5947973986994	90.05	90	89.5947973986994	90.05	90	0.180220565823207	0.171287290176612	0.167175579269263	0.015	0.195	1.25	0.153085568067625	0.145262085056128	0.143452068052904	0.192376725019922	0.180937287221494	0.176445436808544	0.15
0	1	0.5	0.2	0	0.3	10	0.69126658029485	0.4862170044927	0.344836586206801	0.696591567359458	0.493120135502724	0.349229959988218	-1.02115143447029	-0.347861693274553	0.0508897726921551	96.5326633165829	96.3945918878318	96.9909729187563	96.5326633165829	96.3945918878318	96.9909729187563	0.120636831235076	0.097314154760001	0.0900431111345755	0.697654433405394	0.493207342055031	0.348312531059336	-1.0275616897521	-0.348809867574671	0.0535034585600885	96.85	96.8	96.5448172258388	96.85	96.8	96.5448172258388	0.151236475181233	0.121401873340382	0.110609240515134	0.005	0.06	0.56	0.10948380443957	0.0886278246896126	0.0812614971897056	0.13730997674467	0.112511564024521	0.100477390846197	0.5
0	1	0.5	0.2	0.3	0.3	10	0.687081479944689	0.485114025899923	0.343623739752505	0.689450997401841	0.488972079231492	0.348192856116531	-0.995119479311657	-0.336565972641648	0.0538190491010104	93.7122736418511	93.1726907630522	93.530591775326	93.7122736418511	93.1726907630522	93.530591775326	0.135943569431852	0.109365439711108	0.102441772856146	0.689761807044978	0.489019106592903	0.347013663841611	-0.999404814445395	-0.337719583632017	0.0571983463644073	93.0290872617853	92.6426426426426	93.5403104656986	93.0290872617853	92.6426426426426	93.5403104656986	0.169954397237346	0.135286917916298	0.126053770710707	0	0.06	0.675	0.137199849604704	0.109797121280617	0.101078012330208	0.169527924653248	0.138175013354765	0.125947593227446	0.6
0	1	0.5	0.2	0.6	0.3	10	0.682479798706055	0.486534850326025	0.34957674233297	0.683403365629179	0.486121403406748	0.35212700476185	-0.975047705500107	-0.329904767835494	0.0432969273807656	91.2781954887218	91.3913913913914	92.3461730865433	91.2781954887218	91.3913913913914	92.3461730865433	0.164075396508809	0.147117021283223	0.140491905094755	0.683966500037338	0.486265592723523	0.351612874469144	-0.982313417672774	-0.332190116916946	0.0449042766345852	90.9318637274549	90.1	90.35	90.9318637274549	90.1	90.35	0.203600844799192	0.180483309888216	0.171163916602324	0	0.285	1.89	0.173289027318856	0.152004988050034	0.143578214871755	0.216448318693563	0.190174051299403	0.178781477289703	0.25
0	1	0.5	0.4	0	0.3	10	0.689486370736109	0.486442042652539	0.345670105060653	0.69547702528994	0.493849813782873	0.351486036183694	-1.01728020783301	-0.350256744006393	0.0447657510585077	96.3764469048817	96.6314731020613	96.9879518072289	96.3764469048817	96.6314731020613	96.9879518072289	0.129941006816471	0.109399818839097	0.105411530305406	0.695982742615498	0.493211291838746	0.35081791682895	-1.0217684609169	-0.349283148728929	0.0467159944648183	96.2	97.0970970970971	96.9	96.2	97.0970970970971	96.9	0.162605805591093	0.135320677280489	0.127684355280951	0.025	0.355	2.14	0.117261356135433	0.0992617759671338	0.0945838580697555	0.147049389018412	0.125828861977577	0.115080128504158	0.65
0	1	0.5	0.4	0.3	0.3	10	0.681731291317911	0.478147995987834	0.340762705958311	0.685926470625076	0.488283315824116	0.351832139203643	-0.982670759964021	-0.335219132695711	0.0439919409592287	92.5814536340852	92.935871743487	92.3733065730055	92.5814536340852	92.935871743487	92.3733065730055	0.149755850728246	0.127528295466135	0.124408744617075	0.685836929728264	0.48732860085189	0.351143777612043	-0.986154671434581	-0.333853097408935	0.0460566371119522	93.2865731462926	92.4386579869805	92.1804511278196	93.2865731462926	92.4386579869805	92.1804511278196	0.186648686899519	0.156494753071788	0.149821446268368	0.015	0.475	3.125	0.151653004905791	0.128697306171209	0.125336692550205	0.188503174946605	0.161634759049863	0.153329643010023	0.25
0	1	0.5	0.4	0.6	0.3	10	0.674243367922664	0.477162227683125	0.347402383421804	0.677772640886367	0.48597048916376	0.361952532451455	-0.955764110035748	-0.330569148370135	0.0163666319748075	91.5373059589384	91.3956978489245	90.5905905905906	91.5373059589384	91.3956978489245	90.5905905905906	0.184496356785035	0.169408223148012	0.164970687192211	0.677896493255908	0.485594567887868	0.361383007348314	-0.962686465917156	-0.33174219102925	0.0179710705480278	90.9409409409409	90.8954477238619	90.2951475737869	90.9409409409409	90.8954477238619	90.2951475737869	0.227496266307161	0.206136748415915	0.197818957017448	0.055	1.33	5.67	0.194473977004701	0.176805477660531	0.173273698135712	0.243865324658232	0.217531999942533	0.212847695331806	0.15
0	1	1	0.2	0	0.3	10	0.694272824589544	0.48946383763305	0.3453654602325	0.697125350334112	0.493584200481166	0.349591571937253	-1.02312327021972	-0.349154559097085	0.0498998693173825	96.588058203713	95.8855995985951	96.5897693079238	96.588058203713	95.8855995985951	96.5897693079238	0.117280758682789	0.0946128476810429	0.088426443728188	0.698192953952863	0.493859264947158	0.348971692913362	-1.0294116484657	-0.35061179492049	0.0516861947462121	97.1	96.5948923385078	96.9924812030075	97.1	96.5948923385078	96.9924812030075	0.146499394630358	0.117615750044785	0.10846270387975	0	0.055	0.53	0.107258208245292	0.0869172166950987	0.0801266217618359	0.133801137866456	0.110046324511551	0.0989139059453079	0.35
0	1	1	0.2	0.3	0.3	10	0.693104733524143	0.488516531691474	0.348728355307465	0.689666282208965	0.489236780002397	0.348479901532359	-0.995880123835302	-0.337352689961345	0.0530493940469362	92.2149673530889	93.0722891566265	93.6778725539388	92.2149673530889	93.0722891566265	93.6778725539388	0.134485250450864	0.109271563840784	0.103305680069573	0.690379342737217	0.489746016009008	0.347755419310671	-1.00181895910741	-0.339867821114195	0.0551904556674178	92.0220772704466	92.2422422422422	93.4401602403605	92.0220772704466	92.2422422422422	93.4401602403605	0.167557344450203	0.134727536492778	0.126815092539445	0	0.03	0.72	0.13623255935779	0.110683061164662	0.102750906212463	0.169456340696249	0.139525586918113	0.128558861790044	0.45
0	1	1	0.2	0.6	0.3	10	0.686936704631256	0.488231564614776	0.35131187304199	0.6846167275842	0.486841391534103	0.351819106263373	-0.979275865175865	-0.331814299884109	0.0441229771519804	91.5288220551379	91.7417417417417	92.096048024012	91.5288220551379	91.7417417417417	92.096048024012	0.160380728022672	0.143591095110549	0.137892527649331	0.685540430393344	0.487460765156209	0.351797903580544	-0.987919434670173	-0.335442868008726	0.0443868634527776	90.6766917293233	90.3451725862931	90.2951475737869	90.6766917293233	90.3451725862931	90.2951475737869	0.198634783231395	0.175695979443747	0.167759596112194	0	0.2	1.745	0.168836791608336	0.148221174094619	0.140308941522988	0.212583703368175	0.18655811453064	0.175558971085666	0.25
0	1	1	0.4	0	0.3	10	0.692352574292367	0.491163838367089	0.346967119982013	0.696633586628353	0.494237351382255	0.352694793702209	-1.02140039900985	-0.351246350860777	0.0414593813954393	96.8405215646941	96.6884094330156	96.7871485943775	96.8405215646941	96.6884094330156	96.7871485943775	0.122384458062895	0.104145322565764	0.103871265331851	0.697695893027054	0.494244938476536	0.352894467568693	-1.02787502823263	-0.352050168920262	0.0410215887545418	96.8484242121061	96.9954932398598	96.8484242121061	96.8484242121061	96.9954932398598	96.8484242121061	0.152558833431342	0.128426663277905	0.125043115866815	0.005	0.28	2.585	0.110662186798116	0.0948350220499961	0.0932189391624989	0.139021691360622	0.11962462791614	0.113830015702438	0.3
0	1	1	0.4	0.3	0.3	10	0.690448295860845	0.485349664974672	0.349067937344621	0.688635345569149	0.489348989106941	0.352815231276877	-0.992405793112666	-0.337923435362705	0.0412555284247877	93.0722891566265	93.8283993978926	93.4607645875251	93.0722891566265	93.8283993978926	93.4607645875251	0.1399870890789	0.118477164537987	0.11797899867271	0.689103351935974	0.489357843722599	0.352609191886405	-0.997459407615838	-0.339135730083704	0.0419506228468724	92.6315789473684	92.7855711422846	93.3433433433433	92.6315789473684	92.7855711422846	93.3433433433433	0.17418147599764	0.145392934196079	0.141836194458828	0	0.31	3.345	0.142675137757452	0.118443577658508	0.117655440635474	0.175500382836226	0.148941028371697	0.142955544964725	0.4
0	1	1	0.4	0.6	0.3	10	0.677603552983224	0.477678940394695	0.348346964353879	0.682204730239335	0.487181380911131	0.360423344308983	-0.971142299022272	-0.333406240485166	0.0205637108732675	91.7876815222834	91.15	91.5373059589384	91.7876815222834	91.15	91.5373059589384	0.170050505985531	0.155850100511308	0.153159636270889	0.682808222070572	0.487787468321724	0.360916204716531	-0.978891223220986	-0.3371194759307	0.0193291859488709	90.9954977488744	89.95	90.35	90.9954977488744	89.95	90.35	0.210033739019618	0.189426652090298	0.183821663274515	0.01	0.855	5.375	0.180005970567797	0.162544557499916	0.158617004690844	0.224472208523337	0.200740022631552	0.194826848722819	0.15
0	1	2	0.2	0	0.3	10	0.694611689617083	0.492366337476171	0.348181191690427	0.697446121755413	0.49341473744261	0.349096430867109	-1.02426701318987	-0.348603761343772	0.051239524243449	96.4428857715431	96.0921843687375	96.4929859719439	96.4428857715431	96.0921843687375	96.4929859719439	0.115239736921523	0.0920772615057221	0.0856688053547143	0.698474131770759	0.49368826264862	0.348593679400151	-1.0302792300875	-0.350022668259838	0.0526917159920225	96.75	96.2944416624937	96.6449674511768	96.75	96.2944416624937	96.6449674511768	0.14377791936645	0.114243812038514	0.105062406259963	0	0.035	0.41	0.105274656172392	0.0844633495812648	0.0782893784481506	0.130750095917062	0.106915304582608	0.0968669567031122	0.2
0	1	2	0.2	0.3	0.3	10	0.69113989193397	0.491110941577895	0.351116468835602	0.690244739884224	0.489458347944383	0.348236420270697	-0.997944230680201	-0.337872558272189	0.0536870029373787	92.6056338028169	92.3346693386774	93.176116407426	92.6056338028169	92.3346693386774	93.176116407426	0.132200537840098	0.10585226769982	0.0998118266002117	0.69100380108063	0.490294464062897	0.347898414721801	-1.00391880107093	-0.341245493350752	0.0547516275790851	92.3308270676692	91.991991991992	93.0930930930931	92.3308270676692	91.991991991992	93.0930930930931	0.164922851794399	0.130592690442788	0.122332913034389	0	0.025	0.55	0.133830332961594	0.1069758848013	0.0988265882705826	0.166059583973553	0.13431516014421	0.122885269753578	0.6
0	1	2	0.2	0.6	0.3	10	0.686408166486893	0.488116690739564	0.355021022431489	0.685377913272295	0.487102485530498	0.350533590273695	-0.982013740058178	-0.33241412546647	0.047622433237334	91.5789473684211	91.5415415415415	91.9	91.5789473684211	91.5415415415415	91.9	0.157664257198017	0.140004936625371	0.134075029503904	0.686529223636099	0.488189751560901	0.35108852930501	-0.991361897685328	-0.337241312945749	0.0462991890490646	91.041041041041	90.65	90.35	91.041041041041	90.65	90.35	0.195443792912263	0.171240704317798	0.163283450881952	0	0.165	1.35	0.166765574014151	0.144419340660746	0.135992391938654	0.209319082600848	0.180575194712529	0.170156689636572	0.25
0	1	2	0.4	0	0.3	10	0.693390150407256	0.491051080744487	0.354034088095644	0.697358375873064	0.494209587332021	0.353973456168598	-1.02401334205294	-0.351006168968455	0.0379594804122381	96.3891675025075	96.4428857715431	96.4357429718875	96.3891675025075	96.4428857715431	96.4357429718875	0.116947744392468	0.098079780274621	0.101171486431183	0.698450140524967	0.494385327062746	0.354641978702184	-1.03038646774327	-0.352199605263995	0.0362058394875928	96.7	96.8436873747495	96.2944416624937	96.7	96.8436873747495	96.2944416624937	0.145434917497975	0.120286880508738	0.120316459454017	0	0.12	3.175	0.106698503283492	0.0889495660147118	0.0895127002869422	0.133170411742539	0.112177333876703	0.109306394222777	0.3
0	1	2	0.4	0.3	0.3	10	0.689788426749573	0.490375595583961	0.350168982258591	0.689520246717295	0.489844227650415	0.35435621727392	-0.995342777552982	-0.339192320069706	0.0370295535037374	92.4158714213963	92.9789368104313	93.7562940584089	92.4158714213963	92.9789368104313	93.7562940584089	0.134791086304004	0.112977199882509	0.115227016432439	0.690385890014139	0.490438705194616	0.355386090581973	-1.00192716417358	-0.341997850451733	0.0342968746500125	92.5275827482447	92.45	93.2899349023535	92.5275827482447	92.45	93.2899349023535	0.167755403889583	0.137879980016055	0.137619909631787	0	0.16	4.015	0.136641168293181	0.113653731422034	0.115500992194896	0.17024409578222	0.142853468024746	0.140865163612222	0.45
0	1	2	0.4	0.6	0.3	10	0.686443404567665	0.490809593385181	0.366042886490602	0.684206476036173	0.487326896455009	0.361014529834431	-0.978037708749166	-0.333444010911997	0.0188975242779483	91.0320641282565	90.9954977488744	91.1367050575864	91.0320641282565	90.9954977488744	91.1367050575864	0.162813881723476	0.148329434296844	0.147642722531101	0.685537688537335	0.488329651567003	0.362589156020043	-0.988480647398085	-0.33824176203636	0.0146775752498516	89.9298597194389	90.2	90.6906906906907	89.9298597194389	90.2	90.6906906906907	0.201336883417667	0.180483178309355	0.177633432715473	0	0.495	5.885	0.172198666962057	0.153543300870479	0.152594148153767	0.216985416041316	0.19208837293243	0.188183014823122	0.2
0	2	0.5	0.2	0	0.3	10	0.82214537133906	0.488209820000365	0.206480102107054	0.827269468563265	0.492607864949401	0.210783620929162	-1.67124957681915	-0.346443814292572	0.444492914358783	96.6784096628082	96.0843373493976	96.7855349070819	96.6784096628082	96.0843373493976	96.7855349070819	0.162974255796518	0.0986470740113472	0.0896213536810683	0.827588766778505	0.492733034120863	0.211322751642016	-1.67845789598355	-0.347524243137514	0.443657632270568	96.3891675025075	96.8484242121061	96.5465465465466	96.3891675025075	96.8484242121061	96.5465465465466	0.204018370758989	0.123582832423389	0.108661689856427	0	0.06	3.49	0.14555698057181	0.0907279873199526	0.0803405981378588	0.18495377446872	0.114924263933189	0.0971019869837033	0.65
[truncated: 557 more rows]
