# Supplementary material for: Simple imputation method for meta-analysis of survival rates when precision information is missing
Source: Res Synth Methods. 2025 Sep 11;16(6):937–52. doi: 10.1017/rsm.2025.10024 (PMC12657670; doi:10.1017/rsm.2025.10024)
Supplement: Maruo et al. supplementary material [file S1759287925100240sup001.zip › Supporting_information_Rcode_Simulation_results/Simulation_4.1_results.xlsx]

## Sheet: All simulation results
xi	k_e	k_c	Censoring_proportion	I2	Missing_proportion	R	Method	Year	Bias_of_St	Bias_of_St_loglog	Bias_of_SE	SE_ratio	CP
-1	0.5	0.5	0.2	0	0.3	5	Imp	1	0.00946889	-0.0356227	13.0879	79.5101	96.75
-1	0.5	0.5	0.2	0.3	0.3	5	Imp	1	0.00384606	-0.0196438	1.14127	80.3538	94.2
-1	0.5	0.5	0.2	0.6	0.3	5	Imp	1	0.00634583	-0.0315763	-2.95195	83.5734	90.2
-1	0.5	0.5	0.4	0	0.3	5	Imp	1	0.0071873	-0.0287801	13.3729	80.1408	97.3
-1	0.5	0.5	0.4	0.3	0.3	5	Imp	1	0.00960958	-0.0394355	-0.721723	80.1873	93.25
-1	0.5	0.5	0.4	0.6	0.3	5	Imp	1	-0.00438465	0.000348385	-5.00179	81.4385	90.3
-1	0.5	1	0.2	0	0.3	5	Imp	1	0.00553012	-0.0226154	12.7674	79.1034	97.15
-1	0.5	1	0.2	0.3	0.3	5	Imp	1	0.0023652	-0.0143911	0.944727	79.8788	94.05
-1	0.5	1	0.2	0.6	0.3	5	Imp	1	-0.000168349	-0.00986494	-2.94683	81.9623	90.4952
-1	0.5	1	0.4	0	0.3	5	Imp	1	0.00510827	-0.0214172	14.592	80.3491	97.6
-1	0.5	1	0.4	0.3	0.3	5	Imp	1	0.00365205	-0.0189326	1.47572	80.5605	94.2
-1	0.5	1	0.4	0.6	0.3	5	Imp	1	0.0011613	-0.0155764	-4.52754	82.1879	89.95
-1	0.5	2	0.2	0	0.3	5	Imp	1	0.00784063	-0.0300699	13.0873	80.4324	97.1
-1	0.5	2	0.2	0.3	0.3	5	Imp	1	-0.00240351	0.0012676	1.13657	78.9535	94.097
-1	0.5	2	0.2	0.6	0.3	5	Imp	1	0.00149658	-0.0150415	-2.42731	82.4774	90.6953
-1	0.5	2	0.4	0	0.3	5	Imp	1	0.00244284	-0.0124176	13.9644	80.8271	97.45
-1	0.5	2	0.4	0.3	0.3	5	Imp	1	0.00425698	-0.0205364	1.64866	80.0547	94.45
-1	0.5	2	0.4	0.6	0.3	5	Imp	1	0.000812556	-0.0133784	-3.69058	82.2015	90.5906
-1	1	0.5	0.2	0	0.3	5	Imp	1	0.00687652	-0.0350785	13.1136	76.9584	97.1986
-1	1	0.5	0.2	0.3	0.3	5	Imp	1	0.00581442	-0.0347836	0.284318	81.1601	93.1466
-1	1	0.5	0.2	0.6	0.3	5	Imp	1	0.00353752	-0.0311459	-2.70905	81.5448	90.25
-1	1	0.5	0.4	0	0.3	5	Imp	1	0.0078008	-0.0394877	15.1102	77.4476	97.6988
-1	1	0.5	0.4	0.3	0.3	5	Imp	1	0.00847929	-0.0473958	-0.414789	78.5939	92.9965
-1	1	0.5	0.4	0.6	0.3	5	Imp	1	0.00468367	-0.0408694	-6.30996	81.3206	89.3
-1	1	1	0.2	0	0.3	5	Imp	1	0.00434316	-0.024604	13.8486	79.4228	97.3487
-1	1	1	0.2	0.3	0.3	5	Imp	1	-8.67455e-05	-0.0114252	-0.186652	80.8995	93.3
-1	1	1	0.2	0.6	0.3	5	Imp	1	0.00045797	-0.0186708	-3.42213	81.5654	89.8949
-1	1	1	0.4	0	0.3	5	Imp	1	0.00671239	-0.0347549	12.8945	77.3833	97.35
-1	1	1	0.4	0.3	0.3	5	Imp	1	0.00147603	-0.0186095	-0.405395	81.1826	93.2966
-1	1	1	0.4	0.6	0.3	5	Imp	1	0.00593366	-0.041951	-4.78938	81.5464	90.095
-1	1	2	0.2	0	0.3	5	Imp	1	0.00454034	-0.0252319	13.7801	77.6779	97.85
-1	1	2	0.2	0.3	0.3	5	Imp	1	0.00227314	-0.0203722	-0.424359	80.7939	93.5
-1	1	2	0.2	0.6	0.3	5	Imp	1	0.00157697	-0.022221	-2.74355	81.7312	90.25
-1	1	2	0.4	0	0.3	5	Imp	1	0.00594903	-0.0308837	14.5686	78.855	97.8
-1	1	2	0.4	0.3	0.3	5	Imp	1	0.00262016	-0.0220481	-0.218677	81.4836	93.4
-1	1	2	0.4	0.6	0.3	5	Imp	1	8.69492e-05	-0.0179557	-4.43994	83.2082	89.6
-1	2	0.5	0.2	0	0.3	5	Imp	1	0.0058115	-0.0556547	11.0529	77.3668	96.8984
-1	2	0.5	0.2	0.3	0.3	5	Imp	1	0.00599026	-0.063321	1.65955	79.9935	93.9439
-1	2	0.5	0.2	0.6	0.3	5	Imp	1	0.0054519	-0.0666416	-4.16277	79.6886	91.85
-1	2	0.5	0.4	0	0.3	5	Imp	1	0.0028135	-0.0396852	10.3887	74.6208	97.15
-1	2	0.5	0.4	0.3	0.3	5	Imp	1	0.00963539	-0.0890959	-0.46263	78.3344	93.7
-1	2	0.5	0.4	0.6	0.3	5	Imp	1	0.00278176	-0.0596531	-6.71065	78.1021	90.3952
-1	2	1	0.2	0	0.3	5	Imp	1	0.00700196	-0.0620691	11.8281	76.0731	96.8
-1	2	1	0.2	0.3	0.3	5	Imp	1	0.00573177	-0.060914	1.07149	81.4782	94.097
-1	2	1	0.2	0.6	0.3	5	Imp	1	0.00454352	-0.0591491	-1.9485	80.7045	91.7459
-1	2	1	0.4	0	0.3	5	Imp	1	0.00523838	-0.0527502	11.2828	74.9095	97.3
-1	2	1	0.4	0.3	0.3	5	Imp	1	0.00536288	-0.061301	0.815493	81.0146	93.5968
-1	2	1	0.4	0.6	0.3	5	Imp	1	0.00142382	-0.0479169	-5.82493	79.484	90.1451
-1	2	2	0.2	0	0.3	5	Imp	1	0.00556241	-0.0522821	11.7618	76.9365	96.7984
-1	2	2	0.2	0.3	0.3	5	Imp	1	0.00510067	-0.056018	1.30177	80.41	93.5
-1	2	2	0.2	0.6	0.3	5	Imp	1	0.00193518	-0.0423798	-1.9886	81.27	91.6
-1	2	2	0.4	0	0.3	5	Imp	1	0.00848735	-0.0712833	12.3199	76.5182	97.2986
-1	2	2	0.4	0.3	0.3	5	Imp	1	0.00240994	-0.0402462	1.32823	80.1413	93.75
-1	2	2	0.4	0.6	0.3	5	Imp	1	0.0013364	-0.0417348	-2.99503	80.3997	91.2412
-1	0.5	0.5	0.2	0	0.6	5	Imp	1	0.00912332	-0.0343871	15.6342	62.9631	97.15
-1	0.5	0.5	0.2	0.3	0.6	5	Imp	1	0.00339586	-0.0181433	2.21138	62.1524	93.8
-1	0.5	0.5	0.2	0.6	0.6	5	Imp	1	0.00473613	-0.0265239	-3.50657	65.3266	90.25
-1	0.5	0.5	0.4	0	0.6	5	Imp	1	0.00692567	-0.0279613	14.3616	61.8447	97.25
-1	0.5	0.5	0.4	0.3	0.6	5	Imp	1	0.00820814	-0.0343734	3.01601	61.7346	94.4
-1	0.5	0.5	0.4	0.6	0.6	5	Imp	1	-0.00516013	0.00223424	-6.2027	64.3044	88.65
-1	0.5	1	0.2	0	0.6	5	Imp	1	0.00546594	-0.0223552	14.6769	63.1126	97.25
-1	0.5	1	0.2	0.3	0.6	5	Imp	1	0.00178129	-0.0121441	4.16468	63.1631	95.15
-1	0.5	1	0.2	0.6	0.6	5	Imp	1	-0.0038901	0.00177842	-5.47833	64.0038	89.45
-1	0.5	1	0.4	0	0.6	5	Imp	1	0.00506919	-0.0212041	17.6049	63.8666	97.3974
-1	0.5	1	0.4	0.3	0.6	5	Imp	1	0.00437119	-0.0211478	4.80972	63.0184	94.8
-1	0.5	1	0.4	0.6	0.6	5	Imp	1	-0.00123822	-0.00809277	-5.2413	65.8379	88.95
-1	0.5	2	0.2	0	0.6	5	Imp	1	0.00809156	-0.0309051	13.9024	62.4213	97
-1	0.5	2	0.2	0.3	0.6	5	Imp	1	-0.00274263	0.00246845	2.08803	61.9983	93.35
-1	0.5	2	0.2	0.6	0.6	5	Imp	1	0.00136708	-0.0150328	-4.44195	64.1812	90.75
-1	0.5	2	0.4	0	0.6	5	Imp	1	0.00232908	-0.0120378	16.9623	61.8502	97.35
-1	0.5	2	0.4	0.3	0.6	5	Imp	1	0.00458323	-0.0216399	3.18867	62.3786	94.3
-1	0.5	2	0.4	0.6	0.6	5	Imp	1	-0.000975285	-0.00825316	-6.33849	64.2656	89.5948
-1	1	0.5	0.2	0	0.6	5	Imp	1	0.00746679	-0.0374484	14.4025	60.2642	97.55
-1	1	0.5	0.2	0.3	0.6	5	Imp	1	0.00543267	-0.0329829	2.71812	60.2886	93.2966
-1	1	0.5	0.2	0.6	0.6	5	Imp	1	0.00231462	-0.0264412	-3.66559	63.4246	90.95
-1	1	0.5	0.4	0	0.6	5	Imp	1	0.00812167	-0.040716	17.5049	60.324	97.7
-1	1	0.5	0.4	0.3	0.6	5	Imp	1	0.00780003	-0.0454012	-1.92817	60.8699	92.1
-1	1	0.5	0.4	0.6	0.6	5	Imp	1	0.00326701	-0.0349779	-5.21129	61.847	89.35
-1	1	1	0.2	0	0.6	5	Imp	1	0.00335719	-0.0206025	14.7241	61.3453	97.4987
-1	1	1	0.2	0.3	0.6	5	Imp	1	0.000202953	-0.0120907	2.59156	64.0003	93.65
-1	1	1	0.2	0.6	0.6	5	Imp	1	-0.000661835	-0.0139866	-1.28207	64.6214	90.5453
-1	1	1	0.4	0	0.6	5	Imp	1	0.00683016	-0.0350651	15.8656	60.0888	97.4
-1	1	1	0.4	0.3	0.6	5	Imp	1	-5.96064e-05	-0.0122834	1.39308	62.9409	93.2966
-1	1	1	0.4	0.6	0.6	5	Imp	1	0.0067989	-0.0454896	-4.25882	61.769	90.6453
-1	1	2	0.2	0	0.6	5	Imp	1	0.00437014	-0.0246164	14.3402	61.6143	97.5
-1	1	2	0.2	0.3	0.6	5	Imp	1	0.00331707	-0.0247851	0.0150362	62.5502	93.45
-1	1	2	0.2	0.6	0.6	5	Imp	1	0.00146263	-0.0226734	-5.22832	63.0059	89.25
-1	1	2	0.4	0	0.6	5	Imp	1	0.0072156	-0.0362602	14.31	62.8734	97.35
-1	1	2	0.4	0.3	0.6	5	Imp	1	0.00319259	-0.0246186	0.0599751	62.5777	93.5
-1	1	2	0.4	0.6	0.6	5	Imp	1	-0.00101709	-0.0142804	-5.93936	63.6471	90.2
-1	2	0.5	0.2	0	0.6	5	Imp	1	0.00603026	-0.0575406	9.66785	57.3819	96.6483
-1	2	0.5	0.2	0.3	0.6	5	Imp	1	0.00628922	-0.0656855	1.69148	61.259	93.6
-1	2	0.5	0.2	0.6	0.6	5	Imp	1	0.00673431	-0.073294	-1.25345	60.4787	92.2
-1	2	0.5	0.4	0	0.6	5	Imp	1	0.00384645	-0.0462608	10.3178	58.1822	97.1486
-1	2	0.5	0.4	0.3	0.6	5	Imp	1	0.00868409	-0.0826336	1.04146	59.3504	93.15
-1	2	0.5	0.4	0.6	0.6	5	Imp	1	0.00514033	-0.0746426	-7.42393	58.7436	90.7454
-1	2	1	0.2	0	0.6	5	Imp	1	0.00720716	-0.0634463	11.861	58.2352	97.15
-1	2	1	0.2	0.3	0.6	5	Imp	1	0.00594687	-0.0625165	1.61015	61.6481	94
-1	2	1	0.2	0.6	0.6	5	Imp	1	0.00662322	-0.072819	-3.16407	60.3047	91.7
-1	2	1	0.4	0	0.6	5	Imp	1	0.00587716	-0.0567141	12.675	58.6895	97.1486
-1	2	1	0.4	0.3	0.6	5	Imp	1	0.00455264	-0.0566615	0.476381	60.4014	93.1966
-1	2	1	0.4	0.6	0.6	5	Imp	1	0.00261183	-0.0540265	-4.87938	59.2646	91.0866
-1	2	2	0.2	0	0.6	5	Imp	1	0.00535279	-0.0507414	12.773	60.5775	97.0485
-1	2	2	0.2	0.3	0.6	5	Imp	1	0.00543012	-0.059909	-0.285061	62.7794	93.4467
-1	2	2	0.2	0.6	0.6	5	Imp	1	0.00221871	-0.044858	-2.50299	61.0137	91.1
-1	2	2	0.4	0	0.6	5	Imp	1	0.00895878	-0.0739693	14.7895	59.6103	96.9985
-1	2	2	0.4	0.3	0.6	5	Imp	1	0.0026285	-0.0427213	1.37503	61.4026	93.947
-1	2	2	0.4	0.6	0.6	5	Imp	1	0.00129193	-0.0416861	-3.26954	61.2444	91.3457
0	0.5	0.5	0.2	0	0.3	5	Imp	1	0.00789867	-0.0305675	12.204	79.2333	96.8
0	0.5	0.5	0.2	0.3	0.3	5	Imp	1	0.00253407	-0.0155643	0.610652	78.3233	94.05
0	0.5	0.5	0.2	0.6	0.3	5	Imp	1	0.00523722	-0.0282144	-3.26647	80.4466	90.1
0	0.5	0.5	0.4	0	0.3	5	Imp	1	0.00462065	-0.0204447	12.6527	79.5702	97.15
0	0.5	0.5	0.4	0.3	0.3	5	Imp	1	0.00865741	-0.0365611	-0.747734	78.5702	93.05
0	0.5	0.5	0.4	0.6	0.3	5	Imp	1	-0.00329228	-0.00325729	-4.75482	80.6876	89.95
0	0.5	1	0.2	0	0.3	5	Imp	1	0.00406021	-0.0178249	12.4876	79.2801	97.15
0	0.5	1	0.2	0.3	0.3	5	Imp	1	0.00138273	-0.0113408	0.606548	78.481	93.85
0	0.5	1	0.2	0.6	0.3	5	Imp	1	-0.00114351	-0.00702931	-3.60184	80.5308	89.995
0	0.5	1	0.4	0	0.3	5	Imp	1	0.00268949	-0.0136167	12.6148	79.7206	97.15
0	0.5	1	0.4	0.3	0.3	5	Imp	1	0.00235637	-0.0150011	0.466208	78.6175	93.5
0	0.5	1	0.4	0.6	0.3	5	Imp	1	-0.00104025	-0.00836028	-3.89731	80.7574	90.15
0	0.5	2	0.2	0	0.3	5	Imp	1	0.00645618	-0.025536	13.1674	79.4456	97.15
0	0.5	2	0.2	0.3	0.3	5	Imp	1	-0.00339621	0.00436101	0.652897	78.5882	93.947
0	0.5	2	0.2	0.6	0.3	5	Imp	1	0.000868075	-0.0132888	-3.29942	80.3268	90.2451
0	0.5	2	0.4	0	0.3	5	Imp	1	0.000617604	-0.00652151	13.0573	79.7668	97.05
0	0.5	2	0.4	0.3	0.3	5	Imp	1	0.00253164	-0.0151065	0.774298	78.8291	94.3
0	0.5	2	0.4	0.6	0.3	5	Imp	1	-0.00153467	-0.00581033	-3.4204	80.6779	90.2402
0	1	0.5	0.2	0	0.3	5	Imp	1	0.00643893	-0.0336136	11.6417	78.3576	97.05
0	1	0.5	0.2	0.3	0.3	5	Imp	1	0.00558639	-0.0341812	-0.413144	78.6262	93.0465
0	1	0.5	0.2	0.6	0.3	5	Imp	1	0.00335227	-0.0310693	-4.1925	79.9714	89.7
0	1	0.5	0.4	0	0.3	5	Imp	1	0.00676253	-0.0356314	14.408	78.3752	97.5
0	1	0.5	0.4	0.3	0.3	5	Imp	1	0.00781059	-0.0452857	-1.22351	78.9595	92.096
0	1	0.5	0.4	0.6	0.3	5	Imp	1	0.00570058	-0.0443061	-4.9121	79.2463	89.8
0	1	1	0.2	0	0.3	5	Imp	1	0.00385681	-0.0228883	12.6687	78.9064	97.4487
0	1	1	0.2	0.3	0.3	5	Imp	1	-0.000474061	-0.0102241	-0.884182	78.5734	93.25
0	1	1	0.2	0.6	0.3	5	Imp	1	-0.000284542	-0.0161065	-3.79313	79.8177	89.6948
0	1	1	0.4	0	0.3	5	Imp	1	0.00546257	-0.0299177	12.5371	78.633	97.05
0	1	1	0.4	0.3	0.3	5	Imp	1	0.00151197	-0.0190586	-0.794594	79.097	93.0465
0	1	1	0.4	0.6	0.3	5	Imp	1	0.00691959	-0.045887	-4.39867	79.4338	89.4447
0	1	2	0.2	0	0.3	5	Imp	1	0.00385928	-0.0226693	12.7584	79.0048	97.65
0	1	2	0.2	0.3	0.3	5	Imp	1	0.00200436	-0.0195569	-0.894656	78.9977	93.4
0	1	2	0.2	0.6	0.3	5	Imp	1	0.00103132	-0.0206124	-4.02339	79.9256	89.85
0	1	2	0.4	0	0.3	5	Imp	1	0.00507263	-0.0276083	13.1025	79.192	97.65
0	1	2	0.4	0.3	0.3	5	Imp	1	0.00255841	-0.022152	-1.06419	78.8079	93.3
0	1	2	0.4	0.6	0.3	5	Imp	1	-0.000402952	-0.0161889	-4.43736	79.6981	89.35
0	2	0.5	0.2	0	0.3	5	Imp	1	0.0059546	-0.0568966	10.4273	77.8413	96.9985
0	2	0.5	0.2	0.3	0.3	5	Imp	1	0.00581858	-0.0627648	0.816228	77.3819	93.7437
0	2	0.5	0.2	0.6	0.3	5	Imp	1	0.00598239	-0.070731	-5.48338	77.8691	92
0	2	0.5	0.4	0	0.3	5	Imp	1	0.0027729	-0.0399499	9.62928	77.5563	97.2
0	2	0.5	0.4	0.3	0.3	5	Imp	1	0.00923282	-0.0872971	-1.24143	76.7382	93.8
0	2	0.5	0.4	0.6	0.3	5	Imp	1	0.00408986	-0.0659846	-5.94877	77.3739	90.65
0	2	1	0.2	0	0.3	5	Imp	1	0.00694743	-0.0619152	11.3612	78.0335	96.9
0	2	1	0.2	0.3	0.3	5	Imp	1	0.00551758	-0.0600982	0.304575	77.4673	93.8969
0	2	1	0.2	0.6	0.3	5	Imp	1	0.00511738	-0.0636226	-3.38351	77.9928	91.4457
0	2	1	0.4	0	0.3	5	Imp	1	0.00490021	-0.0512068	10.336	77.7969	97.3487
0	2	1	0.4	0.3	0.3	5	Imp	1	0.00455021	-0.0571105	-0.473187	77.4176	93.3967
0	2	1	0.4	0.6	0.3	5	Imp	1	0.00261787	-0.053597	-4.58375	77.9259	91
0	2	2	0.2	0	0.3	5	Imp	1	0.00542874	-0.0515885	11.4385	78.3083	96.9985
0	2	2	0.2	0.3	0.3	5	Imp	1	0.0049433	-0.0555351	0.567172	77.4642	93.3
0	2	2	0.2	0.6	0.3	5	Imp	1	0.00189002	-0.0430545	-3.65429	77.9664	91.1
0	2	2	0.4	0	0.3	5	Imp	1	0.0077521	-0.0667153	11.6808	78.268	97.0971
0	2	2	0.4	0.3	0.3	5	Imp	1	0.00220799	-0.0394528	0.816287	77.4291	93.7
0	2	2	0.4	0.6	0.3	5	Imp	1	0.00247748	-0.0491706	-4.02427	78.1775	91.4
0	0.5	0.5	0.2	0	0.6	5	Imp	1	0.00834862	-0.031948	13.991	64.6806	96.9
0	0.5	0.5	0.2	0.3	0.6	5	Imp	1	0.00246783	-0.0152427	2.34923	65.6238	93.3
0	0.5	0.5	0.2	0.6	0.6	5	Imp	1	0.00500958	-0.0276707	-2.81233	66.4957	91.2
0	0.5	0.5	0.4	0	0.6	5	Imp	1	0.00596544	-0.0249101	13.6145	66.0881	96.85
0	0.5	0.5	0.4	0.3	0.6	5	Imp	1	0.0087614	-0.0366159	2.14563	66.4023	93.6
0	0.5	0.5	0.4	0.6	0.6	5	Imp	1	-0.00352556	-0.00238228	-3.08157	66.3694	91.1456
0	0.5	1	0.2	0	0.6	5	Imp	1	0.0044062	-0.0188668	14.6205	64.8586	97.1
0	0.5	1	0.2	0.3	0.6	5	Imp	1	0.00150091	-0.0115881	3.04186	65.5051	93.95
0	0.5	1	0.2	0.6	0.6	5	Imp	1	-0.00109398	-0.00725969	-2.38783	66.8702	91
0	0.5	1	0.4	0	0.6	5	Imp	1	0.00305404	-0.0147074	15.4314	65.6416	97.3
0	0.5	1	0.4	0.3	0.6	5	Imp	1	0.00266395	-0.0158316	3.10059	66.0933	93.75
0	0.5	1	0.4	0.6	0.6	5	Imp	1	-0.00129058	-0.00769471	-2.8382	67.2863	91.05
0	0.5	2	0.2	0	0.6	5	Imp	1	0.00674449	-0.026455	14.0934	64.8157	96.7984
0	0.5	2	0.2	0.3	0.6	5	Imp	1	-0.00293566	0.00296522	3.34682	65.6114	93.6
0	0.5	2	0.2	0.6	0.6	5	Imp	1	0.000971564	-0.0136116	-1.73635	66.9086	91.4
0	0.5	2	0.4	0	0.6	5	Imp	1	0.000947926	-0.0075071	15.5188	65.4295	97.4
0	0.5	2	0.4	0.3	0.6	5	Imp	1	0.0029468	-0.016383	3.16514	66.081	93.8
0	0.5	2	0.4	0.6	0.6	5	Imp	1	-0.000733536	-0.00856283	-2.24932	66.9936	91.2
0	1	0.5	0.2	0	0.6	5	Imp	1	0.00701024	-0.0361246	10.5756	64.38	96.6983
0	1	0.5	0.2	0.3	0.6	5	Imp	1	0.00531608	-0.033077	0.938958	63.6894	93.7437
0	1	0.5	0.2	0.6	0.6	5	Imp	1	0.00271057	-0.0290463	-4.88037	65.4825	90.55
0	1	0.5	0.4	0	0.6	5	Imp	1	0.00759315	-0.0392808	12.426	63.4237	96.7984
0	1	0.5	0.4	0.3	0.6	5	Imp	1	0.00871287	-0.0491047	-1.0447	63.3952	92.05
0	1	0.5	0.4	0.6	0.6	5	Imp	1	0.00617823	-0.0458134	-3.9398	64.6888	89.95
0	1	1	0.2	0	0.6	5	Imp	1	0.00427408	-0.0247926	11.8491	64.3598	96.9485
0	1	1	0.2	0.3	0.6	5	Imp	1	-0.000832619	-0.00886596	0.141981	63.5233	93.2
0	1	1	0.2	0.6	0.6	5	Imp	1	-0.000989104	-0.0137985	-4.49644	65.1046	90.7
0	1	1	0.4	0	0.6	5	Imp	1	0.00591183	-0.031928	11.8676	65.0771	96.7984
0	1	1	0.4	0.3	0.6	5	Imp	1	0.00121919	-0.0180402	0.0311801	64.0302	93.1466
0	1	1	0.4	0.6	0.6	5	Imp	1	0.00614192	-0.043093	-4.51835	65.4995	90.85
0	1	2	0.2	0	0.6	5	Imp	1	0.00423472	-0.0243946	11.9065	64.4979	97.1
0	1	2	0.2	0.3	0.6	5	Imp	1	0.00162301	-0.0182342	-0.102867	63.6587	93.95
0	1	2	0.2	0.6	0.6	5	Imp	1	0.000456936	-0.0186645	-4.01292	65.0016	90.7454
0	1	2	0.4	0	0.6	5	Imp	1	0.00542112	-0.0292331	12.6232	65.2055	96.85
0	1	2	0.4	0.3	0.6	5	Imp	1	0.00225774	-0.0211299	-0.301033	63.8165	93.5
0	1	2	0.4	0.6	0.6	5	Imp	1	-0.00144125	-0.0122318	-3.91493	65.7111	90.3
0	2	0.5	0.2	0	0.6	5	Imp	1	0.00643459	-0.0589861	12.8312	62.6733	97.2
0	2	0.5	0.2	0.3	0.6	5	Imp	1	0.00540812	-0.0609742	-0.340391	63.1653	93.1
0	2	0.5	0.2	0.6	0.6	5	Imp	1	0.0058954	-0.070403	-4.49971	63.9506	91.25
0	2	0.5	0.4	0	0.6	5	Imp	1	0.00293464	-0.0401536	11.0669	61.3637	96.95
0	2	0.5	0.4	0.3	0.6	5	Imp	1	0.00933557	-0.088032	-1.60406	62.0866	92.85
0	2	0.5	0.4	0.6	0.6	5	Imp	1	0.00480461	-0.0702457	-5.79494	62.9862	91.05
0	2	1	0.2	0	0.6	5	Imp	1	0.00742749	-0.064164	13.9895	63.3596	97.15
0	2	1	0.2	0.3	0.6	5	Imp	1	0.00505481	-0.0579428	-0.408798	63.3246	93.0965
0	2	1	0.2	0.6	0.6	5	Imp	1	0.00480181	-0.0629393	-4.66984	64.0444	91.2956
0	2	1	0.4	0	0.6	5	Imp	1	0.00521231	-0.0521264	12.7367	62.645	97.5988
0	2	1	0.4	0.3	0.6	5	Imp	1	0.0045267	-0.0573609	-0.759024	63.0043	93.043
0	2	1	0.4	0.6	0.6	5	Imp	1	0.00269085	-0.0544008	-5.17245	63.8329	91.0955
0	2	2	0.2	0	0.6	5	Imp	1	0.00575076	-0.0527887	14.4249	63.2168	97.4
0	2	2	0.2	0.3	0.6	5	Imp	1	0.00404383	-0.0504193	0.491223	63.1266	93
0	2	2	0.2	0.6	0.6	5	Imp	1	0.00151995	-0.041265	-3.50416	64.197	90.6953
0	2	2	0.4	0	0.6	5	Imp	1	0.00816512	-0.0684829	14.8542	63.7527	97.6
0	2	2	0.4	0.3	0.6	5	Imp	1	0.00168717	-0.0371407	0.146029	63.4548	93.3433
0	2	2	0.4	0.6	0.6	5	Imp	1	0.00206725	-0.0476824	-4.94106	64.3816	91.2369
1	0.5	0.5	0.2	0	0.3	5	Imp	1	0.00655771	-0.0262001	11.3402	83.0987	96.8
1	0.5	0.5	0.2	0.3	0.3	5	Imp	1	0.00157144	-0.0123081	0.704688	83.4298	94.05
1	0.5	0.5	0.2	0.6	0.3	5	Imp	1	0.00338493	-0.022187	-3.79836	88.3971	89.95
1	0.5	0.5	0.4	0	0.3	5	Imp	1	0.00333746	-0.0162166	12.3145	82.0054	97.3
1	0.5	0.5	0.4	0.3	0.3	5	Imp	1	0.00615304	-0.0283484	-1.86384	82.9589	92.7964
1	0.5	0.5	0.4	0.6	0.3	5	Imp	1	-0.00768454	0.0109436	-5.10549	87.9336	89.6448
1	0.5	1	0.2	0	0.3	5	Imp	1	0.00249751	-0.0126692	12.2737	81.8124	96.9
1	0.5	1	0.2	0.3	0.3	5	Imp	1	0.000199825	-0.00734838	0.827828	82.7845	93.75
1	0.5	1	0.2	0.6	0.3	5	Imp	1	-0.00337975	0.000313401	-3.90045	86.6157	89.9
1	0.5	1	0.4	0	0.3	5	Imp	1	0.000718532	-0.0070949	12.9727	82.425	97.2
1	0.5	1	0.4	0.3	0.3	5	Imp	1	0.000552937	-0.00892464	0.74811	83.0326	93.9
1	0.5	1	0.4	0.6	0.3	5	Imp	1	-0.00350653	-0.000505703	-5.56391	87.5908	89.3
1	0.5	2	0.2	0	0.3	5	Imp	1	0.00487349	-0.0202698	13.6391	83.0775	97.25
1	0.5	2	0.2	0.3	0.3	5	Imp	1	-0.00481788	0.00908281	0.72177	82.3224	93.7
1	0.5	2	0.2	0.6	0.3	5	Imp	1	-0.000944451	-0.00729589	-3.16274	86.0192	90.4
1	0.5	2	0.4	0	0.3	5	Imp	1	-0.00108511	-0.000870706	13.1556	82.531	96.85
1	0.5	2	0.4	0.3	0.3	5	Imp	1	0.00103178	-0.0100414	1.1559	82.533	94.2
1	0.5	2	0.4	0.6	0.3	5	Imp	1	-0.00363931	0.000976004	-4.85462	86.9762	89.55
1	1	0.5	0.2	0	0.3	5	Imp	1	0.00570943	-0.03054	12.9154	80.5124	97.0985
1	1	0.5	0.2	0.3	0.3	5	Imp	1	0.00525025	-0.0326215	0.317363	81.0054	93.2966
1	1	0.5	0.2	0.6	0.3	5	Imp	1	0.00213091	-0.0261325	-3.87148	85.0461	89.95
1	1	0.5	0.4	0	0.3	5	Imp	1	0.00627431	-0.0336114	14.3539	82.0132	97.3
1	1	0.5	0.4	0.3	0.3	5	Imp	1	0.00734521	-0.0436207	-1.93353	80.8453	92.096
1	1	0.5	0.4	0.6	0.3	5	Imp	1	0.00380107	-0.037842	-6.68449	85.1686	88.9389
1	1	1	0.2	0	0.3	5	Imp	1	0.0029169	-0.0191181	12.819	80.4455	97.2486
1	1	1	0.2	0.3	0.3	5	Imp	1	-0.000902018	-0.00831829	-0.32653	81.2389	93.2
1	1	1	0.2	0.6	0.3	5	Imp	1	-0.000917246	-0.0136268	-4.13599	83.7	89.6
1	1	1	0.4	0	0.3	5	Imp	1	0.00505776	-0.0281401	13.3799	81.6948	97.25
1	1	1	0.4	0.3	0.3	5	Imp	1	0.00011996	-0.0134004	-0.593634	82.0697	93.2466
1	1	1	0.4	0.6	0.3	5	Imp	1	0.00470891	-0.0376229	-5.70026	84.9567	89.8899
1	1	2	0.2	0	0.3	5	Imp	1	0.00291017	-0.0188697	12.6513	80.6984	97.6
1	1	2	0.2	0.3	0.3	5	Imp	1	0.00125598	-0.0164157	-0.581614	81.6292	93.4
1	1	2	0.2	0.6	0.3	5	Imp	1	-8.6905e-05	-0.016192	-4.32827	84.7332	89.85
1	1	2	0.4	0	0.3	5	Imp	1	0.00417522	-0.0239666	13.7163	81.7448	97.55
1	1	2	0.4	0.3	0.3	5	Imp	1	0.00155296	-0.0179432	-0.401344	83.0218	93.05
1	1	2	0.4	0.6	0.3	5	Imp	1	-0.00181141	-0.0108644	-5.15688	83.9103	89.35
1	2	0.5	0.2	0	0.3	5	Imp	1	0.00565483	-0.0550613	10.1275	81.0121	96.8984
1	2	0.5	0.2	0.3	0.3	5	Imp	1	0.0061015	-0.0642784	1.24579	79.3253	93.8939
1	2	0.5	0.2	0.6	0.3	5	Imp	1	0.00543383	-0.0673117	-5.41736	79.1204	91.45
1	2	0.5	0.4	0	0.3	5	Imp	1	0.00326142	-0.0429434	9.58699	78.9179	97
1	2	0.5	0.4	0.3	0.3	5	Imp	1	0.00947158	-0.0883111	-0.652306	79.23	93.75
1	2	0.5	0.4	0.6	0.3	5	Imp	1	0.00300692	-0.0615181	-7.00491	83.1519	90.095
1	2	1	0.2	0	0.3	5	Imp	1	0.00674711	-0.06068	11.4066	79.447	96.6
1	2	1	0.2	0.3	0.3	5	Imp	1	0.00578022	-0.0613594	0.906077	81.0451	93.997
1	2	1	0.2	0.6	0.3	5	Imp	1	0.00444484	-0.0588402	-2.41055	81.3401	91.4957
1	2	1	0.4	0	0.3	5	Imp	1	0.00519877	-0.052592	11.0766	79.6934	97.25
1	2	1	0.4	0.3	0.3	5	Imp	1	0.0053253	-0.0612416	0.583527	79.5216	93.5468
1	2	1	0.4	0.6	0.3	5	Imp	1	0.00118113	-0.0467605	-6.08486	82.0079	89.945
1	2	2	0.2	0	0.3	5	Imp	1	0.00509622	-0.0495393	11.0384	80.1268	96.7484
1	2	2	0.2	0.3	0.3	5	Imp	1	0.00497434	-0.0552911	1.22129	80.9164	93.55
1	2	2	0.2	0.6	0.3	5	Imp	1	0.0017727	-0.0413374	-1.94541	82.0423	91.6
1	2	2	0.4	0	0.3	5	Imp	1	0.00827642	-0.07022	11.5034	81.0665	96.8984
1	2	2	0.4	0.3	0.3	5	Imp	1	0.00191079	-0.0370533	1.6061	80.4051	93.85
1	2	2	0.4	0.6	0.3	5	Imp	1	0.00121285	-0.0413421	-3.37472	81.9343	91.1367
1	0.5	0.5	0.2	0	0.6	5	Imp	1	0.00771499	-0.0298837	14.2441	69.7613	96.85
1	0.5	0.5	0.2	0.3	0.6	5	Imp	1	0.00289945	-0.0170488	0.438138	69.7401	93.15
1	0.5	0.5	0.2	0.6	0.6	5	Imp	1	0.00255295	-0.0198819	-4.36267	74.8306	90.2451
1	0.5	0.5	0.4	0	0.6	5	Imp	1	0.00384594	-0.0178855	14.0409	69.5177	97.2986
1	0.5	0.5	0.4	0.3	0.6	5	Imp	1	0.00742878	-0.0325952	0.773679	69.1957	93.1
1	0.5	0.5	0.4	0.6	0.6	5	Imp	1	-0.0083282	0.0129188	-4.46163	76.0433	89.65
1	0.5	1	0.2	0	0.6	5	Imp	1	0.0032116	-0.0150314	13.6278	69.0648	97.1986
1	0.5	1	0.2	0.3	0.6	5	Imp	1	0.000265885	-0.00755026	2.26689	68.3729	94.1471
1	0.5	1	0.2	0.6	0.6	5	Imp	1	-0.00255642	-0.00258075	-3.9678	75.3213	90.5
1	0.5	1	0.4	0	0.6	5	Imp	1	0.00182175	-0.0106725	15.0175	68.7884	97.2986
1	0.5	1	0.4	0.3	0.6	5	Imp	1	0.00106238	-0.0111684	-0.713335	69.8121	93.05
1	0.5	1	0.4	0.6	0.6	5	Imp	1	-0.00663035	0.00995064	-3.08883	75.5645	89.75
1	0.5	2	0.2	0	0.6	5	Imp	1	0.00444055	-0.0189274	13.2214	67.273	97.25
1	0.5	2	0.2	0.3	0.6	5	Imp	1	-0.00348918	0.00456662	1.70483	68.8176	93.15
1	0.5	2	0.2	0.6	0.6	5	Imp	1	0.000800333	-0.0134565	-3.56142	75.3334	90.6
1	0.5	2	0.4	0	0.6	5	Imp	1	-0.001233	-0.000745942	10.2401	69.9969	96.7484
1	0.5	2	0.4	0.3	0.6	5	Imp	1	0.00270809	-0.0159621	0.195758	69.6388	93.8969
1	0.5	2	0.4	0.6	0.6	5	Imp	1	-0.00430115	0.00281538	-4.4867	75.1973	90.2
1	1	0.5	0.2	0	0.6	5	Imp	1	0.00627538	-0.0330277	11.1571	66.1241	96.4982
1	1	0.5	0.2	0.3	0.6	5	Imp	1	0.00628658	-0.0372398	-0.132508	66.0168	93.7437
1	1	0.5	0.2	0.6	0.6	5	Imp	1	0.00426635	-0.0342612	-2.11777	71.2077	91.05
1	1	0.5	0.4	0	0.6	5	Imp	1	0.00589797	-0.0326872	12.1806	65.6855	96.45
1	1	0.5	0.4	0.3	0.6	5	Imp	1	0.00765779	-0.0446809	-1.10313	64.7037	92.3423
1	1	0.5	0.4	0.6	0.6	5	Imp	1	0.00628336	-0.0459515	-4.46568	71.3204	89.8949
1	1	1	0.2	0	0.6	5	Imp	1	0.00345823	-0.0212905	13.7874	66.4912	97.0985
1	1	1	0.2	0.3	0.6	5	Imp	1	-0.000778704	-0.00852629	2.43661	64.6163	93.95
1	1	1	0.2	0.6	0.6	5	Imp	1	-0.000134356	-0.0167923	-3.80235	69.3864	91.1
1	1	1	0.4	0	0.6	5	Imp	1	0.00570767	-0.0309056	13.6004	68.0715	97
1	1	1	0.4	0.3	0.6	5	Imp	1	-0.000203038	-0.0114798	2.82509	66.3894	94.2971
1	1	1	0.4	0.6	0.6	5	Imp	1	0.00489865	-0.037648	-2.64161	70.6811	91.5
1	1	2	0.2	0	0.6	5	Imp	1	0.00356809	-0.0213906	14.168	67.3836	97.6
1	1	2	0.2	0.3	0.6	5	Imp	1	0.000453625	-0.0127554	3.82857	64.1309	94.95
1	1	2	0.2	0.6	0.6	5	Imp	1	0.00102523	-0.0204207	-2.13142	70.1967	91.3
1	1	2	0.4	0	0.6	5	Imp	1	0.00466008	-0.0261951	12.6709	67.2182	96.9
1	1	2	0.4	0.3	0.6	5	Imp	1	0.00261019	-0.0223123	1.65145	66.4231	94.1471
1	1	2	0.4	0.6	0.6	5	Imp	1	-0.00236002	-0.00805017	-3.23248	70.8692	90.95
1	2	0.5	0.2	0	0.6	5	Imp	1	0.00682	-0.0626272	9.74865	64.9501	96.9
1	2	0.5	0.2	0.3	0.6	5	Imp	1	0.00523896	-0.059559	-0.0946426	62.5511	93.7969
1	2	0.5	0.2	0.6	0.6	5	Imp	1	0.00622555	-0.0711752	-1.43426	65.6967	92.3462
1	2	0.5	0.4	0	0.6	5	Imp	1	0.00268818	-0.0373745	14.315	63.235	97.1986
1	2	0.5	0.4	0.3	0.6	5	Imp	1	0.0104398	-0.0932478	1.18554	60.8375	93.9
1	2	0.5	0.4	0.6	0.6	5	Imp	1	0.00579619	-0.0766403	-6.16159	62.3231	90.8
1	2	1	0.2	0	0.6	5	Imp	1	0.00798548	-0.0684164	11.9013	63.2729	96.8
1	2	1	0.2	0.3	0.6	5	Imp	1	0.00517356	-0.0583393	0.284903	62.8248	93.9
1	2	1	0.2	0.6	0.6	5	Imp	1	0.00602731	-0.0697171	-2.69182	64.0853	91.9
1	2	1	0.4	0	0.6	5	Imp	1	0.00492327	-0.0521288	7.82839	64.4884	96.7
1	2	1	0.4	0.3	0.6	5	Imp	1	0.00529979	-0.0609175	0.650146	62.4861	93.4402
1	2	1	0.4	0.6	0.6	5	Imp	1	0.00383629	-0.0614728	-3.87582	65.4631	90.55
1	2	2	0.2	0	0.6	5	Imp	1	0.00629343	-0.0565809	14.8738	65.0181	97.15
1	2	2	0.2	0.3	0.6	5	Imp	1	0.00367698	-0.0475424	1.22475	63.5035	93.6
1	2	2	0.2	0.6	0.6	5	Imp	1	0.00229983	-0.0461034	-3.39025	67.9123	90.75
1	2	2	0.4	0	0.6	5	Imp	1	0.00840832	-0.0703541	14.374	65.689	97.65
1	2	2	0.4	0.3	0.6	5	Imp	1	0.00189596	-0.0382292	0.0398384	62.5355	93.0965
1	2	2	0.4	0.6	0.6	5	Imp	1	0.00285241	-0.0517191	-3.4972	66.832	91.3413
-1	0.5	0.5	0.2	0	0.3	10	Imp	1	0.00890833	-0.0313777	9.18978	81.4952	95.7725
-1	0.5	0.5	0.2	0.3	0.3	10	Imp	1	0.000826448	-0.00622074	-2.07461	82.2646	93.0326
-1	0.5	0.5	0.2	0.6	0.3	10	Imp	1	0.00481763	-0.0213697	-4.05311	84.6037	91.7794
-1	0.5	0.5	0.4	0	0.3	10	Imp	1	0.00622795	-0.0230027	8.26377	81.8863	96.6298
-1	0.5	0.5	0.4	0.3	0.3	10	Imp	1	0.00700821	-0.0266084	-1.10144	81.9779	93.8315
-1	0.5	0.5	0.4	0.6	0.3	10	Imp	1	-0.00261749	0.00143968	-3.92521	82.5386	91.8919
-1	0.5	1	0.2	0	0.3	10	Imp	1	0.00495993	-0.0184312	9.05748	80.9972	96.2274
-1	0.5	1	0.2	0.3	0.3	10	Imp	1	-0.000148218	-0.00281627	-2.1601	82.3814	92.7318
-1	0.5	1	0.2	0.6	0.3	10	Imp	1	-0.00187577	0.00058568	-4.37573	83.4998	91.5747
-1	0.5	1	0.4	0	0.3	10	Imp	1	0.00419388	-0.0160723	9.03971	81.857	96.7823
-1	0.5	1	0.4	0.3	0.3	10	Imp	1	0.00138352	-0.00796732	-1.41719	83.0664	93.584
-1	0.5	1	0.4	0.6	0.3	10	Imp	1	-0.000639363	-0.00398431	-4.41077	82.949	91.8337
-1	0.5	2	0.2	0	0.3	10	Imp	1	0.00740268	-0.0263743	8.8418	81.6217	96.119
-1	0.5	2	0.2	0.3	0.3	10	Imp	1	-0.00477809	0.0123417	-2.08207	81.0453	92.5351
-1	0.5	2	0.2	0.6	0.3	10	Imp	1	0.000472915	-0.00688462	-4.09909	83.7496	92.0341
-1	0.5	2	0.4	0	0.3	10	Imp	1	0.00189939	-0.00838697	9.88553	82.8509	96.8262
-1	0.5	2	0.4	0.3	0.3	10	Imp	1	0.00144094	-0.00800057	-1.7762	81.9634	93.0256
-1	0.5	2	0.4	0.6	0.3	10	Imp	1	-0.00123909	-0.00160344	-4.69331	83.2942	91.4329
-1	1	0.5	0.2	0	0.3	10	Imp	1	0.00600637	-0.0273896	12.004	79.8878	96.5829
-1	1	0.5	0.2	0.3	0.3	10	Imp	1	0.00233863	-0.0148515	-0.154256	83.6998	93.7249
-1	1	0.5	0.2	0.6	0.3	10	Imp	1	0.000597029	-0.0113425	-4.40263	82.1425	91.2738
-1	1	0.5	0.4	0	0.3	10	Imp	1	0.00688921	-0.0315002	10.505	80.8433	96.328
-1	1	0.5	0.4	0.3	0.3	10	Imp	1	0.00513527	-0.0268746	-1.24284	79.6427	92.6279
-1	1	0.5	0.4	0.6	0.3	10	Imp	1	0.00392426	-0.026374	-6.06716	84.3083	91.4915
-1	1	1	0.2	0	0.3	10	Imp	1	0.00346496	-0.0172705	11.0458	82.1678	96.8389
-1	1	1	0.2	0.3	0.3	10	Imp	1	-0.0030805	0.00630211	-1.27962	82.6831	92.1185
-1	1	1	0.2	0.6	0.3	10	Imp	1	-0.00204971	-0.000774007	-4.40441	82.3693	91.5373
-1	1	1	0.4	0	0.3	10	Imp	1	0.00517814	-0.0243248	10.773	80.988	96.4304
-1	1	1	0.4	0.3	0.3	10	Imp	1	-0.000327244	-0.00505955	-1.8317	83.3291	93.0256
-1	1	1	0.4	0.6	0.3	10	Imp	1	0.00693491	-0.0365717	-5.81826	83.7093	91.0455
-1	1	2	0.2	0	0.3	10	Imp	1	0.00349602	-0.0173054	10.7361	79.3066	96.7419
-1	1	2	0.2	0.3	0.3	10	Imp	1	-0.000557576	-0.00339249	-1.2354	82.3888	92.7602
-1	1	2	0.2	0.6	0.3	10	Imp	1	-0.000968026	-0.00476727	-5.25825	82.1768	92.0381
-1	1	2	0.4	0	0.3	10	Imp	1	0.00471062	-0.0221154	11.9566	80.9594	96.7386
-1	1	2	0.4	0.3	0.3	10	Imp	1	0.00056825	-0.00805807	-1.78429	83.9878	92.3618
-1	1	2	0.4	0.6	0.3	10	Imp	1	-0.000993895	-0.00513214	-4.59593	83.385	91.5916
-1	2	0.5	0.2	0	0.3	10	Imp	1	0.00525711	-0.0412325	14.4934	79.4163	96.93
-1	2	0.5	0.2	0.3	0.3	10	Imp	1	0.00224251	-0.0267605	-1.8736	82.7666	93.7468
-1	2	0.5	0.2	0.6	0.3	10	Imp	1	0.00272721	-0.0330733	-4.37333	82.525	92.0221
-1	2	0.5	0.4	0	0.3	10	Imp	1	0.00158113	-0.0200826	10.0545	79.2526	96.4629
-1	2	0.5	0.4	0.3	0.3	10	Imp	1	0.00487079	-0.0438769	-2.00665	80.2107	93.9043
-1	2	0.5	0.4	0.6	0.3	10	Imp	1	0.000455964	-0.0231912	-5.48242	82.2754	91.5535
-1	2	1	0.2	0	0.3	10	Imp	1	0.00638111	-0.0479659	14.8657	78.5901	96.9849
-1	2	1	0.2	0.3	0.3	10	Imp	1	0.00259648	-0.0282933	-0.746672	84.0783	93.6773
-1	2	1	0.2	0.6	0.3	10	Imp	1	0.00184843	-0.0272163	-3.86991	83.1709	92.2768
-1	2	1	0.4	0	0.3	10	Imp	1	0.00409279	-0.0346401	12.1193	79.4762	97.0187
-1	2	1	0.4	0.3	0.3	10	Imp	1	0.000876564	-0.0193291	-1.97107	82.9962	92.6485
-1	2	1	0.4	0.6	0.3	10	Imp	1	-0.000235654	-0.0178315	-6.3757	82.9889	91.2913
-1	2	2	0.2	0	0.3	10	Imp	1	0.00500413	-0.0392417	13.8995	79.691	96.5204
-1	2	2	0.2	0.3	0.3	10	Imp	1	0.00185895	-0.0236235	-1.7722	83.0466	93.4914
-1	2	2	0.2	0.6	0.3	10	Imp	1	-0.00101598	-0.00943751	-3.91558	83.5917	92.2384
-1	2	2	0.4	0	0.3	10	Imp	1	0.00704194	-0.052124	13.904	79.2701	96.5709
-1	2	2	0.4	0.3	0.3	10	Imp	1	-0.000100611	-0.0121358	-1.84111	82.525	93.6267
-1	2	2	0.4	0.6	0.3	10	Imp	1	0.000996407	-0.0237169	-6.47567	82.3725	91.2237
-1	0.5	0.5	0.2	0	0.6	10	Imp	1	0.00974154	-0.0341116	10.8954	56.3132	95.7265
-1	0.5	0.5	0.2	0.3	0.6	10	Imp	1	0.00198304	-0.0100792	-2.53848	55.3196	92.9684
-1	0.5	0.5	0.2	0.6	0.6	10	Imp	1	0.00563112	-0.0240468	-4.07027	59.7408	92.0341
-1	0.5	0.5	0.4	0	0.6	10	Imp	1	0.00734854	-0.0267132	9.98041	54.8821	96.9789
-1	0.5	0.5	0.4	0.3	0.6	10	Imp	1	0.00768542	-0.0288654	-0.459611	56.9366	94.7236
-1	0.5	0.5	0.4	0.6	0.6	10	Imp	1	-0.00155825	-0.00208903	-3.75828	59.0095	91.8418
-1	0.5	1	0.2	0	0.6	10	Imp	1	0.00509152	-0.0188062	12.1039	55.9285	96.7287
-1	0.5	1	0.2	0.3	0.6	10	Imp	1	0.000448182	-0.0048025	-1.84342	58.1193	93.0291
-1	0.5	1	0.2	0.6	0.6	10	Imp	1	-0.00120143	-0.00165348	-4.67107	56.5854	91.8878
-1	0.5	1	0.4	0	0.6	10	Imp	1	0.00531389	-0.0197546	11.819	56.7199	96.8829
-1	0.5	1	0.4	0.3	0.6	10	Imp	1	0.00224432	-0.010863	-1.24298	57.6186	93.4237
-1	0.5	1	0.4	0.6	0.6	10	Imp	1	0.00029698	-0.00712054	-4.39382	60.403	91.5789
-1	0.5	2	0.2	0	0.6	10	Imp	1	0.0077053	-0.0273457	10.9871	54.8618	96.1732
-1	0.5	2	0.2	0.3	0.6	10	Imp	1	-0.00397181	0.00964098	-2.2623	55.7762	92.9288
-1	0.5	2	0.2	0.6	0.6	10	Imp	1	0.00102615	-0.00873459	-4.45891	58.6902	91.7335
-1	0.5	2	0.4	0	0.6	10	Imp	1	0.00277967	-0.0112356	13.8926	55.2408	97.4849
-1	0.5	2	0.4	0.3	0.6	10	Imp	1	0.00243068	-0.0113055	-1.69588	56.4387	92.9789
-1	0.5	2	0.4	0.6	0.6	10	Imp	1	-0.000505111	-0.0040073	-4.5841	59.8293	92.0381
-1	1	0.5	0.2	0	0.6	10	Imp	1	0.00634427	-0.028746	12.3551	54.9067	96.6767
-1	1	0.5	0.2	0.3	0.6	10	Imp	1	0.00303992	-0.0175189	1.02015	54.5926	93.8191
-1	1	0.5	0.2	0.6	0.6	10	Imp	1	0.00127249	-0.0139735	-4.83163	57.8225	91.5789
-1	1	0.5	0.4	0	0.6	10	Imp	1	0.00774037	-0.0348325	11.6745	55.8076	96.5778
-1	1	0.5	0.4	0.3	0.6	10	Imp	1	0.00586377	-0.0297309	-1.40974	56.3151	92.8285
-1	1	0.5	0.4	0.6	0.6	10	Imp	1	0.00514578	-0.0311513	-6.19712	55.7955	91.3327
-1	1	1	0.2	0	0.6	10	Imp	1	0.00400146	-0.0194101	12.1072	55.0432	97.0337
-1	1	1	0.2	0.3	0.6	10	Imp	1	-0.00247602	0.00387985	-1.38801	57.5053	92.2111
-1	1	1	0.2	0.6	0.6	10	Imp	1	-0.00170618	-0.00218125	-5.03316	60.0639	91.5373
-1	1	1	0.4	0	0.6	10	Imp	1	0.00597376	-0.027502	12.0502	55.2738	96.4268
-1	1	1	0.4	0.3	0.6	10	Imp	1	0.000119768	-0.0066468	0.0150995	57.0343	93.8222
-1	1	1	0.4	0.6	0.6	10	Imp	1	0.00745138	-0.0388654	-7.43561	56.6132	90.3452
-1	1	2	0.2	0	0.6	10	Imp	1	0.00386907	-0.0187398	12.9161	54.5898	97.1471
-1	1	2	0.2	0.3	0.6	10	Imp	1	0.000231922	-0.00649662	-0.872932	55.8947	93.2494
-1	1	2	0.2	0.6	0.6	10	Imp	1	-0.000224886	-0.00758249	-4.9456	58.5975	92.1382
-1	1	2	0.4	0	0.6	10	Imp	1	0.00543435	-0.0249805	13.8359	56.9302	97.0396
-1	1	2	0.4	0.3	0.6	10	Imp	1	0.00103525	-0.00983937	-0.727799	56.3457	93.4138
-1	1	2	0.4	0.6	0.6	10	Imp	1	-0.00054069	-0.00691036	-4.69352	57.2813	91.6875
-1	2	0.5	0.2	0	0.6	10	Imp	1	0.00608701	-0.0465461	14.5738	52.3609	96.7823
-1	2	0.5	0.2	0.3	0.6	10	Imp	1	0.00308672	-0.0316774	-0.731077	55.5545	94.0584
-1	2	0.5	0.2	0.6	0.6	10	Imp	1	0.00358696	-0.0381263	-4.1166	54.6902	92.0141
-1	2	0.5	0.4	0	0.6	10	Imp	1	0.00250347	-0.0257688	10.4526	52.3932	96.6162
-1	2	0.5	0.4	0.3	0.6	10	Imp	1	0.00622217	-0.0520572	-2.8516	51.7896	93.3434
-1	2	0.5	0.4	0.6	0.6	10	Imp	1	0.0019471	-0.031851	-5.70799	52.2495	91.1469
-1	2	1	0.2	0	0.6	10	Imp	1	0.00688087	-0.051101	15.7752	53.0196	96.8294
-1	2	1	0.2	0.3	0.6	10	Imp	1	0.00336126	-0.0329925	-0.444719	56.4504	93.9455
-1	2	1	0.2	0.6	0.6	10	Imp	1	0.00230861	-0.0301352	-4.09911	53.5564	91.7169
-1	2	1	0.4	0	0.6	10	Imp	1	0.00488548	-0.039558	13.3508	53.1343	96.9743
-1	2	1	0.4	0.3	0.6	10	Imp	1	0.00193407	-0.0255464	-1.16766	53.8434	93.4171
-1	2	1	0.4	0.6	0.6	10	Imp	1	0.000808496	-0.0243924	-6.96195	53.382	91.1558
-1	2	2	0.2	0	0.6	10	Imp	1	0.00539668	-0.0416911	15.0839	55.0409	96.7238
-1	2	2	0.2	0.3	0.6	10	Imp	1	0.00236154	-0.0265457	-0.589585	55.8523	93.8508
-1	2	2	0.2	0.6	0.6	10	Imp	1	-0.000605896	-0.0120156	-3.78748	52.8871	91.9759
-1	2	2	0.4	0	0.6	10	Imp	1	0.00753895	-0.0553325	14.6323	53.7323	96.623
-1	2	2	0.4	0.3	0.6	10	Imp	1	0.000538242	-0.0158384	-0.519227	54.7192	94.0494
-1	2	2	0.4	0.6	0.6	10	Imp	1	0.00124407	-0.025419	-6.68812	55.3921	91.1055
0	0.5	0.5	0.2	0	0.3	10	Imp	1	0.00747724	-0.0267106	8.33003	80.39	95.5779
0	0.5	0.5	0.2	0.3	0.3	10	Imp	1	-0.000114825	-0.00322635	-2.79712	80.4895	92.8249
0	0.5	0.5	0.2	0.6	0.3	10	Imp	1	0.00342696	-0.0169223	-4.42847	81.2481	91.5331
0	0.5	0.5	0.4	0	0.3	10	Imp	1	0.0043308	-0.016701	9.45231	80.6328	96.2777
0	0.5	0.5	0.4	0.3	0.3	10	Imp	1	0.00462972	-0.018948	-2.10007	80.7414	93.3266
0	0.5	0.5	0.4	0.6	0.3	10	Imp	1	-0.00582718	0.0117601	-4.38256	81.1046	91.4414
0	0.5	1	0.2	0	0.3	10	Imp	1	0.00354273	-0.0138044	8.40715	80.4832	96.1268
0	0.5	1	0.2	0.3	0.3	10	Imp	1	-0.0011881	0.000559614	-2.14706	80.3552	92.6316
0	0.5	1	0.2	0.6	0.3	10	Imp	1	-0.00282841	0.00363608	-4.28964	81.2644	91.0276
0	0.5	1	0.4	0	0.3	10	Imp	1	0.00210713	-0.009231	8.54378	81.0325	96.5812
0	0.5	1	0.4	0.3	0.3	10	Imp	1	-0.000278321	-0.00262366	-2.03836	80.7365	93.7813
0	0.5	1	0.4	0.6	0.3	10	Imp	1	-0.00243491	0.00178108	-4.31592	81.2611	91.2869
0	0.5	2	0.2	0	0.3	10	Imp	1	0.00598372	-0.0217422	8.25715	80.4004	96.0705
0	0.5	2	0.2	0.3	0.3	10	Imp	1	-0.00554534	0.0148504	-1.67439	80.3283	92.5852
0	0.5	2	0.2	0.6	0.3	10	Imp	1	-0.000797164	-0.002798	-4.00602	81.0585	91.6333
0	0.5	2	0.4	0	0.3	10	Imp	1	0.000185782	-0.00280358	8.7136	80.9334	96.5274
0	0.5	2	0.4	0.3	0.3	10	Imp	1	0.000226332	-0.00406337	-1.70468	80.6785	92.7245
0	0.5	2	0.4	0.6	0.3	10	Imp	1	-0.00278654	0.00343595	-4.25284	81.3309	91.1868
0	1	0.5	0.2	0	0.3	10	Imp	1	0.00532499	-0.0248152	10.1869	79.767	96.5327
0	1	0.5	0.2	0.3	0.3	10	Imp	1	0.00236952	-0.0150963	-0.915657	79.9883	93.7123
0	1	0.5	0.2	0.6	0.3	10	Imp	1	0.000923567	-0.0127715	-5.31692	80.5868	91.2782
0	1	0.5	0.4	0	0.3	10	Imp	1	0.00599065	-0.0279035	10.8132	79.9117	96.3764
0	1	0.5	0.4	0.3	0.3	10	Imp	1	0.00419518	-0.023263	-1.25098	80.2341	92.5815
0	1	0.5	0.4	0.6	0.3	10	Imp	1	0.00352927	-0.0247763	-5.13057	81.0986	91.5373
0	1	1	0.2	0	0.3	10	Imp	1	0.00285253	-0.0149647	9.34432	80.0555	96.5881
0	1	1	0.2	0.3	0.3	10	Imp	1	-0.00343845	0.00767431	-1.28259	80.2622	92.215
0	1	1	0.2	0.6	0.3	10	Imp	1	-0.00231998	0.000185992	-5.00842	80.7415	91.5288
0	1	1	0.4	0	0.3	10	Imp	1	0.00428101	-0.0208036	10.5928	80.2212	96.8405
0	1	1	0.4	0.3	0.3	10	Imp	1	-0.00181295	0.000727679	-1.88403	80.3685	93.0723
0	1	1	0.4	0.6	0.3	10	Imp	1	0.00460118	-0.0274621	-5.53063	80.9634	91.7877
0	1	2	0.2	0	0.3	10	Imp	1	0.00283443	-0.0147702	9.46579	80.1512	96.4429
0	1	2	0.2	0.3	0.3	10	Imp	1	-0.000895152	-0.00210428	-1.21781	80.159	92.6056
0	1	2	0.2	0.6	0.3	10	Imp	1	-0.00103025	-0.00459954	-5.45755	80.6699	91.5789
0	1	2	0.4	0	0.3	10	Imp	1	0.00396823	-0.0193352	9.6058	80.4124	96.3892
0	1	2	0.4	0.3	0.3	10	Imp	1	-0.00026818	-0.00478733	-1.35397	80.3498	92.4159
0	1	2	0.4	0.6	0.3	10	Imp	1	-0.00223693	-0.000487069	-5.44998	80.8664	91.0321
0	2	0.5	0.2	0	0.3	10	Imp	1	0.0051241	-0.0407823	11.9659	79.8821	96.6784
0	2	0.5	0.2	0.3	0.3	10	Imp	1	0.00231845	-0.0273465	-2.31107	80.1092	93.1921
0	2	0.5	0.2	0.6	0.3	10	Imp	1	0.00264515	-0.0325637	-4.38463	81.14	91.5535
0	2	0.5	0.4	0	0.3	10	Imp	1	0.00187319	-0.0221086	9.61364	79.2161	96.5116
0	2	0.5	0.4	0.3	0.3	10	Imp	1	0.00529885	-0.0462069	-2.13755	79.6821	93.4947
0	2	0.5	0.4	0.6	0.3	10	Imp	1	0.00129753	-0.0279478	-5.52255	80.8222	91.545
0	2	1	0.2	0	0.3	10	Imp	1	0.0062264	-0.0471763	13.7532	79.9883	96.5344
0	2	1	0.2	0.3	0.3	10	Imp	1	0.00260292	-0.0285565	-1.54337	80.3315	93.1715
0	2	1	0.2	0.6	0.3	10	Imp	1	0.00236157	-0.0306233	-4.78353	81.3796	91.8255
0	2	1	0.4	0	0.3	10	Imp	1	0.00421067	-0.0354857	11.8916	79.8869	96.9223
0	2	1	0.4	0.3	0.3	10	Imp	1	0.000764039	-0.0183308	-1.49361	80.3157	93.3568
0	2	1	0.4	0.6	0.3	10	Imp	1	-0.000435961	-0.0160381	-4.67406	81.1187	91.4701
0	2	2	0.2	0	0.3	10	Imp	1	0.00485078	-0.0384667	12.6991	80.222	96.1751
0	2	2	0.2	0.3	0.3	10	Imp	1	0.002001	-0.0243652	-1.15054	80.3752	93.4848
0	2	2	0.2	0.6	0.3	10	Imp	1	-0.000880459	-0.0105007	-4.82209	81.2005	91.7794
0	2	2	0.4	0	0.3	10	Imp	1	0.00703522	-0.0520915	14.4699	80.2823	96.4771
0	2	2	0.4	0.3	0.3	10	Imp	1	-0.000642197	-0.00872522	-1.49836	80.4203	93.7183
0	2	2	0.4	0.6	0.3	10	Imp	1	-0.000183597	-0.016499	-5.85107	81.5511	91.7252
0	0.5	0.5	0.2	0	0.6	10	Imp	1	0.00810941	-0.0288185	8.7575	56.0362	95.7789
0	0.5	0.5	0.2	0.3	0.6	10	Imp	1	0.000640409	-0.00568187	-1.8537	57.6524	93.1693
0	0.5	0.5	0.2	0.6	0.6	10	Imp	1	0.00373559	-0.0179714	-4.79604	59.9661	91.4372
0	0.5	0.5	0.4	0	0.6	10	Imp	1	0.00488995	-0.0185834	10.2941	56.1744	96.8342
0	0.5	0.5	0.4	0.3	0.6	10	Imp	1	0.00596813	-0.0232375	0.174111	57.8756	93.8222
0	0.5	0.5	0.4	0.6	0.6	10	Imp	1	-0.00527234	0.00993432	-4.37478	60.4209	91.7877
0	0.5	1	0.2	0	0.6	10	Imp	1	0.00407501	-0.0155653	9.42816	56.2889	96.6298
0	0.5	1	0.2	0.3	0.6	10	Imp	1	-0.000637992	-0.00122614	-1.06477	57.5242	93.0326
0	0.5	1	0.2	0.6	0.6	10	Imp	1	-0.00297969	0.00405584	-4.8462	59.8989	91.6834
0	0.5	1	0.4	0	0.6	10	Imp	1	0.00278608	-0.0114917	10.0403	56.904	96.7337
0	0.5	1	0.4	0.3	0.6	10	Imp	1	0.000551244	-0.00532447	-0.658644	58.1905	93.8129
0	0.5	1	0.4	0.6	0.6	10	Imp	1	-0.00250785	0.00197454	-4.60461	60.3304	92.1883
0	0.5	2	0.2	0	0.6	10	Imp	1	0.00645919	-0.0233183	8.95163	56.2697	96.1248
0	0.5	2	0.2	0.3	0.6	10	Imp	1	-0.00532996	0.0141218	-1.23466	57.7134	93.1761
0	0.5	2	0.2	0.6	0.6	10	Imp	1	-0.000928994	-0.0024502	-4.6605	59.9246	91.8296
0	0.5	2	0.4	0	0.6	10	Imp	1	0.000725241	-0.00459405	10.2399	57.0155	96.4789
0	0.5	2	0.4	0.3	0.6	10	Imp	1	0.000582185	-0.00523	-0.665728	58.0283	93.0723
0	0.5	2	0.4	0.6	0.6	10	Imp	1	-0.00308682	0.0043363	-4.76834	60.0098	92.2807
0	1	0.5	0.2	0	0.6	10	Imp	1	0.00586338	-0.0269807	10.5654	55.5484	96.3169
0	1	0.5	0.2	0.3	0.6	10	Imp	1	0.00312647	-0.018098	-0.72611	58.0076	93.6556
0	1	0.5	0.2	0.6	0.6	10	Imp	1	0.00147733	-0.0151369	-6.01482	59.3023	91.2782
0	1	0.5	0.4	0	0.6	10	Imp	1	0.00690116	-0.0314775	12.0374	55.3308	96.9316
0	1	0.5	0.4	0.3	0.6	10	Imp	1	0.0051791	-0.0271858	-1.33092	57.6315	92.7136
0	1	0.5	0.4	0.6	0.6	10	Imp	1	0.00439696	-0.0282513	-5.38461	59.6511	90.9409
0	1	1	0.2	0	0.6	10	Imp	1	0.00330389	-0.0168314	9.3472	56.0067	96.8278
0	1	1	0.2	0.3	0.6	10	Imp	1	-0.00307804	0.0062293	-0.831667	58.0641	92.5982
0	1	1	0.2	0.6	0.6	10	Imp	1	-0.00221833	-0.000375254	-5.57042	59.1041	90.9774
0	1	1	0.4	0	0.6	10	Imp	1	0.0048121	-0.0229483	11.4235	56.1787	96.7839
0	1	1	0.4	0.3	0.6	10	Imp	1	-0.00107772	-0.00216856	-1.24476	57.9369	93.4673
0	1	1	0.4	0.6	0.6	10	Imp	1	0.00501385	-0.0291433	-5.60223	59.5576	91.6834
0	1	2	0.2	0	0.6	10	Imp	1	0.00320821	-0.0163329	9.48664	56.1183	96.5344
0	1	2	0.2	0.3	0.6	10	Imp	1	-0.000708519	-0.00286501	-0.776014	58.1704	93.199
0	1	2	0.2	0.6	0.6	10	Imp	1	-0.00113816	-0.00432201	-5.93463	59.1924	91.5288
0	1	2	0.4	0	0.6	10	Imp	1	0.00439567	-0.0211081	10.1447	56.5081	96.7855
0	1	2	0.4	0.3	0.6	10	Imp	1	0.000190503	-0.00662555	-0.785606	58.3341	93.4105
0	1	2	0.4	0.6	0.6	10	Imp	1	-0.0024145	9.44251e-05	-5.58944	59.3778	91.2281
0	2	0.5	0.2	0	0.6	10	Imp	1	0.00566728	-0.0443531	11.4384	55.1104	96.6315
0	2	0.5	0.2	0.3	0.6	10	Imp	1	0.00312948	-0.0319832	-0.576222	57.1714	93.75
0	2	0.5	0.2	0.6	0.6	10	Imp	1	0.00340801	-0.0369703	-3.47069	57.9008	91.8511
0	2	0.5	0.4	0	0.6	10	Imp	1	0.00262996	-0.0268682	9.0822	54.6346	96.6145
0	2	0.5	0.4	0.3	0.6	10	Imp	1	0.00625639	-0.0518309	-1.90036	55.6693	93.0338
0	2	0.5	0.4	0.6	0.6	10	Imp	1	0.00233901	-0.0338971	-5.12401	57.1644	92.1106
0	2	1	0.2	0	0.6	10	Imp	1	0.00650142	-0.0491065	12.9519	55.7138	96.1268
0	2	1	0.2	0.3	0.6	10	Imp	1	0.00315492	-0.0315989	0.45263	57.5938	93.8322
0	2	1	0.2	0.6	0.6	10	Imp	1	0.002851	-0.0332942	-3.38841	58.1357	92.1687
0	2	1	0.4	0	0.6	10	Imp	1	0.00482784	-0.0395718	11.2774	55.5849	96.8829
0	2	1	0.4	0.3	0.6	10	Imp	1	0.00134568	-0.0216146	-0.191705	56.9009	93.5549
0	2	1	0.4	0.6	0.6	10	Imp	1	0.000221586	-0.0199144	-4.2481	58.1037	91.7169
0	2	2	0.2	0	0.6	10	Imp	1	0.0050117	-0.0396466	12.2718	56.2618	96.0666
0	2	2	0.2	0.3	0.6	10	Imp	1	0.00221739	-0.0255258	0.42521	57.6831	93.8415
0	2	2	0.2	0.6	0.6	10	Imp	1	-0.000531894	-0.0124733	-3.73135	58.2382	91.9217
0	2	2	0.4	0	0.6	10	Imp	1	0.00716802	-0.0532992	12.7028	56.0835	96.3187
0	2	2	0.4	0.3	0.6	10	Imp	1	2.50319e-05	-0.0126266	0.123386	57.5973	94.0849
0	2	2	0.4	0.6	0.6	10	Imp	1	-0.000212553	-0.0161638	-4.80524	58.294	92.4623
1	0.5	0.5	0.2	0	0.3	10	Imp	1	0.00632384	-0.0229196	8.46371	84.068	95.9317
1	0.5	0.5	0.2	0.3	0.3	10	Imp	1	-0.00123467	0.000451392	-2.28874	85.1025	93.0326
1	0.5	0.5	0.2	0.6	0.3	10	Imp	1	0.00190872	-0.0119987	-4.02789	88.4992	91.4787
1	0.5	0.5	0.4	0	0.3	10	Imp	1	0.0021424	-0.00961978	7.54182	82.1427	96.4268
1	0.5	0.5	0.4	0.3	0.3	10	Imp	1	0.0039715	-0.0167895	-1.80219	84.7805	93.6309
1	0.5	0.5	0.4	0.6	0.3	10	Imp	1	-0.00726089	0.0163872	-4.15799	88.0457	91.5415
1	0.5	1	0.2	0	0.3	10	Imp	1	0.00202963	-0.00883346	8.28232	82.3758	96.0784
1	0.5	1	0.2	0.3	0.3	10	Imp	1	-0.00220124	0.00385889	-2.17138	84.0211	92.2807
1	0.5	1	0.2	0.6	0.3	10	Imp	1	-0.00466763	0.00961518	-4.19663	87.9342	91.3327
1	0.5	1	0.4	0	0.3	10	Imp	1	0.000211273	-0.00299112	8.64247	82.9374	96.5292
1	0.5	1	0.4	0.3	0.3	10	Imp	1	-0.00172682	0.00212516	-1.89081	84.027	93.5273
1	0.5	1	0.4	0.6	0.3	10	Imp	1	-0.00504736	0.0102657	-4.50626	88.1655	91.7836
1	0.5	2	0.2	0	0.3	10	Imp	1	0.00475364	-0.0177007	8.08445	82.8887	96.1248
1	0.5	2	0.2	0.3	0.3	10	Imp	1	-0.00685782	0.0190987	-2.116	83.7765	92.2846
1	0.5	2	0.2	0.6	0.3	10	Imp	1	-0.00229815	0.00207927	-3.9534	86.6788	91.7753
1	0.5	2	0.4	0	0.3	10	Imp	1	-0.0017619	0.0036198	9.09031	83.2616	96.3691
1	0.5	2	0.4	0.3	0.3	10	Imp	1	-0.00148348	0.00151411	-1.88972	84.1657	92.5201
1	0.5	2	0.4	0.6	0.3	10	Imp	1	-0.00544357	0.0120164	-4.63424	87.3048	90.9729
1	1	0.5	0.2	0	0.3	10	Imp	1	0.00469014	-0.0222361	11.3273	82.1386	96.6817
1	1	0.5	0.2	0.3	0.3	10	Imp	1	0.00178017	-0.012735	-0.244743	82.8401	93.4706
1	1	0.5	0.2	0.6	0.3	10	Imp	1	-0.000204674	-0.00835699	-4.47567	85.2247	91.2281
1	1	0.5	0.4	0	0.3	10	Imp	1	0.00535197	-0.0255358	9.44475	83.8667	96.3298
1	1	0.5	0.4	0.3	0.3	10	Imp	1	0.0043626	-0.0239901	-1.32945	82.8028	92.5313
1	1	0.5	0.4	0.6	0.3	10	Imp	1	0.00295716	-0.0228726	-6.13124	87.0425	91.3413
1	1	1	0.2	0	0.3	10	Imp	1	0.00197881	-0.0114196	10.5813	81.7036	97.0367
1	1	1	0.2	0.3	0.3	10	Imp	1	-0.00392858	0.00956299	-1.42168	83.1807	92.1647
1	1	1	0.2	0.6	0.3	10	Imp	1	-0.00322069	0.00369121	-4.40965	84.3031	91.5373
1	1	1	0.4	0	0.3	10	Imp	1	0.00314185	-0.0163192	9.90382	82.2866	96.3746
1	1	1	0.4	0.3	0.3	10	Imp	1	-0.00145961	-0.000672525	-1.83537	83.9654	93.0758
1	1	1	0.4	0.6	0.3	10	Imp	1	0.00541721	-0.030747	-5.74395	85.9303	90.9955
1	1	2	0.2	0	0.3	10	Imp	1	0.00191003	-0.0110488	10.1622	81.7307	96.5915
1	1	2	0.2	0.3	0.3	10	Imp	1	-0.00132552	-0.000402545	-1.06393	83.3231	92.8141
1	1	2	0.2	0.6	0.3	10	Imp	1	-0.0021211	-0.000349181	-5.30793	85.4822	91.6875
1	1	2	0.4	0	0.3	10	Imp	1	0.00262531	-0.01387	11.5078	82.6981	96.7369
1	1	2	0.4	0.3	0.3	10	Imp	1	-0.000626782	-0.00344608	-2.05254	84.7088	92.1185
1	1	2	0.4	0.6	0.3	10	Imp	1	-0.0027894	0.00175477	-4.70108	84.2917	91.4329
1	2	0.5	0.2	0	0.3	10	Imp	1	0.00493119	-0.0392428	14.2062	83.0533	97.081
1	2	0.5	0.2	0.3	0.3	10	Imp	1	0.00231453	-0.0272978	-2.00035	82.7058	93.5956
1	2	0.5	0.2	0.6	0.3	10	Imp	1	0.00301155	-0.0348821	-4.25177	82.0251	91.8634
1	2	0.5	0.4	0	0.3	10	Imp	1	0.00161296	-0.0204998	9.50692	80.9027	96.1091
1	2	0.5	0.4	0.3	0.3	10	Imp	1	0.00496447	-0.0446434	-2.31161	81.9578	93.5516
1	2	0.5	0.4	0.6	0.3	10	Imp	1	0.00074315	-0.0250659	-5.50339	86.4037	91.5075
1	2	1	0.2	0	0.3	10	Imp	1	0.0059883	-0.0455059	14.8013	81.3084	96.8829
1	2	1	0.2	0.3	0.3	10	Imp	1	0.00252682	-0.0279291	-0.761577	84.2436	93.6805
1	2	1	0.2	0.6	0.3	10	Imp	1	0.00185719	-0.0273909	-3.85269	84.4098	92.0762
1	2	1	0.4	0	0.3	10	Imp	1	0.00375119	-0.0326238	11.5889	81.4694	96.6145
1	2	1	0.4	0.3	0.3	10	Imp	1	0.000811408	-0.0190619	-2.16938	81.9372	92.9542
1	2	1	0.4	0.6	0.3	10	Imp	1	-0.000189144	-0.0181815	-6.08391	85.4023	91.2826
1	2	2	0.2	0	0.3	10	Imp	1	0.00458797	-0.0366574	13.471	81.339	96.576
1	2	2	0.2	0.3	0.3	10	Imp	1	0.00169102	-0.0226405	-1.80918	84.0828	93.5451
1	2	2	0.2	0.6	0.3	10	Imp	1	-0.00116167	-0.00865398	-3.8401	84.9004	92.0802
1	2	2	0.4	0	0.3	10	Imp	1	0.00638375	-0.0480007	13.4916	82.8972	96.7205
1	2	2	0.4	0.3	0.3	10	Imp	1	-0.000281342	-0.0111617	-2.14974	82.6001	93.3704
1	2	2	0.4	0.6	0.3	10	Imp	1	0.000662566	-0.0217901	-6.29168	84.7904	90.8225
1	0.5	0.5	0.2	0	0.6	10	Imp	1	0.00634792	-0.0230241	9.14368	60.1356	96.1771
1	0.5	0.5	0.2	0.3	0.6	10	Imp	1	-0.00128773	0.000588794	-2.00187	60.6042	93.2229
1	0.5	0.5	0.2	0.6	0.6	10	Imp	1	0.00190358	-0.0119839	-3.90963	66.678	91.5747
1	0.5	0.5	0.4	0	0.6	10	Imp	1	0.00274262	-0.011637	8.6814	58.8533	96.425
1	0.5	0.5	0.4	0.3	0.6	10	Imp	1	0.0044201	-0.0182675	-0.952189	60.4739	94.1796
1	0.5	0.5	0.4	0.6	0.6	10	Imp	1	-0.00731205	0.0165066	-4.00918	68.5572	91.3457
1	0.5	1	0.2	0	0.6	10	Imp	1	0.00224164	-0.00951036	10.1813	59.6997	96.1229
1	0.5	1	0.2	0.3	0.6	10	Imp	1	-0.00190467	0.00284014	-1.94128	58.7589	92.9217
1	0.5	1	0.2	0.6	0.6	10	Imp	1	-0.00456448	0.00913153	-5.10027	65.9692	91.1735
1	0.5	1	0.4	0	0.6	10	Imp	1	0.00067992	-0.00455083	10.6649	60.1375	96.7839
1	0.5	1	0.4	0.3	0.6	10	Imp	1	-0.0016026	0.0016638	-1.55706	59.8253	93.816
1	0.5	1	0.4	0.6	0.6	10	Imp	1	-0.00600367	0.0132352	-5.20122	65.9315	90.9729
1	0.5	2	0.2	0	0.6	10	Imp	1	0.00486685	-0.0180639	9.84976	58.4265	96.47
1	0.5	2	0.2	0.3	0.6	10	Imp	1	-0.00679158	0.01881	-2.61618	59.3308	92.4699
1	0.5	2	0.2	0.6	0.6	10	Imp	1	-0.0017138	9.28274e-05	-4.66727	63.5969	91.3196
1	0.5	2	0.4	0	0.6	10	Imp	1	-0.00170168	0.00341222	11.1373	60.308	96.3169
1	0.5	2	0.4	0.3	0.6	10	Imp	1	-0.00133415	0.000957104	-1.56725	59.7778	93.3702
1	0.5	2	0.4	0.6	0.6	10	Imp	1	-0.0055465	0.0123115	-4.84107	66.0422	91.2281
1	1	0.5	0.2	0	0.6	10	Imp	1	0.0051789	-0.0242324	11.4544	57.3683	96.5846
1	1	0.5	0.2	0.3	0.6	10	Imp	1	0.00234456	-0.0150215	-0.672938	59.0261	93.6652
1	1	0.5	0.2	0.6	0.6	10	Imp	1	-0.000182059	-0.00863607	-5.66778	61.4492	91.6291
1	1	0.5	0.4	0	0.6	10	Imp	1	0.00665488	-0.0306872	10.7521	58.2911	96.1248
1	1	0.5	0.4	0.3	0.6	10	Imp	1	0.00476033	-0.0257176	-2.43869	57.4036	92.678
1	1	0.5	0.4	0.6	0.6	10	Imp	1	0.00323278	-0.024013	-6.09724	62.8539	91.2369
1	1	1	0.2	0	0.6	10	Imp	1	0.00217242	-0.0121822	11.7419	58.6105	97.2362
1	1	1	0.2	0.3	0.6	10	Imp	1	-0.0040333	0.00999559	-0.664506	57.8393	92.3038
1	1	1	0.2	0.6	0.6	10	Imp	1	-0.00389675	0.00615981	-5.46266	60.9631	91.5415
1	1	1	0.4	0	0.6	10	Imp	1	0.00360466	-0.0181863	10.8513	58.6378	96.4304
1	1	1	0.4	0.3	0.6	10	Imp	1	-0.00128887	-0.00121222	-0.239807	57.358	93.7249
1	1	1	0.4	0.6	0.6	10	Imp	1	0.00536421	-0.0307285	-6.17593	60.7836	90.6453
1	1	2	0.2	0	0.6	10	Imp	1	0.0019789	-0.0113273	10.9187	60.1236	96.6399
1	1	2	0.2	0.3	0.6	10	Imp	1	-0.00121003	-0.000913987	-0.737569	56.4878	93.1087
1	1	2	0.2	0.6	0.6	10	Imp	1	-0.00244298	0.000726295	-5.81805	61.1922	91.5458
1	1	2	0.4	0	0.6	10	Imp	1	0.00303937	-0.0155775	12.2943	59.6217	97.1328
1	1	2	0.4	0.3	0.6	10	Imp	1	-0.000267141	-0.00489793	-1.87698	59.2746	92.6094
1	1	2	0.4	0.6	0.6	10	Imp	1	-0.00324307	0.00338975	-5.16407	61.1305	90.7816
1	2	0.5	0.2	0	0.6	10	Imp	1	0.0054838	-0.0427545	14.3095	56.0839	96.7807
1	2	0.5	0.2	0.3	0.6	10	Imp	1	0.00250263	-0.028073	-0.142262	55.5872	94.2124
1	2	0.5	0.2	0.6	0.6	10	Imp	1	0.00339306	-0.0371297	-3.95988	57.6183	92.1264
1	2	0.5	0.4	0	0.6	10	Imp	1	0.00216405	-0.023973	9.05321	56.3264	96.0526
1	2	0.5	0.4	0.3	0.6	10	Imp	1	0.00608971	-0.051834	-4.24199	53.267	92.9435
1	2	0.5	0.4	0.6	0.6	10	Imp	1	0.00181102	-0.0313291	-6.1968	59.0393	91.4616
1	2	1	0.2	0	0.6	10	Imp	1	0.00647942	-0.0486459	15.729	55.7167	96.7791
1	2	1	0.2	0.3	0.6	10	Imp	1	0.00263186	-0.0287459	-0.966338	55.3145	93.7973
1	2	1	0.2	0.6	0.6	10	Imp	1	0.00216223	-0.0292356	-3.47176	55.7003	91.6667
1	2	1	0.4	0	0.6	10	Imp	1	0.00433886	-0.0364199	11.744	57.1698	96.9176
1	2	1	0.4	0.3	0.6	10	Imp	1	0.00124796	-0.0219607	-2.95678	56.6132	92.7565
1	2	1	0.4	0.6	0.6	10	Imp	1	-0.000200786	-0.0184705	-6.92293	58.0925	91.1735
1	2	2	0.2	0	0.6	10	Imp	1	0.00483655	-0.0381884	14.8078	57.9065	96.7254
1	2	2	0.2	0.3	0.6	10	Imp	1	0.0018282	-0.0233292	-0.590188	58.5023	93.8539
1	2	2	0.2	0.6	0.6	10	Imp	1	-0.00110195	-0.00954017	-5.18573	60.2223	91.6207
1	2	2	0.4	0	0.6	10	Imp	1	0.00711643	-0.052809	13.8902	56.8084	96.5169
1	2	2	0.4	0.3	0.6	10	Imp	1	-0.000250486	-0.0112381	-1.32453	56.9963	93.791
1	2	2	0.4	0.6	0.6	10	Imp	1	0.000562081	-0.0212859	-6.21149	58.5819	91.3109
-1	0.5	0.5	0.2	0	0.3	20	Imp	1	0.00738695	-0.0252357	6.00717	82.8949	94.7263
-1	0.5	0.5	0.2	0.3	0.3	20	Imp	1	-0.000238857	-0.000940111	-2.19391	84.5991	93.7186
-1	0.5	0.5	0.2	0.6	0.3	20	Imp	1	0.00319144	-0.0131743	-4.44849	85.527	91.7959
-1	0.5	0.5	0.4	0	0.3	20	Imp	1	0.00465522	-0.0164482	8.43765	83.7912	96.3892
-1	0.5	0.5	0.4	0.3	0.3	20	Imp	1	0.00637396	-0.0225322	-1.30867	84.4399	93.4402
-1	0.5	0.5	0.4	0.6	0.3	20	Imp	1	-0.00589647	0.0154305	-6.21606	84.3998	91.45
-1	0.5	1	0.2	0	0.3	20	Imp	1	0.00359403	-0.0128312	6.61399	82.3955	95.6806
-1	0.5	1	0.2	0.3	0.3	20	Imp	1	-0.00123883	0.00242165	-2.56434	84.7382	93.4204
-1	0.5	1	0.2	0.6	0.3	20	Imp	1	-0.00328458	0.00793485	-4.44497	85.1251	91.8959
-1	0.5	1	0.4	0	0.3	20	Imp	1	0.00273022	-0.0100757	6.98043	83.478	96.0784
-1	0.5	1	0.4	0.3	0.3	20	Imp	1	0.000312942	-0.00275435	-2.85994	85.4961	93.5306
-1	0.5	1	0.4	0.6	0.3	20	Imp	1	-0.00178303	0.00269868	-5.19192	85.0265	91.85
-1	0.5	2	0.2	0	0.3	20	Imp	1	0.00579676	-0.019988	6.93019	83.2892	95.7329
-1	0.5	2	0.2	0.3	0.3	20	Imp	1	-0.00564504	0.0168337	-3.00352	83.6813	92.002
-1	0.5	2	0.2	0.6	0.3	20	Imp	1	-0.000712344	-0.00043985	-6.11927	85.5203	91.3957
-1	0.5	2	0.4	0	0.3	20	Imp	1	0.000520847	-0.00275994	7.0915	84.2095	96.2851
-1	0.5	2	0.4	0.3	0.3	20	Imp	1	0.0006941	-0.00389006	-2.33079	84.3823	93.7657
-1	0.5	2	0.4	0.6	0.3	20	Imp	1	-0.00198106	0.00371983	-3.18593	84.5741	92.046
-1	1	0.5	0.2	0	0.3	20	Imp	1	0.00418855	-0.0184211	5.95346	81.4663	95.9839
-1	1	0.5	0.2	0.3	0.3	20	Imp	1	0.00185337	-0.0101742	-3.38469	85.9037	93.2899
-1	1	0.5	0.2	0.6	0.3	20	Imp	1	-0.000155708	-0.00372693	-2.83977	84.7873	92.8964
-1	1	0.5	0.4	0	0.3	20	Imp	1	0.00464158	-0.0204354	6.11456	82.4564	96.0765
-1	1	0.5	0.4	0.3	0.3	20	Imp	1	0.00395769	-0.0186055	-0.66355	82.2526	93.9348
-1	1	0.5	0.4	0.6	0.3	20	Imp	1	0.00396655	-0.0207362	-6.10626	85.7756	92.45
-1	1	1	0.2	0	0.3	20	Imp	1	0.0019157	-0.00938988	6.43828	83.7381	95.8291
-1	1	1	0.2	0.3	0.3	20	Imp	1	-0.0038456	0.0121679	-2.6826	84.985	92.2807
-1	1	1	0.2	0.6	0.3	20	Imp	1	-0.00355721	0.0095631	-3.08093	84.1716	92.2461
-1	1	1	0.4	0	0.3	20	Imp	1	0.00360999	-0.0162192	6.46104	82.339	95.9819
-1	1	1	0.4	0.3	0.3	20	Imp	1	-0.00194423	0.00450443	-2.09959	85.3749	93.4369
-1	1	1	0.4	0.6	0.3	20	Imp	1	0.00481622	-0.0232499	-5.42188	85.3247	91.7
-1	1	2	0.2	0	0.3	20	Imp	1	0.00214071	-0.0102132	6.81032	81.2544	96.3819
-1	1	2	0.2	0.3	0.3	20	Imp	1	-0.00123436	0.00196336	-3.62316	84.6335	92.6744
-1	1	2	0.2	0.6	0.3	20	Imp	1	-0.00220159	0.0045151	-2.85779	84.5065	92.1461
-1	1	2	0.4	0	0.3	20	Imp	1	0.00339281	-0.0152221	6.62143	82.7387	95.827
-1	1	2	0.4	0.3	0.3	20	Imp	1	-0.000400513	-0.00141689	-3.67414	86.4873	93.3367
-1	1	2	0.4	0.6	0.3	20	Imp	1	-0.00261362	0.00563445	-4.48779	86.1804	92.1461
-1	2	0.5	0.2	0	0.3	20	Imp	1	0.0034599	-0.025954	8.38298	81.3914	96.3298
-1	2	0.5	0.2	0.3	0.3	20	Imp	1	0.00193752	-0.0182498	-2.50911	84.6299	93.4772
-1	2	0.5	0.2	0.6	0.3	20	Imp	1	0.00190765	-0.0196782	-5.42027	84.7269	91.6708
-1	2	0.5	0.4	0	0.3	20	Imp	1	0.000170917	-0.00604427	8.32985	80.9951	96.328
-1	2	0.5	0.4	0.3	0.3	20	Imp	1	0.00576651	-0.0412391	-1.76703	82.8687	93.3568
-1	2	0.5	0.4	0.6	0.3	20	Imp	1	0.00124125	-0.0169499	-4.24543	83.925	92.6707
-1	2	1	0.2	0	0.3	20	Imp	1	0.00472109	-0.0337633	7.91018	80.3598	95.6631
-1	2	1	0.2	0.3	0.3	20	Imp	1	0.00183107	-0.0174425	-2.57595	85.5772	93.3702
-1	2	1	0.2	0.6	0.3	20	Imp	1	0.00161882	-0.0176204	-4.12175	85.5774	92.7856
-1	2	1	0.4	0	0.3	20	Imp	1	0.00251986	-0.0203069	7.96942	81.6438	96.233
-1	2	1	0.4	0.3	0.3	20	Imp	1	0.000802003	-0.0115056	-0.816852	84.9153	94.2065
-1	2	1	0.4	0.6	0.3	20	Imp	1	-0.000583544	-0.0058894	-5.20572	84.1095	92.4311
-1	2	2	0.2	0	0.3	20	Imp	1	0.00349145	-0.0260808	6.80146	81.5051	95.4156
-1	2	2	0.2	0.3	0.3	20	Imp	1	0.00128681	-0.0139556	-2.34551	85.0126	93.6683
-1	2	2	0.2	0.6	0.3	20	Imp	1	-0.00178919	0.00290873	-4.62964	85.6618	92.1883
-1	2	2	0.4	0	0.3	20	Imp	1	0.00542324	-0.0380012	9.15231	81.2467	95.8228
-1	2	2	0.4	0.3	0.3	20	Imp	1	-0.000944896	-0.000191384	0.311978	84.72	94.1562
-1	2	2	0.4	0.6	0.3	20	Imp	1	-0.000213343	-0.0074993	-5.93119	84.6169	91.7753
-1	0.5	0.5	0.2	0	0.6	20	Imp	1	0.00812786	-0.0276767	7.02761	58.6633	95.0729
-1	0.5	0.5	0.2	0.3	0.6	20	Imp	1	0.000567269	-0.00357246	-1.849	56.7391	93.7657
-1	0.5	0.5	0.2	0.6	0.6	20	Imp	1	0.00396387	-0.0156865	-4.49142	61.3256	91.7459
-1	0.5	0.5	0.4	0	0.6	20	Imp	1	0.00574023	-0.0200379	9.64673	58.0662	96.3353
-1	0.5	0.5	0.4	0.3	0.6	20	Imp	1	0.00773198	-0.0269886	-1.21784	58.9269	93.4303
-1	0.5	0.5	0.4	0.6	0.6	20	Imp	1	-0.00511042	0.0128608	-6.30346	61.2907	91.0955
-1	0.5	1	0.2	0	0.6	20	Imp	1	0.00403962	-0.0143037	7.61116	59.693	95.6281
-1	0.5	1	0.2	0.3	0.6	20	Imp	1	-0.000460664	-0.000121624	-2.17724	59.5285	93.772
-1	0.5	1	0.2	0.6	0.6	20	Imp	1	-0.0028634	0.0065564	-4.50541	58.3526	91.8959
-1	0.5	1	0.4	0	0.6	20	Imp	1	0.0036457	-0.0130989	8.97996	58.6523	96.339
-1	0.5	1	0.4	0.3	0.6	20	Imp	1	0.00134196	-0.00612432	-2.22019	59.875	94.1796
-1	0.5	1	0.4	0.6	0.6	20	Imp	1	-0.00120276	0.000790983	-5.20125	61.761	92.3
-1	0.5	2	0.2	0	0.6	20	Imp	1	0.00646666	-0.0221928	8.24164	58.9141	95.5231
-1	0.5	2	0.2	0.3	0.6	20	Imp	1	-0.00485521	0.0142343	-3.23075	57.1133	92.0563
-1	0.5	2	0.2	0.6	0.6	20	Imp	1	-0.000362525	-0.00158027	-6.07501	60.5171	91.4957
-1	0.5	2	0.4	0	0.6	20	Imp	1	0.00136091	-0.00553826	8.75623	58.2092	96.5396
-1	0.5	2	0.4	0.3	0.6	20	Imp	1	0.0014979	-0.00654363	-2.14986	58.5479	94.0141
-1	0.5	2	0.4	0.6	0.6	20	Imp	1	-0.00151145	0.00216919	-3.2744	61.597	92.2461
-1	1	0.5	0.2	0	0.6	20	Imp	1	0.00468004	-0.0203659	6.65898	57.1547	95.8354
-1	1	0.5	0.2	0.3	0.6	20	Imp	1	0.00277739	-0.01382	-3.51522	56.3443	93.2899
-1	1	0.5	0.2	0.6	0.6	20	Imp	1	0.000526763	-0.00637032	-2.93858	60.578	92.9429
-1	1	0.5	0.4	0	0.6	20	Imp	1	0.00550417	-0.0238444	6.66692	58.5315	95.9173
-1	1	0.5	0.4	0.3	0.6	20	Imp	1	0.00523126	-0.0235582	-0.637377	58.5833	93.728
-1	1	0.5	0.4	0.6	0.6	20	Imp	1	0.00558388	-0.0269424	-6.11367	59.3513	92.1
-1	1	1	0.2	0	0.6	20	Imp	1	0.00241074	-0.0113537	7.45201	57.4353	95.8794
-1	1	1	0.2	0.3	0.6	20	Imp	1	-0.00336177	0.0102442	-2.88149	59.6565	92.2306
-1	1	1	0.2	0.6	0.6	20	Imp	1	-0.00321448	0.00822516	-3.18173	62.1131	92.096
-1	1	1	0.4	0	0.6	20	Imp	1	0.00414308	-0.0183196	8.08722	58.3713	96.4178
-1	1	1	0.4	0.3	0.6	20	Imp	1	-0.000972207	0.000717956	-1.59664	58.4032	93.4673
-1	1	1	0.4	0.6	0.6	20	Imp	1	0.00541606	-0.0255724	-5.30897	58.2182	91.8
-1	1	2	0.2	0	0.6	20	Imp	1	0.00247531	-0.0115441	7.76231	57.9261	96.5292
-1	1	2	0.2	0.3	0.6	20	Imp	1	-0.000824338	0.000353854	-3.36075	57.3021	93.0291
-1	1	2	0.2	0.6	0.6	20	Imp	1	-0.00194801	0.00352024	-2.96209	60.7254	92.2461
-1	1	2	0.4	0	0.6	20	Imp	1	0.00394315	-0.0174122	8.05121	59.5977	96.3746
-1	1	2	0.4	0.3	0.6	20	Imp	1	1.17379e-05	-0.0029974	-2.66606	57.3204	93.4804
-1	1	2	0.4	0.6	0.6	20	Imp	1	-0.00240063	0.00479429	-4.44489	59.4156	92.3385
-1	2	0.5	0.2	0	0.6	20	Imp	1	0.0040663	-0.0298065	8.21352	54.9538	95.9799
-1	2	0.5	0.2	0.3	0.6	20	Imp	1	0.00288974	-0.0241366	-3.2268	57.7624	93.1795
-1	2	0.5	0.2	0.6	0.6	20	Imp	1	0.00281126	-0.0250363	-5.48862	58.9303	91.5747
-1	2	0.5	0.4	0	0.6	20	Imp	1	0.000930585	-0.0108092	7.46892	55.1799	96.3224
-1	2	0.5	0.4	0.3	0.6	20	Imp	1	0.00722025	-0.0499243	-1.95197	56.1863	93.159
-1	2	0.5	0.4	0.6	0.6	20	Imp	1	0.00286637	-0.0261655	-3.7237	55.6097	93.2161
-1	2	1	0.2	0	0.6	20	Imp	1	0.00513009	-0.0363787	8.13113	56.2728	95.5668
-1	2	1	0.2	0.3	0.6	20	Imp	1	0.00258685	-0.0221486	-3.03871	59.1249	93.4739
-1	2	1	0.2	0.6	0.6	20	Imp	1	0.00231047	-0.0217848	-4.24138	57.5911	92.7355
-1	2	1	0.4	0	0.6	20	Imp	1	0.00313737	-0.0241843	8.44244	56.3116	96.3335
-1	2	1	0.4	0.3	0.6	20	Imp	1	0.00191696	-0.0182701	-1.02141	56.537	94.2569
-1	2	1	0.4	0.6	0.6	20	Imp	1	0.000350966	-0.0114044	-5.2663	56.1618	92.4349
-1	2	2	0.2	0	0.6	20	Imp	1	0.00381826	-0.0281869	7.15097	57.8863	95.5186
-1	2	2	0.2	0.3	0.6	20	Imp	1	0.00174343	-0.0168014	-2.39479	57.9868	93.4204
-1	2	2	0.2	0.6	0.6	20	Imp	1	-0.00132963	0.000114147	-4.66538	57.154	92.4311
-1	2	2	0.4	0	0.6	20	Imp	1	0.00587495	-0.0409105	9.54851	56.3252	95.9698
-1	2	2	0.4	0.3	0.6	20	Imp	1	-0.000246716	-0.00448507	0.416386	57.0582	94.4081
-1	2	2	0.4	0.6	0.6	20	Imp	1	0.000235873	-0.0101565	-5.57988	58.6108	92.3771
0	0.5	0.5	0.2	0	0.3	20	Imp	1	0.00610534	-0.0210349	5.91184	82.4878	94.8744
0	0.5	0.5	0.2	0.3	0.3	20	Imp	1	-0.00130494	0.00249246	-2.86148	82.9549	93.2731
0	0.5	0.5	0.2	0.6	0.3	20	Imp	1	0.00188745	-0.00913126	-6.93053	83.8443	91.4414
0	0.5	0.5	0.4	0	0.3	20	Imp	1	0.0029433	-0.0108479	7.46279	82.9146	96.5846
0	0.5	0.5	0.4	0.3	0.3	20	Imp	1	0.00401081	-0.0149542	-3.60689	83.112	92.9323
0	0.5	0.5	0.4	0.6	0.3	20	Imp	1	-0.0075574	0.0207675	-6.45042	83.8731	90.6953
0	0.5	1	0.2	0	0.3	20	Imp	1	0.00211376	-0.00797528	6.46774	82.4659	95.5757
0	0.5	1	0.2	0.3	0.3	20	Imp	1	-0.00222611	0.0056334	-2.32082	82.9577	93.1761
0	0.5	1	0.2	0.6	0.3	20	Imp	1	-0.00457809	0.0119487	-6.79906	83.8265	91.1912
0	0.5	1	0.4	0	0.3	20	Imp	1	0.000790238	-0.00371274	6.51499	83.0732	95.8333
0	0.5	1	0.4	0.3	0.3	20	Imp	1	-0.00122241	0.00222334	-3.19421	83.298	93.3166
0	0.5	1	0.4	0.6	0.3	20	Imp	1	-0.00419666	0.0104288	-6.49948	83.8481	91.5958
0	0.5	2	0.2	0	0.3	20	Imp	1	0.00451881	-0.0157982	6.79136	82.3648	95.5757
0	0.5	2	0.2	0.3	0.3	20	Imp	1	-0.00669499	0.0202528	-2.66235	83.0238	92.2111
0	0.5	2	0.2	0.6	0.3	20	Imp	1	-0.0024317	0.00506862	-6.51243	83.7448	91.4414
0	0.5	2	0.4	0	0.3	20	Imp	1	-0.00127265	0.0031311	7.18487	82.9324	96.0302
0	0.5	2	0.4	0.3	0.3	20	Imp	1	-0.000828083	0.00105542	-2.40534	83.2952	93.4673
0	0.5	2	0.4	0.6	0.3	20	Imp	1	-0.00435083	0.0111713	-6.75681	83.8986	91.3413
0	1	0.5	0.2	0	0.3	20	Imp	1	0.00355969	-0.0159567	5.46398	82.0722	95.3746
0	1	0.5	0.2	0.3	0.3	20	Imp	1	0.0011996	-0.00770081	-4.40061	82.6506	93.2798
0	1	0.5	0.2	0.6	0.3	20	Imp	1	-0.00039109	-0.00301588	-4.88753	83.5182	92.4424
0	1	0.5	0.4	0	0.3	20	Imp	1	0.00412777	-0.0184136	6.0264	81.9665	95.5321
0	1	0.5	0.4	0.3	0.3	20	Imp	1	0.00309912	-0.0155558	-4.15361	82.5423	93.0291
0	1	0.5	0.4	0.6	0.3	20	Imp	1	0.00259609	-0.0155082	-5.49059	83.5917	91.8919
0	1	1	0.2	0	0.3	20	Imp	1	0.00128678	-0.00689931	6.65355	82.306	95.2835
0	1	1	0.2	0.3	0.3	20	Imp	1	-0.00434135	0.0140506	-3.5423	82.9736	92.1224
0	1	1	0.2	0.6	0.3	20	Imp	1	-0.00354202	0.00931736	-5.2742	83.4392	91.946
0	1	1	0.4	0	0.3	20	Imp	1	0.00263084	-0.012347	6.39876	82.537	95.827
0	1	1	0.4	0.3	0.3	20	Imp	1	-0.0029557	0.00830816	-4.25433	82.9584	92.6854
0	1	1	0.4	0.6	0.3	20	Imp	1	0.00324886	-0.0171995	-5.08392	83.5807	91.45
0	1	2	0.2	0	0.3	20	Imp	1	0.00132256	-0.0069957	6.15146	82.2457	95.7265
0	1	2	0.2	0.3	0.3	20	Imp	1	-0.00158474	0.00335629	-3.19646	82.9669	92.9217
0	1	2	0.2	0.6	0.3	20	Imp	1	-0.00222199	0.00435819	-5.30191	83.474	92.0881
0	1	2	0.4	0	0.3	20	Imp	1	0.00238674	-0.011232	6.65011	82.6517	95.2788
0	1	2	0.4	0.3	0.3	20	Imp	1	-0.00107936	0.00123412	-3.79212	83.1744	93.4237
0	1	2	0.4	0.6	0.3	20	Imp	1	-0.00342666	0.00875349	-4.96859	83.5639	92.042
0	2	0.5	0.2	0	0.3	20	Imp	1	0.00333387	-0.0251675	8.07434	81.6118	95.8753
0	2	0.5	0.2	0.3	0.3	20	Imp	1	0.0015477	-0.01596	-3.0715	82.2413	93.4237
0	2	0.5	0.2	0.6	0.3	20	Imp	1	0.00170083	-0.0187621	-6.52999	83.322	91.7712
0	2	0.5	0.4	0	0.3	20	Imp	1	0.000338812	-0.0071291	8.2045	81.1104	96.1713
0	2	0.5	0.4	0.3	0.3	20	Imp	1	0.00474292	-0.0352981	-2.78574	82.1283	93.199
0	2	0.5	0.4	0.6	0.3	20	Imp	1	0.00071189	-0.0145122	-6.6048	83.1743	91.4114
0	2	1	0.2	0	0.3	20	Imp	1	0.00438455	-0.0316166	7.87694	81.8787	95.3243
0	2	1	0.2	0.3	0.3	20	Imp	1	0.00152479	-0.0156606	-3.07145	82.5354	93.5111
0	2	1	0.2	0.6	0.3	20	Imp	1	0.00120473	-0.0156237	-6.49489	83.3662	92.0762
0	2	1	0.4	0	0.3	20	Imp	1	0.00256838	-0.0206134	8.0347	81.6421	96.0282
0	2	1	0.4	0.3	0.3	20	Imp	1	9.04906e-05	-0.00752673	-2.94597	82.3232	92.9719
0	2	1	0.4	0.6	0.3	20	Imp	1	-0.0012024	-0.00259352	-6.3077	83.3148	91.3065
0	2	2	0.2	0	0.3	20	Imp	1	0.00319657	-0.0241603	7.29704	82.2339	95.4706
0	2	2	0.2	0.3	0.3	20	Imp	1	0.00123317	-0.0136138	-2.28355	82.6545	93.6652
0	2	2	0.2	0.6	0.3	20	Imp	1	-0.00166327	0.00194021	-5.99179	83.3429	91.2325
0	2	2	0.4	0	0.3	20	Imp	1	0.00525099	-0.0369883	8.16288	82.2184	95.2693
0	2	2	0.4	0.3	0.3	20	Imp	1	-0.00160252	0.00344605	-2.62137	82.6607	92.7529
0	2	2	0.4	0.6	0.3	20	Imp	1	-0.00123335	-0.00158828	-6.59354	83.4201	91.324
0	0.5	0.5	0.2	0	0.6	20	Imp	1	0.00681857	-0.0233828	6.60909	58.8617	94.9195
0	0.5	0.5	0.2	0.3	0.6	20	Imp	1	-0.00068036	0.000473945	-2.16134	59.5688	93.5143
0	0.5	0.5	0.2	0.6	0.6	20	Imp	1	0.00208481	-0.00972891	-6.09892	61.1744	91.7417
0	0.5	0.5	0.4	0	0.6	20	Imp	1	0.00406658	-0.0145394	9.09697	59.6978	96.434
0	0.5	0.5	0.4	0.3	0.6	20	Imp	1	0.00498643	-0.0181188	-2.76391	59.6785	93.6309
0	0.5	0.5	0.4	0.6	0.6	20	Imp	1	-0.00679089	0.0182963	-6.23932	61.2928	91.4957
0	0.5	1	0.2	0	0.6	20	Imp	1	0.00267383	-0.00981798	7.42144	58.9815	96.0242
0	0.5	1	0.2	0.3	0.6	20	Imp	1	-0.00172846	0.00401545	-1.86572	59.4173	93.8284
0	0.5	1	0.2	0.6	0.6	20	Imp	1	-0.00438544	0.0113407	-6.47412	61.2755	91.1912
0	0.5	1	0.4	0	0.6	20	Imp	1	0.00157947	-0.00631715	7.92446	59.9232	96.1771
0	0.5	1	0.4	0.3	0.6	20	Imp	1	-0.000675112	0.000450452	-2.21103	59.8972	93.9165
0	0.5	1	0.4	0.6	0.6	20	Imp	1	-0.0040661	0.0100198	-6.14674	61.427	91.45
0	0.5	2	0.2	0	0.6	20	Imp	1	0.00503986	-0.0175124	7.71743	58.9676	95.7265
0	0.5	2	0.2	0.3	0.6	20	Imp	1	-0.0062934	0.0189497	-2.19218	59.4932	92.4121
0	0.5	2	0.2	0.6	0.6	20	Imp	1	-0.00230121	0.00465552	-6.28479	61.2271	91.3413
0	0.5	2	0.4	0	0.6	20	Imp	1	-0.000642515	0.00105577	8.75993	59.7339	96.5829
0	0.5	2	0.4	0.3	0.6	20	Imp	1	-0.000350653	-0.000501951	-1.79417	59.8919	93.6779
0	0.5	2	0.4	0.6	0.6	20	Imp	1	-0.00444809	0.0114838	-6.72423	61.4264	90.8454
0	1	0.5	0.2	0	0.6	20	Imp	1	0.00411355	-0.018147	5.9457	58.5719	95.7789
0	1	0.5	0.2	0.3	0.6	20	Imp	1	0.00195183	-0.0106504	-4.40407	59.3417	93.0792
0	1	0.5	0.2	0.6	0.6	20	Imp	1	0.000257434	-0.00554145	-5.02332	61.4678	92.4887
0	1	0.5	0.4	0	0.6	20	Imp	1	0.00527199	-0.0229501	6.13869	58.667	95.4797
0	1	0.5	0.4	0.3	0.6	20	Imp	1	0.00432773	-0.0203426	-4.38187	59.4463	93.2229
0	1	0.5	0.4	0.6	0.6	20	Imp	1	0.00386473	-0.0203478	-5.54949	61.3728	91.8919
0	1	1	0.2	0	0.6	20	Imp	1	0.00171919	-0.008625	7.02559	58.8724	95.4819
0	1	1	0.2	0.3	0.6	20	Imp	1	-0.00384238	0.0121042	-3.22563	59.5347	92.273
0	1	1	0.2	0.6	0.6	20	Imp	1	-0.00312242	0.00769997	-5.11469	61.4332	92.0881
0	1	1	0.4	0	0.6	20	Imp	1	0.00326632	-0.0148652	7.37268	59.2983	95.827
0	1	1	0.4	0.3	0.6	20	Imp	1	-0.002278	0.00568083	-3.67535	59.6642	92.8786
0	1	1	0.4	0.6	0.6	20	Imp	1	0.00381119	-0.0193708	-5.00107	61.4495	91.5958
0	1	2	0.2	0	0.6	20	Imp	1	0.00174375	-0.00867187	6.78738	59.0175	96.0321
0	1	2	0.2	0.3	0.6	20	Imp	1	-0.00120801	0.00188006	-2.95378	59.7658	93.2195
0	1	2	0.2	0.6	0.6	20	Imp	1	-0.0020099	0.0035326	-5.27013	61.4449	92.3385
0	1	2	0.4	0	0.6	20	Imp	1	0.00293671	-0.013431	7.40911	59.5022	95.8753
0	1	2	0.4	0.3	0.6	20	Imp	1	-0.000679383	-0.000331384	-3.41908	59.8427	92.8715
0	1	2	0.4	0.6	0.6	20	Imp	1	-0.00337678	0.00857163	-4.7063	61.6205	92.0881
0	2	0.5	0.2	0	0.6	20	Imp	1	0.0039144	-0.0288254	8.20709	58.5054	95.5299
0	2	0.5	0.2	0.3	0.6	20	Imp	1	0.00230785	-0.0206438	-3.5306	59.2614	93.3166
0	2	0.5	0.2	0.6	0.6	20	Imp	1	0.00258785	-0.0240429	-6.67263	60.3248	92.215
0	2	0.5	0.4	0	0.6	20	Imp	1	0.00126215	-0.0128527	7.9572	57.5785	96.1751
0	2	0.5	0.4	0.3	0.6	20	Imp	1	0.00619761	-0.044111	-3.84841	58.5252	93.3065
0	2	0.5	0.4	0.6	0.6	20	Imp	1	0.00238517	-0.0243115	-7.51512	59.9148	91.3741
0	2	1	0.2	0	0.6	20	Imp	1	0.00484856	-0.034569	8.09104	58.8658	95.4202
0	2	1	0.2	0.3	0.6	20	Imp	1	0.00212949	-0.0194435	-3.61622	59.4693	93.0584
0	2	1	0.2	0.6	0.6	20	Imp	1	0.00181652	-0.0193042	-6.60832	60.3509	92.381
0	2	1	0.4	0	0.6	20	Imp	1	0.00318489	-0.0244959	8.13911	58.5658	95.8249
0	2	1	0.4	0.3	0.6	20	Imp	1	0.000938349	-0.0126987	-3.30753	59.0482	93.2731
0	2	1	0.4	0.6	0.6	20	Imp	1	-0.000317497	-0.00775759	-6.18188	60.0258	91.608
0	2	2	0.2	0	0.6	20	Imp	1	0.00353443	-0.0263493	7.36083	59.1486	95.4179
0	2	2	0.2	0.3	0.6	20	Imp	1	0.00160714	-0.0159497	-2.36122	59.7147	93.5143
0	2	2	0.2	0.6	0.6	20	Imp	1	-0.00126268	-0.000528618	-6.11562	60.5172	91.483
0	2	2	0.4	0	0.6	20	Imp	1	0.0057191	-0.0399905	8.51457	59.2651	95.4706
0	2	2	0.4	0.3	0.6	20	Imp	1	-0.00106239	0.000104717	-2.63024	59.8065	93.2596
0	2	2	0.4	0.6	0.6	20	Imp	1	-0.000838823	-0.00394538	-6.4276	60.646	92.0221
1	0.5	0.5	0.2	0	0.3	20	Imp	1	0.0045676	-0.0160186	4.8881	86.0451	95.3815
1	0.5	0.5	0.2	0.3	0.3	20	Imp	1	-0.00244965	0.00621968	-2.42022	86.7496	92.9789
1	0.5	0.5	0.2	0.6	0.3	20	Imp	1	0.000312922	-0.00390857	-4.27966	89.8632	92.096
1	0.5	0.5	0.4	0	0.3	20	Imp	1	0.000421339	-0.00260955	7.15905	84.5566	96.5396
1	0.5	0.5	0.4	0.3	0.3	20	Imp	1	0.0029836	-0.0115445	-1.40824	86.735	93.8878
1	0.5	0.5	0.4	0.6	0.3	20	Imp	1	-0.0105599	0.0303784	-6.23721	90.5655	90.5
1	0.5	1	0.2	0	0.3	20	Imp	1	0.000651895	-0.00320358	5.5759	84.3827	95.6784
1	0.5	1	0.2	0.3	0.3	20	Imp	1	-0.00342354	0.00952481	-2.26834	86.0352	92.6744
1	0.5	1	0.2	0.6	0.3	20	Imp	1	-0.00598985	0.016633	-4.74096	89.2262	91.3957
1	0.5	1	0.4	0	0.3	20	Imp	1	-0.00148523	0.00373095	5.97365	85.0328	95.9296
1	0.5	1	0.4	0.3	0.3	20	Imp	1	-0.00297541	0.00793345	-2.48522	86.4094	92.9789
1	0.5	1	0.4	0.6	0.3	20	Imp	1	-0.00630486	0.0172926	-5.02261	89.7265	91.1
1	0.5	2	0.2	0	0.3	20	Imp	1	0.00308429	-0.0111141	5.91964	84.8535	95.9276
1	0.5	2	0.2	0.3	0.3	20	Imp	1	-0.00778847	0.0237936	-3.00499	85.6937	91.206
1	0.5	2	0.2	0.6	0.3	20	Imp	1	-0.00343179	0.00831658	-6.41259	88.2592	91.3457
1	0.5	2	0.4	0	0.3	20	Imp	1	-0.00332798	0.00984886	6.31126	85.3872	95.8815
1	0.5	2	0.4	0.3	0.3	20	Imp	1	-0.0023615	0.00602937	-2.62186	86.2094	93.2195
1	0.5	2	0.4	0.6	0.3	20	Imp	1	-0.00607028	0.0169395	-3.00413	88.9913	91.7459
1	1	0.5	0.2	0	0.3	20	Imp	1	0.00284677	-0.0131551	5.30297	83.9568	95.8312
1	1	0.5	0.2	0.3	0.3	20	Imp	1	0.00122936	-0.00780031	-3.72864	85.6187	93.2899
1	1	0.5	0.2	0.6	0.3	20	Imp	1	-0.000987891	-0.000546388	-2.45294	87.5558	92.9465
1	1	0.5	0.4	0	0.3	20	Imp	1	0.00309078	-0.0143653	5.72781	85.4264	95.7286
1	1	0.5	0.4	0.3	0.3	20	Imp	1	0.00300374	-0.0149996	-1.00525	85.0631	93.8816
1	1	0.5	0.4	0.6	0.3	20	Imp	1	0.0031031	-0.0175641	-6.02509	89.072	92.35
1	1	1	0.2	0	0.3	20	Imp	1	0.000438405	-0.00357205	5.87219	83.7629	95.9317
1	1	1	0.2	0.3	0.3	20	Imp	1	-0.00469407	0.0154465	-2.77629	85.5185	92.0802
1	1	1	0.2	0.6	0.3	20	Imp	1	-0.00474382	0.0140935	-3.03577	86.4957	91.996
1	1	1	0.4	0	0.3	20	Imp	1	0.00140046	-0.00749484	6.46251	84.5086	96.1809
1	1	1	0.4	0.3	0.3	20	Imp	1	-0.00311874	0.00905133	-1.85858	86.525	93.4369
1	1	1	0.4	0.6	0.3	20	Imp	1	0.00294424	-0.0161049	-5.35928	87.8011	92
1	1	2	0.2	0	0.3	20	Imp	1	0.00050373	-0.00375153	6.25991	83.5596	96.3819
1	1	2	0.2	0.3	0.3	20	Imp	1	-0.00210405	0.00534613	-3.43844	85.6622	92.6242
1	1	2	0.2	0.6	0.3	20	Imp	1	-0.00337942	0.00902833	-2.79258	87.5553	92.1461
1	1	2	0.4	0	0.3	20	Imp	1	0.00124487	-0.0067417	6.05107	84.8146	96.0282
1	1	2	0.4	0.3	0.3	20	Imp	1	-0.00160989	0.00326655	-3.80695	87.3799	92.9394
1	1	2	0.4	0.6	0.3	20	Imp	1	-0.00442298	0.0125713	-4.37386	86.5459	91.9379
1	2	0.5	0.2	0	0.3	20	Imp	1	0.0032776	-0.0248352	8.22458	84.8604	96.179
1	2	0.5	0.2	0.3	0.3	20	Imp	1	0.00205896	-0.0190357	-2.64527	84.6759	93.4303
1	2	0.5	0.2	0.6	0.3	20	Imp	1	0.00212041	-0.0209898	-5.34552	84.3582	91.721
1	2	0.5	0.4	0	0.3	20	Imp	1	0.000205047	-0.00629612	8.29733	82.7918	96.576
1	2	0.5	0.4	0.3	0.3	20	Imp	1	0.00596351	-0.042489	-1.82959	84.6408	93.4005
1	2	0.5	0.4	0.6	0.3	20	Imp	1	0.00149898	-0.01848	-4.09694	88.0048	92.7172
1	2	1	0.2	0	0.3	20	Imp	1	0.00432051	-0.031255	7.72873	83.5189	95.5623
1	2	1	0.2	0.3	0.3	20	Imp	1	0.00181541	-0.0173795	-2.50776	86.1331	93.4706
1	2	1	0.2	0.6	0.3	20	Imp	1	0.0016873	-0.0181057	-4.17692	86.2705	92.8822
1	2	1	0.4	0	0.3	20	Imp	1	0.00221642	-0.0184256	7.89025	83.6373	96.1345
1	2	1	0.4	0.3	0.3	20	Imp	1	0.000935487	-0.0123967	-1.1069	84.4573	93.9607
1	2	1	0.4	0.6	0.3	20	Imp	1	-0.000635459	-0.00568527	-5.31035	87.1967	92.3848
1	2	2	0.2	0	0.3	20	Imp	1	0.00299606	-0.0229731	6.36158	84.0986	95.3652
1	2	2	0.2	0.3	0.3	20	Imp	1	0.00108091	-0.0127433	-2.57728	85.9022	93.5678
1	2	2	0.2	0.6	0.3	20	Imp	1	-0.00198116	0.00401299	-4.58157	86.8962	92.1382
1	2	2	0.4	0	0.3	20	Imp	1	0.00479655	-0.0340623	8.7383	85.2702	95.7746
1	2	2	0.4	0.3	0.3	20	Imp	1	-0.00123236	0.00154778	0.430073	85.353	94.0554
1	2	2	0.4	0.6	0.3	20	Imp	1	-0.0005871	-0.00533584	-5.91748	87.4042	91.8797
1	0.5	0.5	0.2	0	0.6	20	Imp	1	0.00475777	-0.0166508	5.72972	61.9611	95.2285
1	0.5	0.5	0.2	0.3	0.6	20	Imp	1	-0.00196878	0.00465996	-1.84532	61.9555	93.1693
1	0.5	0.5	0.2	0.6	0.6	20	Imp	1	0.000580573	-0.00478498	-4.16432	67.8562	92.046
1	0.5	0.5	0.4	0	0.6	20	Imp	1	0.000986072	-0.00447593	8.25729	60.54	96.5881
1	0.5	0.5	0.4	0.3	0.6	20	Imp	1	0.00378466	-0.0141769	-1.19045	60.5199	93.9257
1	0.5	0.5	0.4	0.6	0.6	20	Imp	1	-0.010397	0.0298349	-5.97554	68.6242	90.7
1	0.5	1	0.2	0	0.6	20	Imp	1	0.000778136	-0.00363265	6.12634	61.2431	95.5779
1	0.5	1	0.2	0.3	0.6	20	Imp	1	-0.00308233	0.00840242	-2.10692	60.6476	92.8751
1	0.5	1	0.2	0.6	0.6	20	Imp	1	-0.00625185	0.0174972	-4.13648	67.7445	91.6458
1	0.5	1	0.4	0	0.6	20	Imp	1	-0.00124407	0.0029252	7.4655	60.7646	96.1326
1	0.5	1	0.4	0.3	0.6	20	Imp	1	-0.0027226	0.0070794	-2.44103	61.8183	93.2798
1	0.5	1	0.4	0.6	0.6	20	Imp	1	-0.00657249	0.0181352	-4.8575	66.4505	91.3
1	0.5	2	0.2	0	0.6	20	Imp	1	0.00331815	-0.0118975	6.46696	59.0457	95.5779
1	0.5	2	0.2	0.3	0.6	20	Imp	1	-0.00750444	0.0228682	-2.61749	59.6473	91.7127
1	0.5	2	0.2	0.6	0.6	20	Imp	1	-0.00348142	0.00848275	-6.13528	64.1178	91.5458
1	0.5	2	0.4	0	0.6	20	Imp	1	-0.00322318	0.00947654	6.99683	61.9103	95.8815
1	0.5	2	0.4	0.3	0.6	20	Imp	1	-0.00218973	0.00547302	-1.68631	61.0326	93.3233
1	0.5	2	0.4	0.6	0.6	20	Imp	1	-0.00638716	0.0179537	-2.73402	67.329	91.5458
1	1	0.5	0.2	0	0.6	20	Imp	1	0.00325935	-0.0147927	5.77305	58.5252	96.0321
1	1	0.5	0.2	0.3	0.6	20	Imp	1	0.00194321	-0.0105941	-3.5459	60.104	93.5904
1	1	0.5	0.2	0.6	0.6	20	Imp	1	-0.000434712	-0.00274458	-3.04438	62.9785	92.6426
1	1	0.5	0.4	0	0.6	20	Imp	1	0.00378496	-0.0171255	5.73367	59.9096	95.8773
1	1	0.5	0.4	0.3	0.6	20	Imp	1	0.00437169	-0.0203042	-0.826754	58.8452	93.9288
1	1	0.5	0.4	0.6	0.6	20	Imp	1	0.00426876	-0.0220047	-5.76691	64.4617	92.4
1	1	1	0.2	0	0.6	20	Imp	1	0.00066083	-0.00446778	6.31158	60.3152	96.0321
1	1	1	0.2	0.3	0.6	20	Imp	1	-0.00423031	0.0136288	-2.56734	58.0359	92.273
1	1	1	0.2	0.6	0.6	20	Imp	1	-0.0044584	0.0129862	-3.02871	62.1342	91.7918
1	1	1	0.4	0	0.6	20	Imp	1	0.00175837	-0.00893184	7.04255	61.4876	96.4232
1	1	1	0.4	0.3	0.6	20	Imp	1	-0.00239963	0.00624285	-1.49066	58.085	93.3801
1	1	1	0.4	0.6	0.6	20	Imp	1	0.00342765	-0.0180136	-5.56679	62.795	92.1961
1	1	2	0.2	0	0.6	20	Imp	1	0.000639721	-0.0043011	6.84491	62.3161	96.2814
1	1	2	0.2	0.3	0.6	20	Imp	1	-0.00179319	0.00411322	-3.33827	56.2556	92.7209
1	1	2	0.2	0.6	0.6	20	Imp	1	-0.00333857	0.00883809	-3.05907	62.9423	91.992
1	1	2	0.4	0	0.6	20	Imp	1	0.00149647	-0.00774843	7.20532	60.6621	96.0262
1	1	2	0.4	0.3	0.6	20	Imp	1	-0.0013916	0.00238573	-3.68531	60.0755	92.7783
1	1	2	0.4	0.6	0.6	20	Imp	1	-0.00444027	0.0126313	-4.21172	62.9947	91.9419
1	2	0.5	0.2	0	0.6	20	Imp	1	0.00383137	-0.0283935	7.58446	59.4573	96.0282
1	2	0.5	0.2	0.3	0.6	20	Imp	1	0.00289378	-0.0242692	-3.66184	57.0909	93.1225
1	2	0.5	0.2	0.6	0.6	20	Imp	1	0.00302016	-0.0263659	-5.52102	61.602	91.7671
1	2	0.5	0.4	0	0.6	20	Imp	1	0.00104787	-0.011577	7.60643	58.726	96.4718
1	2	0.5	0.4	0.3	0.6	20	Imp	1	0.0075479	-0.0519982	-2.11828	56.616	93.2093
1	2	0.5	0.4	0.6	0.6	20	Imp	1	0.00328137	-0.0287146	-3.88606	62.6527	93.2629
1	2	1	0.2	0	0.6	20	Imp	1	0.00474891	-0.0340002	7.81496	57.6898	95.3676
1	2	1	0.2	0.3	0.6	20	Imp	1	0.00253165	-0.0218876	-3.31822	56.3327	93.2731
1	2	1	0.2	0.6	0.6	20	Imp	1	0.00224298	-0.0214466	-4.22813	58.6049	92.7856
1	2	1	0.4	0	0.6	20	Imp	1	0.00268884	-0.0214269	7.84005	60.0122	96.1365
1	2	1	0.4	0.3	0.6	20	Imp	1	0.00184012	-0.0179188	-1.38105	58.4269	93.9074
1	2	1	0.4	0.6	0.6	20	Imp	1	0.000323189	-0.0113356	-5.3529	61.1433	92.6316
1	2	2	0.2	0	0.6	20	Imp	1	0.00327453	-0.0247832	6.53511	60.8844	95.4614
1	2	2	0.2	0.3	0.6	20	Imp	1	0.0015106	-0.0154134	-2.49452	59.8476	93.4171
1	2	2	0.2	0.6	0.6	20	Imp	1	-0.00160468	0.00161911	-5.12049	63.4009	92.2267
1	2	2	0.4	0	0.6	20	Imp	1	0.00520225	-0.0366513	9.5155	60.122	95.8165
1	2	2	0.4	0.3	0.6	20	Imp	1	-0.000533191	-0.00280887	0.0676082	57.7812	94.6599
1	2	2	0.4	0.6	0.6	20	Imp	1	-0.000189626	-0.00771011	-5.69745	62.4382	91.9759
-1	0.5	0.5	0.2	0	0.3	5	Imp	2	0.00619936	-0.019996	14.6767	80.483	97.45
-1	0.5	0.5	0.2	0.3	0.3	5	Imp	2	0.00370976	-0.0140284	2.53278	81.3016	93.7969
-1	0.5	0.5	0.2	0.6	0.3	5	Imp	2	0.0102402	-0.0352057	-4.03613	85.1757	90.15
-1	0.5	0.5	0.4	0	0.3	5	Imp	2	0.0106801	-0.0333207	14.4698	81.326	97.5
-1	0.5	0.5	0.4	0.3	0.3	5	Imp	2	0.0122751	-0.0392427	2.47625	81.1245	93.6
-1	0.5	0.5	0.4	0.6	0.3	5	Imp	2	-0.0017723	-0.00272021	-5.17544	83.6175	89.8
-1	0.5	1	0.2	0	0.3	5	Imp	2	0.0036371	-0.0125439	14.6699	80.3925	97.3
-1	0.5	1	0.2	0.3	0.3	5	Imp	2	0.00489615	-0.0171431	2.50012	80.9864	94.05
-1	0.5	1	0.2	0.6	0.3	5	Imp	2	0.00218537	-0.0118715	-3.4149	83.9019	90.55
-1	0.5	1	0.4	0	0.3	5	Imp	2	0.00498371	-0.0166579	17.2673	81.8016	97.55
-1	0.5	1	0.4	0.3	0.3	5	Imp	2	0.00265858	-0.0110621	3.92087	82.0616	94.55
-1	0.5	1	0.4	0.6	0.3	5	Imp	2	0.00403489	-0.0181941	-5.68149	83.5959	90.4452
-1	0.5	2	0.2	0	0.3	5	Imp	2	0.00695194	-0.0220052	13.356	81.216	96.95
-1	0.5	2	0.2	0.3	0.3	5	Imp	2	-0.00147594	0.00117049	2.76451	80.0908	93.6
-1	0.5	2	0.2	0.6	0.3	5	Imp	2	-0.000244429	-0.00471504	-3.17427	83.9049	90.75
-1	0.5	2	0.4	0	0.3	5	Imp	2	0.00580078	-0.0188167	15.7008	82.5196	97.45
-1	0.5	2	0.4	0.3	0.3	5	Imp	2	0.00222045	-0.00954374	3.87075	81.5157	94.3
-1	0.5	2	0.4	0.6	0.3	5	Imp	2	0.00412077	-0.0177269	-4.11833	83.9939	90.55
-1	1	0.5	0.2	0	0.3	5	Imp	2	0.00892993	-0.0279153	14.6469	79.122	97
-1	1	0.5	0.2	0.3	0.3	5	Imp	2	0.0072204	-0.0240099	3.83891	82.1365	94.15
-1	1	0.5	0.2	0.6	0.3	5	Imp	2	0.00257546	-0.0137045	-4.51612	82.9289	90.8
-1	1	0.5	0.4	0	0.3	5	Imp	2	0.00851588	-0.0273354	13.6835	81.1753	97.35
-1	1	0.5	0.4	0.3	0.3	5	Imp	2	0.0148451	-0.0472877	0.164178	79.6231	93
-1	1	0.5	0.4	0.6	0.3	5	Imp	2	0.0105441	-0.0387073	-5.45352	83.2163	90.4
-1	1	1	0.2	0	0.3	5	Imp	2	0.00598737	-0.0193748	14.8814	81.5327	97.6
-1	1	1	0.2	0.3	0.3	5	Imp	2	0.0042291	-0.015515	2.92264	82.1224	94.2471
-1	1	1	0.2	0.6	0.3	5	Imp	2	0.00128925	-0.00973588	-4.49809	83.1115	90.5
-1	1	1	0.4	0	0.3	5	Imp	2	0.00613916	-0.0203205	15.0389	80.3627	97.7
-1	1	1	0.4	0.3	0.3	5	Imp	2	0.00854173	-0.0285547	2.54983	82.4965	93.95
-1	1	1	0.4	0.6	0.3	5	Imp	2	0.0112445	-0.0395119	-6.48961	83.6395	90.1
-1	1	2	0.2	0	0.3	5	Imp	2	0.00332166	-0.0116426	14.5281	80.0126	97.4
-1	1	2	0.2	0.3	0.3	5	Imp	2	0.00153795	-0.00770385	1.60329	81.2	93.7
-1	1	2	0.2	0.6	0.3	5	Imp	2	0.00168597	-0.0105713	-3.67192	83.9325	90.2
-1	1	2	0.4	0	0.3	5	Imp	2	0.00697576	-0.0223591	17.3624	81.6253	97.3
-1	1	2	0.4	0.3	0.3	5	Imp	2	0.00266041	-0.0112657	2.20377	82.9483	93.8
-1	1	2	0.4	0.6	0.3	5	Imp	2	-0.000721387	-0.00458914	-5.99232	84.3646	90.4452
-1	2	0.5	0.2	0	0.3	5	Imp	2	0.00551907	-0.0181901	14.5362	80.2018	97.3987
-1	2	0.5	0.2	0.3	0.3	5	Imp	2	0.00203666	-0.00953011	2.38807	80.7912	93.95
-1	2	0.5	0.2	0.6	0.3	5	Imp	2	0.00135426	-0.0107389	-5.26277	82.7839	89.7
-1	2	0.5	0.4	0	0.3	5	Imp	2	0.00167226	-0.00795697	12.8575	79.8425	97.45
-1	2	0.5	0.4	0.3	0.3	5	Imp	2	0.00446691	-0.0180944	-0.89286	80.0198	93.45
-1	2	0.5	0.4	0.6	0.3	5	Imp	2	0.00393529	-0.0206938	-6.94452	82.6381	89.1946
-1	2	1	0.2	0	0.3	5	Imp	2	0.00673609	-0.021661	14.3927	79.3165	97.3
-1	2	1	0.2	0.3	0.3	5	Imp	2	0.00213533	-0.00968153	2.79983	82.1937	94
-1	2	1	0.2	0.6	0.3	5	Imp	2	0.000887183	-0.00920835	-4.96118	83.619	90.1451
-1	2	1	0.4	0	0.3	5	Imp	2	0.00588484	-0.0198242	13.8653	79.8586	97.4
-1	2	1	0.4	0.3	0.3	5	Imp	2	0.0060253	-0.0218356	2.86967	81.0218	94
-1	2	1	0.4	0.6	0.3	5	Imp	2	5.86988e-05	-0.00865792	-5.00411	82.7874	89.6448
-1	2	2	0.2	0	0.3	5	Imp	2	0.00450634	-0.0151584	14.4623	79.7927	97.55
-1	2	2	0.2	0.3	0.3	5	Imp	2	0.00438161	-0.01587	2.69164	81.5808	94.25
-1	2	2	0.2	0.6	0.3	5	Imp	2	0.000463267	-0.00749625	-4.6265	83.9343	90.5
-1	2	2	0.4	0	0.3	5	Imp	2	0.0081518	-0.0260504	15.2116	80.1909	97.7989
-1	2	2	0.4	0.3	0.3	5	Imp	2	0.000890378	-0.00644995	3.94346	81.4274	94.65
-1	2	2	0.4	0.6	0.3	5	Imp	2	0.00112592	-0.0110498	-6.04361	83.7822	89.4895
-1	0.5	0.5	0.2	0	0.6	5	Imp	2	0.00675025	-0.0215527	17.2737	64.8851	97.8
-1	0.5	0.5	0.2	0.3	0.6	5	Imp	2	0.00342591	-0.0132977	2.20433	63.5792	93.4
-1	0.5	0.5	0.2	0.6	0.6	5	Imp	2	0.00850654	-0.0302552	-4.04514	68.096	89.9
-1	0.5	0.5	0.4	0	0.6	5	Imp	2	0.0120018	-0.0371665	17.5681	64.9445	97.3
-1	0.5	0.5	0.4	0.3	0.6	5	Imp	2	0.0117104	-0.0375563	4.28189	63.5079	94.05
-1	0.5	0.5	0.4	0.6	0.6	5	Imp	2	-0.00370832	0.00261482	-5.88369	65.8051	89.4
-1	0.5	1	0.2	0	0.6	5	Imp	2	0.00425307	-0.0143387	15.9955	65.5479	97.7
-1	0.5	1	0.2	0.3	0.6	5	Imp	2	0.0041622	-0.0149152	5.4261	65.1618	94.85
-1	0.5	1	0.2	0.6	0.6	5	Imp	2	-0.000892785	-0.00297541	-3.51344	67.6292	90.1
-1	0.5	1	0.4	0	0.6	5	Imp	2	0.00600749	-0.0196766	19.407	66.5133	97.65
-1	0.5	1	0.4	0.3	0.6	5	Imp	2	0.0046389	-0.0169389	4.61139	65.9542	94.7974
-1	0.5	1	0.4	0.6	0.6	5	Imp	2	0.00272704	-0.0146447	-6.09856	68.6854	89.2
-1	0.5	2	0.2	0	0.6	5	Imp	2	0.00727523	-0.0228893	16.2032	64.7169	97.3
-1	0.5	2	0.2	0.3	0.6	5	Imp	2	-0.00172376	0.00188619	3.47673	64.3315	93.95
-1	0.5	2	0.2	0.6	0.6	5	Imp	2	-0.000858248	-0.00295482	-3.07669	68.2786	90.9
-1	0.5	2	0.4	0	0.6	5	Imp	2	0.00666529	-0.021333	19.268	66.3534	98.15
-1	0.5	2	0.4	0.3	0.6	5	Imp	2	0.00315074	-0.0123939	4.02713	65.1187	95.1
-1	0.5	2	0.4	0.6	0.6	5	Imp	2	0.00212599	-0.0121639	-5.168	68.1632	89.95
-1	1	0.5	0.2	0	0.6	5	Imp	2	0.00977795	-0.0303129	17.6169	63.4408	97.6988
-1	1	0.5	0.2	0.3	0.6	5	Imp	2	0.00860321	-0.0280876	4.21661	61.9778	93.95
-1	1	0.5	0.2	0.6	0.6	5	Imp	2	0.00244135	-0.0132694	-4.51087	68.1041	90.45
-1	1	0.5	0.4	0	0.6	5	Imp	2	0.00986767	-0.0313627	15.1575	64.5597	97.35
-1	1	0.5	0.4	0.3	0.6	5	Imp	2	0.0158714	-0.0502923	1.46888	64.7134	93.55
-1	1	0.5	0.4	0.6	0.6	5	Imp	2	0.00993577	-0.0369142	-4.90703	65.7696	89.4
-1	1	1	0.2	0	0.6	5	Imp	2	0.00604406	-0.0195065	17.5506	64.1585	97.95
-1	1	1	0.2	0.3	0.6	5	Imp	2	0.00405831	-0.0151238	2.28522	65.0847	94.25
-1	1	1	0.2	0.6	0.6	5	Imp	2	-0.000373495	-0.00499098	-4.19058	68.1284	89.95
-1	1	1	0.4	0	0.6	5	Imp	2	0.0076833	-0.0248691	16.5088	65.842	97.75
-1	1	1	0.4	0.3	0.6	5	Imp	2	0.006427	-0.0225456	3.6741	64.8061	93.75
-1	1	1	0.4	0.6	0.6	5	Imp	2	0.0140513	-0.0475024	-4.30774	66.3694	90.1
-1	1	2	0.2	0	0.6	5	Imp	2	0.00405446	-0.0137808	15.8563	64.592	97.65
-1	1	2	0.2	0.3	0.6	5	Imp	2	0.00276384	-0.0113914	1.16089	64.4253	93.4
-1	1	2	0.2	0.6	0.6	5	Imp	2	0.00212393	-0.0118826	-3.42933	68.4124	89.75
-1	1	2	0.4	0	0.6	5	Imp	2	0.00874001	-0.0274546	20.9084	66.8066	97.7
-1	1	2	0.4	0.3	0.6	5	Imp	2	0.00428121	-0.0161679	2.03948	64.5742	93.5968
-1	1	2	0.4	0.6	0.6	5	Imp	2	-0.00272164	0.00108677	-5.09113	67.6194	89.45
-1	2	0.5	0.2	0	0.6	5	Imp	2	0.00546957	-0.018201	11.9928	61.4742	96.8
-1	2	0.5	0.2	0.3	0.6	5	Imp	2	0.00300644	-0.0123794	2.64479	63.5443	94.15
-1	2	0.5	0.2	0.6	0.6	5	Imp	2	0.00413981	-0.0187764	-4.89241	66.7621	90.3
-1	2	0.5	0.4	0	0.6	5	Imp	2	0.00527124	-0.0183083	16.2379	63.5132	97.7
-1	2	0.5	0.4	0.3	0.6	5	Imp	2	0.00638183	-0.0238422	-0.386127	63.2928	93.3
-1	2	0.5	0.4	0.6	0.6	5	Imp	2	0.00990976	-0.0383092	-7.15641	65.4457	88.8444
-1	2	1	0.2	0	0.6	5	Imp	2	0.00714632	-0.0227856	16.9939	63.162	97.5
-1	2	1	0.2	0.3	0.6	5	Imp	2	0.00269084	-0.0114022	1.27237	63.8494	93.8469
-1	2	1	0.2	0.6	0.6	5	Imp	2	0.0048076	-0.0205296	-3.72025	66.5303	90.35
-1	2	1	0.4	0	0.6	5	Imp	2	0.00807598	-0.0261655	17.9812	64.5145	97.8
-1	2	1	0.4	0.3	0.6	5	Imp	2	0.00826775	-0.0284924	2.49617	62.881	93.4
-1	2	1	0.4	0.6	0.6	5	Imp	2	0.00268316	-0.0163566	-4.8553	64.9643	89.4895
-1	2	2	0.2	0	0.6	5	Imp	2	0.00526546	-0.0173014	17.7962	64.881	97.85
-1	2	2	0.2	0.3	0.6	5	Imp	2	0.00630333	-0.0216143	1.4981	64.6794	93.6
-1	2	2	0.2	0.6	0.6	5	Imp	2	0.00143617	-0.0102357	-2.65478	65.517	90.8
-1	2	2	0.4	0	0.6	5	Imp	2	0.0105863	-0.033155	17.5806	65.3062	97.85
-1	2	2	0.4	0.3	0.6	5	Imp	2	0.0030483	-0.0128918	3.89993	63.8462	94.6973
-1	2	2	0.4	0.6	0.6	5	Imp	2	0.00258129	-0.0149698	-3.65866	67.867	90.8408
0	0.5	0.5	0.2	0	0.3	5	Imp	2	0.0037401	-0.0129614	14.0373	79.3131	97.55
0	0.5	0.5	0.2	0.3	0.3	5	Imp	2	0.00191112	-0.00899164	1.43316	79.0091	93.95
0	0.5	0.5	0.2	0.6	0.3	5	Imp	2	0.00820589	-0.0294743	-4.07245	80.7245	90.05
0	0.5	0.5	0.4	0	0.3	5	Imp	2	0.0067415	-0.0219934	13.8573	80.2461	97.35
0	0.5	0.5	0.4	0.3	0.3	5	Imp	2	0.00975457	-0.0320463	2.27369	80.0729	93.2
0	0.5	0.5	0.4	0.6	0.3	5	Imp	2	-0.00356098	0.00252713	-4.76282	81.3449	89.45
0	0.5	1	0.2	0	0.3	5	Imp	2	0.00110765	-0.00530909	13.8052	79.3251	97.6
0	0.5	1	0.2	0.3	0.3	5	Imp	2	0.00348246	-0.0131492	2.10608	79.0047	94.2
0	0.5	1	0.2	0.6	0.3	5	Imp	2	0.000469875	-0.0070699	-3.92276	80.6266	90
0	0.5	1	0.4	0	0.3	5	Imp	2	0.000607394	-0.00414425	14.949	80.4711	97.55
0	0.5	1	0.4	0.3	0.3	5	Imp	2	0.000248116	-0.00425846	2.92132	79.7566	94.25
0	0.5	1	0.4	0.6	0.3	5	Imp	2	0.000506503	-0.00792621	-4.79972	80.9235	90.15
0	0.5	2	0.2	0	0.3	5	Imp	2	0.00458792	-0.0152103	13.4465	79.3345	96.95
0	0.5	2	0.2	0.3	0.3	5	Imp	2	-0.00288375	0.00514675	2.35001	79.0343	93.85
0	0.5	2	0.2	0.6	0.3	5	Imp	2	-0.00117479	-0.00218244	-4.04392	80.5044	89.8
0	0.5	2	0.4	0	0.3	5	Imp	2	0.00197081	-0.00782734	15.0831	80.5526	97.5
0	0.5	2	0.4	0.3	0.3	5	Imp	2	-0.000452762	-0.0019657	2.69491	79.9107	94.45
0	0.5	2	0.4	0.6	0.3	5	Imp	2	-8.96276e-05	-0.00561267	-3.8721	81.0974	89.85
0	1	0.5	0.2	0	0.3	5	Imp	2	0.00630866	-0.0204054	14.1318	79.2447	97.0985
0	1	0.5	0.2	0.3	0.3	5	Imp	2	0.00650264	-0.0220537	3.10075	79.1344	93.947
0	1	0.5	0.2	0.6	0.3	5	Imp	2	0.00171702	-0.0113243	-4.58748	80.7218	90.75
0	1	0.5	0.4	0	0.3	5	Imp	2	0.0054094	-0.0183874	14.0264	80.1728	97.05
0	1	0.5	0.4	0.3	0.3	5	Imp	2	0.0134175	-0.0431064	0.706316	79.1834	93.0465
0	1	0.5	0.4	0.6	0.3	5	Imp	2	0.010342	-0.0378545	-4.92591	81.0969	89.9
0	1	1	0.2	0	0.3	5	Imp	2	0.00361465	-0.0126036	14.0637	79.2984	97.6
0	1	1	0.2	0.3	0.3	5	Imp	2	0.00303511	-0.0122176	1.74138	79.0274	93.9
0	1	1	0.2	0.6	0.3	5	Imp	2	-0.000135856	-0.0056883	-3.90243	80.7705	90.2
0	1	1	0.4	0	0.3	5	Imp	2	0.00199348	-0.00842864	13.8474	80.2469	97.45
0	1	1	0.4	0.3	0.3	5	Imp	2	0.00719171	-0.0247681	2.02448	80.0142	93.45
0	1	1	0.4	0.6	0.3	5	Imp	2	0.011297	-0.0394623	-4.73189	81.1902	89.9
0	1	2	0.2	0	0.3	5	Imp	2	0.000972138	-0.00492059	13.8204	79.2957	97.6
0	1	2	0.2	0.3	0.3	5	Imp	2	0.000503921	-0.00480616	1.06456	79.1411	93.85
0	1	2	0.2	0.6	0.3	5	Imp	2	0.000609188	-0.00758554	-4.09663	80.7564	89.75
0	1	2	0.4	0	0.3	5	Imp	2	0.00266023	-0.0100215	15.0863	80.4649	97.45
0	1	2	0.4	0.3	0.3	5	Imp	2	0.0013395	-0.00757006	1.86394	79.935	93.7
0	1	2	0.4	0.6	0.3	5	Imp	2	-0.00243571	0.000420147	-5.04613	81.0129	90.1
0	2	0.5	0.2	0	0.3	5	Imp	2	0.00360759	-0.01273	14.3836	79.2785	97.15
0	2	0.5	0.2	0.3	0.3	5	Imp	2	0.00154741	-0.00820502	2.08606	78.6875	94
0	2	0.5	0.2	0.6	0.3	5	Imp	2	0.0021991	-0.013248	-5.11535	80.7362	89.65
0	2	0.5	0.4	0	0.3	5	Imp	2	-0.00158015	0.00143393	13.3277	79.9952	96.7
0	2	0.5	0.4	0.3	0.3	5	Imp	2	0.00387207	-0.0162795	-0.0334909	78.6731	93.35
0	2	0.5	0.4	0.6	0.3	5	Imp	2	0.00595073	-0.0260838	-5.54912	81.1022	89.4
0	2	1	0.2	0	0.3	5	Imp	2	0.00404516	-0.013945	14.1069	79.3034	97.15
0	2	1	0.2	0.3	0.3	5	Imp	2	0.00172666	-0.00858862	2.41897	79.0675	94.05
0	2	1	0.2	0.6	0.3	5	Imp	2	0.0014093	-0.0108168	-5.02616	80.9111	90.1451
0	2	1	0.4	0	0.3	5	Imp	2	0.00261149	-0.0104022	14.0306	80.1704	97.15
0	2	1	0.4	0.3	0.3	5	Imp	2	0.00516876	-0.0194182	2.03441	79.0662	93.7
0	2	1	0.4	0.6	0.3	5	Imp	2	0.000600715	-0.0100024	-4.89405	81.0977	89.6
0	2	2	0.2	0	0.3	5	Imp	2	0.00204406	-0.00810864	14.042	79.3256	97.65
0	2	2	0.2	0.3	0.3	5	Imp	2	0.003904	-0.014594	1.97373	78.9448	93.95
0	2	2	0.2	0.6	0.3	5	Imp	2	0.000217929	-0.00681697	-4.26077	80.6786	90
0	2	2	0.4	0	0.3	5	Imp	2	0.00444083	-0.0154277	13.7043	80.2475	97.3987
0	2	2	0.4	0.3	0.3	5	Imp	2	0.000121327	-0.00429911	3.31485	79.9803	94.5
0	2	2	0.4	0.6	0.3	5	Imp	2	0.00166322	-0.0123832	-4.7328	81.3214	89.65
0	0.5	0.5	0.2	0	0.6	5	Imp	2	0.00364928	-0.0127169	13.7641	66.0594	96.8
0	0.5	0.5	0.2	0.3	0.6	5	Imp	2	0.00122688	-0.00687903	4.35596	66.5916	93.6
0	0.5	0.5	0.2	0.6	0.6	5	Imp	2	0.00795009	-0.028688	-2.63239	67.8998	90.25
0	0.5	0.5	0.4	0	0.6	5	Imp	2	0.00757523	-0.0245233	13.1867	67.1893	96.95
0	0.5	0.5	0.4	0.3	0.6	5	Imp	2	0.00971072	-0.0318693	4.209	67.3286	94.45
0	0.5	0.5	0.4	0.6	0.6	5	Imp	2	-0.0040988	0.00414939	-2.66921	67.8866	90.3952
0	0.5	1	0.2	0	0.6	5	Imp	2	0.000952566	-0.00487211	14.1152	66.2868	97.1
0	0.5	1	0.2	0.3	0.6	5	Imp	2	0.00321204	-0.0122884	4.91847	66.4404	94.1
0	0.5	1	0.2	0.6	0.6	5	Imp	2	3.03988e-05	-0.00578713	-2.42127	67.9726	90.95
0	0.5	1	0.4	0	0.6	5	Imp	2	0.000573856	-0.00411777	14.7593	67.7694	97.05
0	0.5	1	0.4	0.3	0.6	5	Imp	2	-6.22028e-05	-0.00320759	6.99451	67.3612	94.3
0	0.5	1	0.4	0.6	0.6	5	Imp	2	-0.000207379	-0.00577319	-2.24273	68.3872	90.4
0	0.5	2	0.2	0	0.6	5	Imp	2	0.00460695	-0.0152763	13.1887	65.8917	96.9
0	0.5	2	0.2	0.3	0.6	5	Imp	2	-0.00259127	0.00441825	5.61122	66.416	93.6937
0	0.5	2	0.2	0.6	0.6	5	Imp	2	-0.0015478	-0.00099635	-1.80437	67.677	90
0	0.5	2	0.4	0	0.6	5	Imp	2	0.0017775	-0.00730584	15.4373	67.5739	97.0985
0	0.5	2	0.4	0.3	0.6	5	Imp	2	-0.000686591	-0.00124272	5.63795	67.4712	93.7469
0	0.5	2	0.4	0.6	0.6	5	Imp	2	-2.13374e-05	-0.00578821	-2.48806	68.3583	91.05
0	1	0.5	0.2	0	0.6	5	Imp	2	0.00681237	-0.0219359	12.148	65.7173	96.6
0	1	0.5	0.2	0.3	0.6	5	Imp	2	0.00659254	-0.0222404	4.8125	66.245	94.35
0	1	0.5	0.2	0.6	0.6	5	Imp	2	0.00155247	-0.0107667	-2.82872	67.8366	90.85
0	1	0.5	0.4	0	0.6	5	Imp	2	0.00705052	-0.0232908	11.7317	66.2151	96.75
0	1	0.5	0.4	0.3	0.6	5	Imp	2	0.0144108	-0.0459617	2.30479	66.4717	93.8
0	1	0.5	0.4	0.6	0.6	5	Imp	2	0.0120262	-0.0429434	-3.42598	67.6833	90.2
0	1	1	0.2	0	0.6	5	Imp	2	0.00351004	-0.0123049	14.2108	66.1354	96.95
0	1	1	0.2	0.3	0.6	5	Imp	2	0.00258144	-0.0108365	3.74954	66.6393	93.55
0	1	1	0.2	0.6	0.6	5	Imp	2	-0.000181084	-0.00557967	-2.88757	67.908	90.45
0	1	1	0.4	0	0.6	5	Imp	2	0.00282779	-0.0109619	13.1863	67.3302	96.95
0	1	1	0.4	0.3	0.6	5	Imp	2	0.00723371	-0.0248409	4.01221	67.3671	94.3
0	1	1	0.4	0.6	0.6	5	Imp	2	0.0113173	-0.0395712	-3.16581	67.7126	90.7
0	1	2	0.2	0	0.6	5	Imp	2	0.000781801	-0.00438076	14.0849	66.2014	97.15
0	1	2	0.2	0.3	0.6	5	Imp	2	0.000224352	-0.00387745	4.32595	66.7171	93.85
0	1	2	0.2	0.6	0.6	5	Imp	2	0.000311543	-0.00668275	-2.31143	67.8938	91.15
0	1	2	0.4	0	0.6	5	Imp	2	0.00271867	-0.0102555	14.8915	67.8358	97.15
0	1	2	0.4	0.3	0.6	5	Imp	2	0.00111411	-0.00680577	5.47846	67.4175	94.25
0	1	2	0.4	0.6	0.6	5	Imp	2	-0.00312036	0.00252846	-2.2079	68.2958	90.45
0	2	0.5	0.2	0	0.6	5	Imp	2	0.00443738	-0.0152084	11.9992	65.3413	96.9
0	2	0.5	0.2	0.3	0.6	5	Imp	2	0.00132764	-0.00750962	3.03713	66.1548	94.15
0	2	0.5	0.2	0.6	0.6	5	Imp	2	0.0026588	-0.01453	-3.30745	67.6507	90.45
0	2	0.5	0.4	0	0.6	5	Imp	2	0.000777789	-0.00559761	10.1002	65.9591	96.8
0	2	0.5	0.4	0.3	0.6	5	Imp	2	0.00593107	-0.0221541	2.09063	66.483	93.3
0	2	0.5	0.4	0.6	0.6	5	Imp	2	0.0084276	-0.0334757	-4.16957	67.973	90
0	2	1	0.2	0	0.6	5	Imp	2	0.00454114	-0.0154568	12.0364	65.6606	96.65
0	2	1	0.2	0.3	0.6	5	Imp	2	0.00151799	-0.00791804	3.68028	66.4202	94.15
0	2	1	0.2	0.6	0.6	5	Imp	2	0.00153108	-0.0110982	-3.06915	67.9364	90.5453
0	2	1	0.4	0	0.6	5	Imp	2	0.00433563	-0.0155497	11.851	66.3575	97.05
0	2	1	0.4	0.3	0.6	5	Imp	2	0.00633843	-0.0228248	3.54223	66.5538	94.047
0	2	1	0.4	0.6	0.6	5	Imp	2	0.00270526	-0.0162898	-3.28049	67.8613	89.7449
0	2	2	0.2	0	0.6	5	Imp	2	0.00178915	-0.00739535	13.6826	66.0185	96.9
0	2	2	0.2	0.3	0.6	5	Imp	2	0.00326764	-0.0126256	4.88471	66.3349	93.85
0	2	2	0.2	0.6	0.6	5	Imp	2	0.000166882	-0.00658947	-2.60995	68.0397	90.7
0	2	2	0.4	0	0.6	5	Imp	2	0.00534153	-0.0181506	13.1291	67.2196	97.05
0	2	2	0.4	0.3	0.6	5	Imp	2	0.000332231	-0.00486802	5.36638	67.1318	94.9975
0	2	2	0.4	0.6	0.6	5	Imp	2	0.00158259	-0.0121452	-2.78093	67.9458	90.636
1	0.5	0.5	0.2	0	0.3	5	Imp	2	0.00137644	-0.0061325	13.8262	84.4837	97.4
1	0.5	0.5	0.2	0.3	0.3	5	Imp	2	-1.24712e-05	-0.00337035	1.5687	84.0085	93.7469
1	0.5	0.5	0.2	0.6	0.3	5	Imp	2	0.00545817	-0.0214866	-4.77147	88.509	90.2
1	0.5	0.5	0.4	0	0.3	5	Imp	2	0.00294241	-0.0110668	12.6046	83.3894	97.2
1	0.5	0.5	0.4	0.3	0.3	5	Imp	2	0.0060466	-0.0213144	1.55702	83.9732	93.5
1	0.5	0.5	0.4	0.6	0.3	5	Imp	2	-0.00902848	0.0182577	-6.08405	88.7992	88.8
1	0.5	1	0.2	0	0.3	5	Imp	2	-0.00169534	0.00274082	12.6123	83.4166	97.3
1	0.5	1	0.2	0.3	0.3	5	Imp	2	0.00142174	-0.00716171	2.17656	83.2953	94.2
1	0.5	1	0.2	0.6	0.3	5	Imp	2	-0.00242728	0.00135264	-4.15236	87.0276	90.15
1	0.5	1	0.4	0	0.3	5	Imp	2	-0.00386491	0.00879431	15.1307	83.9998	97.3
1	0.5	1	0.4	0.3	0.3	5	Imp	2	-0.00332678	0.00620134	3.80411	83.3767	93.85
1	0.5	1	0.4	0.6	0.3	5	Imp	2	-0.00390485	0.0047962	-6.63874	88.7038	89.45
1	0.5	2	0.2	0	0.3	5	Imp	2	0.00220942	-0.00837378	12.7485	83.8762	97.05
1	0.5	2	0.2	0.3	0.3	5	Imp	2	-0.00521538	0.0118831	2.04001	82.9868	93.4
1	0.5	2	0.2	0.6	0.3	5	Imp	2	-0.00406616	0.00626853	-3.68645	86.5522	90.15
1	0.5	2	0.4	0	0.3	5	Imp	2	-0.00178616	0.00300873	14.4769	84.4215	97.4
1	0.5	2	0.4	0.3	0.3	5	Imp	2	-0.00373334	0.00758354	3.00984	83.1654	93.9
1	0.5	2	0.4	0.6	0.3	5	Imp	2	-0.00387737	0.00536584	-5.31831	87.4311	89.65
1	1	0.5	0.2	0	0.3	5	Imp	2	0.00414408	-0.0141923	13.4702	83.3723	97.1
1	1	0.5	0.2	0.3	0.3	5	Imp	2	0.00543666	-0.0189182	3.48874	82.2381	94.2971
1	1	0.5	0.2	0.6	0.3	5	Imp	2	-0.000487089	-0.00501834	-5.70436	86.8763	90.4
1	1	0.5	0.4	0	0.3	5	Imp	2	0.00274552	-0.0107673	11.2784	84.5923	96.85
1	1	0.5	0.4	0.3	0.3	5	Imp	2	0.0113639	-0.0374247	-1.12788	82.9156	92.75
1	1	0.5	0.4	0.6	0.3	5	Imp	2	0.00643922	-0.0270028	-6.39701	88.2537	89.3
1	1	1	0.2	0	0.3	5	Imp	2	0.0010978	-0.00534499	13.8168	82.7888	97.45
1	1	1	0.2	0.3	0.3	5	Imp	2	0.00178102	-0.00852801	2.25106	82.3334	94.1471
1	1	1	0.2	0.6	0.3	5	Imp	2	-0.00208182	-0.00010002	-5.23327	85.7045	90.25
1	1	1	0.4	0	0.3	5	Imp	2	-0.00178417	0.00253261	14.1875	84.4742	97.3
1	1	1	0.4	0.3	0.3	5	Imp	2	0.00462189	-0.0173182	1.2982	83.2646	93.75
1	1	1	0.4	0.6	0.3	5	Imp	2	0.00604622	-0.0245372	-7.45271	87.1936	89.2
1	1	2	0.2	0	0.3	5	Imp	2	-0.00179279	0.0030167	12.5801	82.7839	97.35
1	1	2	0.2	0.3	0.3	5	Imp	2	-0.00139351	0.000691737	0.997068	82.3183	93.7
1	1	2	0.2	0.6	0.3	5	Imp	2	-0.00193432	-0.000200613	-4.7474	86.6529	89.75
1	1	2	0.4	0	0.3	5	Imp	2	-0.00162052	0.00238594	15.691	84.1956	97.35
1	1	2	0.4	0.3	0.3	5	Imp	2	-0.00121916	-0.000124439	1.23275	84.3654	93.3
1	1	2	0.4	0.6	0.3	5	Imp	2	-0.00639676	0.0117456	-7.02126	86.1879	89
1	2	0.5	0.2	0	0.3	5	Imp	2	0.00191914	-0.00789151	13.1552	84.1783	96.8
1	2	0.5	0.2	0.3	0.3	5	Imp	2	0.000909109	-0.00633123	1.91052	81.8573	93.8
1	2	0.5	0.2	0.6	0.3	5	Imp	2	-0.000452702	-0.00572427	-6.89214	83.0167	89.2
1	2	0.5	0.4	0	0.3	5	Imp	2	-0.00375669	0.00759019	10.5736	83.1462	96.55
1	2	0.5	0.4	0.3	0.3	5	Imp	2	0.00255275	-0.0127536	-2.35498	81.481	92.8
1	2	0.5	0.4	0.6	0.3	5	Imp	2	0.00194678	-0.0150992	-7.66263	87.4849	88.9445
1	2	1	0.2	0	0.3	5	Imp	2	0.001779	-0.00742654	13.6205	83.3623	97.3
1	2	1	0.2	0.3	0.3	5	Imp	2	0.000797775	-0.00586407	2.33786	83.3522	93.9
1	2	1	0.2	0.6	0.3	5	Imp	2	-0.000910208	-0.00419637	-6.29594	85.0295	89.6448
1	2	1	0.4	0	0.3	5	Imp	2	0.00035832	-0.00394279	11.7511	83.1	96.85
1	2	1	0.4	0.3	0.3	5	Imp	2	0.00322673	-0.0138443	1.54112	81.0165	94.1471
1	2	1	0.4	0.6	0.3	5	Imp	2	-0.00332488	0.00099939	-5.80989	86.0778	88.9445
1	2	2	0.2	0	0.3	5	Imp	2	-0.000546329	-0.000638983	13.7126	83.1702	97.45
1	2	2	0.2	0.3	0.3	5	Imp	2	0.00272298	-0.0111135	2.32761	82.9391	93.9
1	2	2	0.2	0.6	0.3	5	Imp	2	-0.00190602	-0.000686916	-5.05068	85.3639	90.05
1	2	2	0.4	0	0.3	5	Imp	2	0.000766093	-0.00477075	13.6695	85.0644	97.3987
1	2	2	0.4	0.3	0.3	5	Imp	2	-0.00187719	0.0014697	2.63043	82.9597	94.3
1	2	2	0.4	0.6	0.3	5	Imp	2	-0.00309815	0.0011455	-6.57531	86.1411	88.989
1	0.5	0.5	0.2	0	0.6	5	Imp	2	0.0018606	-0.00754211	15.3168	70.637	97.5
1	0.5	0.5	0.2	0.3	0.6	5	Imp	2	0.00127891	-0.00728225	1.77891	70.1624	93.1
1	0.5	0.5	0.2	0.6	0.6	5	Imp	2	0.00631298	-0.0241945	-4.38212	76.195	90.4452
1	0.5	0.5	0.4	0	0.6	5	Imp	2	0.0035374	-0.0128517	14.0394	72.806	97.1
1	0.5	0.5	0.4	0.3	0.6	5	Imp	2	0.0086063	-0.0289714	2.32111	70.6149	93.6
1	0.5	0.5	0.4	0.6	0.6	5	Imp	2	-0.00927189	0.0187909	-5.54963	77.8077	88.95
1	0.5	1	0.2	0	0.6	5	Imp	2	-0.00194739	0.00339771	12.3736	70.9025	97.25
1	0.5	1	0.2	0.3	0.6	5	Imp	2	0.00102847	-0.00598937	4.22362	69.7467	94.55
1	0.5	1	0.2	0.6	0.6	5	Imp	2	-0.00150126	-0.00142818	-3.65285	76.3846	90.75
1	0.5	1	0.4	0	0.6	5	Imp	2	-0.00254312	0.0049575	16.4667	72.0603	97.4
1	0.5	1	0.4	0.3	0.6	5	Imp	2	-0.00295718	0.00493306	4.28547	70.8007	93.6
1	0.5	1	0.4	0.6	0.6	5	Imp	2	-0.00733975	0.015086	-1.51425	77.5396	89.9399
1	0.5	2	0.2	0	0.6	5	Imp	2	0.00206638	-0.0078995	15.522	70.0208	96.9
1	0.5	2	0.2	0.3	0.6	5	Imp	2	-0.00376753	0.00762205	2.70203	69.3892	93.65
1	0.5	2	0.2	0.6	0.6	5	Imp	2	-0.00225761	0.000790098	-3.96803	76.4009	89.95
1	0.5	2	0.4	0	0.6	5	Imp	2	-0.00296201	0.00620774	12.2276	72.205	97.05
1	0.5	2	0.4	0.3	0.6	5	Imp	2	-0.00249075	0.00393025	4.92852	71.5721	94.55
1	0.5	2	0.4	0.6	0.6	5	Imp	2	-0.00437563	0.00648242	-5.14871	76.4756	90.4452
1	1	0.5	0.2	0	0.6	5	Imp	2	0.00475012	-0.016072	10.1902	69.3477	96.85
1	1	0.5	0.2	0.3	0.6	5	Imp	2	0.00630652	-0.0216615	2.26504	68.2117	93.45
1	1	0.5	0.2	0.6	0.6	5	Imp	2	0.00158501	-0.0110942	-5.50908	74.6986	89.5448
1	1	0.5	0.4	0	0.6	5	Imp	2	0.00260197	-0.0104297	13.1586	69.673	96.7
1	1	0.5	0.4	0.3	0.6	5	Imp	2	0.0115426	-0.0380252	-0.825856	69.7996	92.8964
1	1	0.5	0.4	0.6	0.6	5	Imp	2	0.0110061	-0.0401629	-6.37529	74.5117	88.35
1	1	1	0.2	0	0.6	5	Imp	2	0.00190007	-0.00768052	14.2008	69.9058	97.55
1	1	1	0.2	0.3	0.6	5	Imp	2	0.00237968	-0.0101853	4.576	66.5846	93.8
1	1	1	0.2	0.6	0.6	5	Imp	2	-0.00210978	-0.000262675	-6.58598	71.6406	88.9945
1	1	1	0.4	0	0.6	5	Imp	2	-0.000656531	-0.000811831	14.5544	72.6069	97.3
1	1	1	0.4	0.3	0.6	5	Imp	2	0.00541402	-0.0194807	5.51654	70.2584	93.95
1	1	1	0.4	0.6	0.6	5	Imp	2	0.00689076	-0.0265835	-2.57843	74.7797	90.35
1	1	2	0.2	0	0.6	5	Imp	2	-0.00164887	0.00264446	14.2048	71.7107	97.2
1	1	2	0.2	0.3	0.6	5	Imp	2	-0.00186186	0.00209117	4.00934	67.2617	94.1
1	1	2	0.2	0.6	0.6	5	Imp	2	-0.00217719	0.000453888	-4.95131	72.9362	89.2
1	1	2	0.4	0	0.6	5	Imp	2	-0.000413103	-0.0011427	16.3575	72.4407	97.65
1	1	2	0.4	0.3	0.6	5	Imp	2	0.000382066	-0.00475207	5.07377	69.7471	93.95
1	1	2	0.4	0.6	0.6	5	Imp	2	-0.00842467	0.017909	-4.28572	75.6587	89.7949
1	2	0.5	0.2	0	0.6	5	Imp	2	0.00345502	-0.012398	11.9774	70.6846	96.95
1	2	0.5	0.2	0.3	0.6	5	Imp	2	0.000866132	-0.00623674	2.3095	68.1661	93.55
1	2	0.5	0.2	0.6	0.6	5	Imp	2	-0.000144895	-0.00641495	-3.7032	71.6289	89.25
1	2	0.5	0.4	0	0.6	5	Imp	2	-0.0028547	0.00487044	10.9913	69.8168	96.2
1	2	0.5	0.4	0.3	0.6	5	Imp	2	0.00538185	-0.0211021	-2.12566	67.9349	92.55
1	2	0.5	0.4	0.6	0.6	5	Imp	2	0.00967486	-0.03771	-7.22997	72.6583	88.65
1	2	1	0.2	0	0.6	5	Imp	2	0.00348798	-0.0124454	10.978	69.1634	97.0485
1	2	1	0.2	0.3	0.6	5	Imp	2	0.00143547	-0.00777723	2.49062	66.5651	93.25
1	2	1	0.2	0.6	0.6	5	Imp	2	0.00050317	-0.00822525	-4.01646	70.573	89.3
1	2	1	0.4	0	0.6	5	Imp	2	0.000242964	-0.00378494	11.9297	71.3104	96.5
1	2	1	0.4	0.3	0.6	5	Imp	2	0.00479748	-0.0186763	-0.566849	68.6196	93.0465
1	2	1	0.4	0.6	0.6	5	Imp	2	0.000963483	-0.0113567	-5.48652	72.4161	89.1
1	2	2	0.2	0	0.6	5	Imp	2	0.00021902	-0.00286165	15.0065	70.4929	97.35
1	2	2	0.2	0.3	0.6	5	Imp	2	0.00145875	-0.00744513	4.36005	66.218	93.95
1	2	2	0.2	0.6	0.6	5	Imp	2	-0.000127755	-0.0061977	-8.07647	70.6701	88.7444
1	2	2	0.4	0	0.6	5	Imp	2	0.00193422	-0.0082302	14.735	72.4879	97.2
1	2	2	0.4	0.3	0.6	5	Imp	2	0.000156618	-0.00425672	6.76396	69.1267	95.0475
1	2	2	0.4	0.6	0.6	5	Imp	2	-0.000790472	-0.0053534	-5.13553	73.6955	89.4895
-1	0.5	0.5	0.2	0	0.3	10	Imp	2	0.00656851	-0.0199266	9.84737	82.3945	96.1365
-1	0.5	0.5	0.2	0.3	0.3	10	Imp	2	0.00140726	-0.00573789	-0.73948	83.1962	93.2697
-1	0.5	0.5	0.2	0.6	0.3	10	Imp	2	0.00916033	-0.0291623	-2.68373	85.6728	91.7959
-1	0.5	0.5	0.4	0	0.3	10	Imp	2	0.0121145	-0.0360896	9.34603	83.2498	95.6259
-1	0.5	0.5	0.4	0.3	0.3	10	Imp	2	0.0100044	-0.0305397	1.22477	83.6682	93.427
-1	0.5	0.5	0.4	0.6	0.3	10	Imp	2	-0.000468804	-0.00260608	-3.43936	84.0425	92.25
-1	0.5	1	0.2	0	0.3	10	Imp	2	0.00382137	-0.0119998	9.78639	81.7449	96.2406
-1	0.5	1	0.2	0.3	0.3	10	Imp	2	0.00334201	-0.0111265	-0.791035	83.3583	92.782
-1	0.5	1	0.2	0.6	0.3	10	Imp	2	0.000938043	-0.00551578	-2.74237	84.7202	92.0842
-1	0.5	1	0.4	0	0.3	10	Imp	2	0.00585634	-0.0180097	10.8916	83.3761	96.4877
-1	0.5	1	0.4	0.3	0.3	10	Imp	2	0.00135777	-0.00560383	0.749446	84.5463	93.7375
-1	0.5	1	0.4	0.6	0.3	10	Imp	2	0.0032394	-0.0124921	-2.01665	84.4435	92.1961
-1	0.5	2	0.2	0	0.3	10	Imp	2	0.00717952	-0.0215736	9.64558	82.1689	95.9419
-1	0.5	2	0.2	0.3	0.3	10	Imp	2	-0.00311454	0.00736742	-0.982532	81.7144	92.5852
-1	0.5	2	0.2	0.6	0.3	10	Imp	2	-0.000768108	-0.000531999	-2.81402	84.977	91.8878
-1	0.5	2	0.4	0	0.3	10	Imp	2	0.00624894	-0.0189948	11.369	84.1295	96.1924
-1	0.5	2	0.4	0.3	0.3	10	Imp	2	0.00032075	-0.00253067	-0.106442	83.4635	93.5273
-1	0.5	2	0.4	0.6	0.3	10	Imp	2	0.00216182	-0.00915081	-3.00711	84.4536	92.0341
-1	1	0.5	0.2	0	0.3	10	Imp	2	0.00924527	-0.0276024	10.7223	81.0852	96.4429
-1	1	0.5	0.2	0.3	0.3	10	Imp	2	0.00455415	-0.0146829	0.328881	84.9085	93.6245
-1	1	0.5	0.2	0.6	0.3	10	Imp	2	1.98738e-05	-0.00322268	-2.50615	84.0361	91.9
-1	1	0.5	0.4	0	0.3	10	Imp	2	0.0105963	-0.0317975	11.3482	82.7789	96.2368
-1	1	0.5	0.4	0.3	0.3	10	Imp	2	0.0124841	-0.0378407	0.550716	80.8427	93.0862
-1	1	0.5	0.4	0.6	0.3	10	Imp	2	0.0103373	-0.0337545	-4.20983	85.8893	91.324
-1	1	1	0.2	0	0.3	10	Imp	2	0.00633002	-0.0192366	9.98644	83.5945	96.0361
-1	1	1	0.2	0.3	0.3	10	Imp	2	0.00215548	-0.00791447	-1.33072	84.2647	93.0291
-1	1	1	0.2	0.6	0.3	10	Imp	2	0.000423326	-0.00430173	-2.99118	84.2699	92.4962
-1	1	1	0.4	0	0.3	10	Imp	2	0.00700894	-0.021481	9.71322	82.8813	96.3837
-1	1	1	0.4	0.3	0.3	10	Imp	2	0.00665482	-0.0210027	0.443566	84.6956	93.9318
-1	1	1	0.4	0.6	0.3	10	Imp	2	0.0139572	-0.0434919	-3.31514	85.0273	91.3914
-1	1	2	0.2	0	0.3	10	Imp	2	0.00363485	-0.0114609	10.0444	81.1743	96.2406
-1	1	2	0.2	0.3	0.3	10	Imp	2	-0.000136533	-0.00124726	-1.01035	83.6241	92.485
-1	1	2	0.2	0.6	0.3	10	Imp	2	0.000325313	-0.0038521	-3.05907	84.274	91.988
-1	1	2	0.4	0	0.3	10	Imp	2	0.00760133	-0.0229958	11.3921	83.2954	96.6365
-1	1	2	0.4	0.3	0.3	10	Imp	2	0.00154094	-0.00622833	-0.297705	86.1415	93.5338
-1	1	2	0.4	0.6	0.3	10	Imp	2	-0.0011903	0.000100582	-2.96772	85.2457	91.6
-1	2	0.5	0.2	0	0.3	10	Imp	2	0.00654716	-0.0199366	9.79261	81.3551	96.0902
-1	2	0.5	0.2	0.3	0.3	10	Imp	2	-0.000745288	0.000335117	0.20757	83.8832	93.3266
-1	2	0.5	0.2	0.6	0.3	10	Imp	2	0.000280596	-0.0043168	-3.3774	84.6096	91.4
-1	2	0.5	0.4	0	0.3	10	Imp	2	0.00310949	-0.0104301	11.4223	82.0691	96.9895
-1	2	0.5	0.4	0.3	0.3	10	Imp	2	0.00234479	-0.00913393	-0.1543	81.9835	93.5872
-1	2	0.5	0.4	0.6	0.3	10	Imp	2	0.0036058	-0.0147818	-3.96026	85.1523	91.8838
-1	2	1	0.2	0	0.3	10	Imp	2	0.00708431	-0.02144	10.6324	80.3411	96.391
-1	2	1	0.2	0.3	0.3	10	Imp	2	-0.000274082	-0.0009964	-0.536266	84.7451	93.0758
-1	2	1	0.2	0.6	0.3	10	Imp	2	-0.00055543	-0.00177688	-2.4408	85.2295	91.45
-1	2	1	0.4	0	0.3	10	Imp	2	0.00767587	-0.02346	11.3623	81.8722	96.1867
-1	2	1	0.4	0.3	0.3	10	Imp	2	0.00339534	-0.0118894	0.441042	84.2952	94.0941
-1	2	1	0.4	0.6	0.3	10	Imp	2	-0.000395601	-0.00312219	-4.56783	85.1458	90.982
-1	2	2	0.2	0	0.3	10	Imp	2	0.00477327	-0.0147804	10.2542	81.6467	96.4877
-1	2	2	0.2	0.3	0.3	10	Imp	2	0.00240934	-0.0085724	-0.892528	84.2459	93.0792
-1	2	2	0.2	0.6	0.3	10	Imp	2	-0.000308647	-0.0022103	-2.09416	85.802	92.2923
-1	2	2	0.4	0	0.3	10	Imp	2	0.00966332	-0.0290814	9.64238	81.8621	96.1326
-1	2	2	0.4	0.3	0.3	10	Imp	2	-0.00107715	0.00123866	1.82133	83.9882	94.2886
-1	2	2	0.4	0.6	0.3	10	Imp	2	0.00303608	-0.0126722	-4.3442	84.7133	91.8919
-1	0.5	0.5	0.2	0	0.6	10	Imp	2	0.00777929	-0.0234222	11.4397	57.3207	96.2349
-1	0.5	0.5	0.2	0.3	0.6	10	Imp	2	0.00337733	-0.0114346	-0.700346	56.174	92.8643
-1	0.5	0.5	0.2	0.6	0.6	10	Imp	2	0.0105049	-0.0330545	-2.67026	61.709	91.6875
-1	0.5	0.5	0.4	0	0.6	10	Imp	2	0.0139668	-0.0414801	11.4083	57.4794	96.0341
-1	0.5	0.5	0.4	0.3	0.6	10	Imp	2	0.0118412	-0.035916	1.02541	58.4386	93.2731
-1	0.5	0.5	0.4	0.6	0.6	10	Imp	2	0.00130226	-0.00785292	-3.8657	60.0446	91.8878
-1	0.5	1	0.2	0	0.6	10	Imp	2	0.00413603	-0.0129062	11.8666	57.5602	96.5898
-1	0.5	1	0.2	0.3	0.6	10	Imp	2	0.00444165	-0.0143185	-0.59986	58.9903	93.0827
-1	0.5	1	0.2	0.6	0.6	10	Imp	2	0.00219341	-0.00917552	-3.16766	59.1382	92.042
-1	0.5	1	0.4	0	0.6	10	Imp	2	0.00736717	-0.0223922	14.0983	58.7351	96.5881
-1	0.5	1	0.4	0.3	0.6	10	Imp	2	0.00305903	-0.0105789	1.16027	59.0727	93.5273
-1	0.5	1	0.4	0.6	0.6	10	Imp	2	0.00455282	-0.0163991	-2.48139	62.7047	92.5276
-1	0.5	2	0.2	0	0.6	10	Imp	2	0.00758855	-0.0227568	11.3189	56.4502	96.3409
-1	0.5	2	0.2	0.3	0.6	10	Imp	2	-0.00161545	0.00303487	-0.543416	57.1172	92.4349
-1	0.5	2	0.2	0.6	0.6	10	Imp	2	0.000253129	-0.00351835	-3.53682	60.829	91.337
-1	0.5	2	0.4	0	0.6	10	Imp	2	0.00754105	-0.0227345	15.1657	57.7484	96.831
-1	0.5	2	0.4	0.3	0.6	10	Imp	2	0.00218662	-0.00796218	0.0613764	58.219	93.2798
-1	0.5	2	0.4	0.6	0.6	10	Imp	2	0.00345771	-0.0129436	-3.50035	62.455	92.2768
-1	1	0.5	0.2	0	0.6	10	Imp	2	0.0105337	-0.0313324	11.2134	56.3574	96.2889
-1	1	0.5	0.2	0.3	0.6	10	Imp	2	0.00610308	-0.0191485	0.633769	55.0542	93.199
-1	1	0.5	0.2	0.6	0.6	10	Imp	2	0.00134226	-0.00696289	-1.7932	60.1472	92.3962
-1	1	0.5	0.4	0	0.6	10	Imp	2	0.0124506	-0.0371694	13.4354	58.0774	96.1268
-1	1	0.5	0.4	0.3	0.6	10	Imp	2	0.0144406	-0.0435413	0.0784203	58.4882	92.5163
-1	1	0.5	0.4	0.6	0.6	10	Imp	2	0.0137783	-0.0437115	-3.31791	59.4478	91.4286
-1	1	1	0.2	0	0.6	10	Imp	2	0.00749847	-0.0226118	11.576	56.5715	96.2851
-1	1	1	0.2	0.3	0.6	10	Imp	2	0.00359434	-0.0120554	-0.783979	57.7414	92.8643
-1	1	1	0.2	0.6	0.6	10	Imp	2	0.00153925	-0.00752419	-3.09673	63.034	92.4925
-1	1	1	0.4	0	0.6	10	Imp	2	0.00887986	-0.0269112	12.1683	58.401	96.6382
-1	1	1	0.4	0.3	0.6	10	Imp	2	0.00792363	-0.0247272	0.628621	58.4667	93.4509
-1	1	1	0.4	0.6	0.6	10	Imp	2	0.0158189	-0.0490274	-4.72656	59.6857	90.5168
-1	1	2	0.2	0	0.6	10	Imp	2	0.00409625	-0.0127794	12.7154	56.5354	96.9925
-1	1	2	0.2	0.3	0.6	10	Imp	2	0.00136346	-0.00558584	-0.947303	56.5512	92.0301
-1	1	2	0.2	0.6	0.6	10	Imp	2	0.0016027	-0.00749588	-2.53438	61.9553	92.1922
-1	1	2	0.4	0	0.6	10	Imp	2	0.0090111	-0.0270895	14.208	59.8478	96.7337
-1	1	2	0.4	0.3	0.6	10	Imp	2	0.00293912	-0.0103189	0.285955	56.8837	93.4138
-1	1	2	0.4	0.6	0.6	10	Imp	2	0.0004531	-0.00469411	-3.21947	59.6068	91.8838
-1	2	0.5	0.2	0	0.6	10	Imp	2	0.00783632	-0.023646	11.046	54.858	96.5898
-1	2	0.5	0.2	0.3	0.6	10	Imp	2	0.0010375	-0.00479638	0.710012	56.6425	93.4237
-1	2	0.5	0.2	0.6	0.6	10	Imp	2	0.00163404	-0.0081471	-3.07505	59.8761	91.8459
-1	2	0.5	0.4	0	0.6	10	Imp	2	0.00537652	-0.0169898	12.8568	55.5244	97.0367
-1	2	0.5	0.4	0.3	0.6	10	Imp	2	0.00562367	-0.0186364	-0.371608	56.4903	93.1624
-1	2	0.5	0.4	0.6	0.6	10	Imp	2	0.0081718	-0.028041	-4.38322	58.1187	91.8838
-1	2	1	0.2	0	0.6	10	Imp	2	0.00830586	-0.0249572	12.1212	55.089	96.8405
-1	2	1	0.2	0.3	0.6	10	Imp	2	0.00121884	-0.00532462	-1.13899	57.3963	92.9181
-1	2	1	0.2	0.6	0.6	10	Imp	2	0.000661178	-0.00529957	-3.11541	58.7435	91.5958
-1	2	1	0.4	0	0.6	10	Imp	2	0.00981724	-0.029677	12.8127	56.1938	96.5361
-1	2	1	0.4	0.3	0.6	10	Imp	2	0.0059666	-0.0193779	0.157351	56.6417	93.7312
-1	2	1	0.4	0.6	0.6	10	Imp	2	0.00293704	-0.0128652	-5.06113	58.6495	90.8317
-1	2	2	0.2	0	0.6	10	Imp	2	0.00597889	-0.0182601	11.7878	57.4766	96.5361
-1	2	2	0.2	0.3	0.6	10	Imp	2	0.00379871	-0.0125742	-0.537834	56.5599	93.5143
-1	2	2	0.2	0.6	0.6	10	Imp	2	0.000879312	-0.00562667	-2.21385	57.9117	92.4925
-1	2	2	0.4	0	0.6	10	Imp	2	0.011316	-0.0338955	11.6469	56.7955	96.4859
-1	2	2	0.4	0.3	0.6	10	Imp	2	0.000453277	-0.00327154	1.13979	56.9367	93.9196
-1	2	2	0.4	0.6	0.6	10	Imp	2	0.0047427	-0.0176439	-4.40792	59.856	91.2237
0	0.5	0.5	0.2	0	0.3	10	Imp	2	0.00400634	-0.0125727	8.97847	80.4098	95.9358
0	0.5	0.5	0.2	0.3	0.3	10	Imp	2	-0.000416804	-0.000529801	-0.987012	81.1089	92.8751
0	0.5	0.5	0.2	0.6	0.3	10	Imp	2	0.00671054	-0.0221572	-3.19934	81.7367	91.4414
0	0.5	0.5	0.4	0	0.3	10	Imp	2	0.00789814	-0.0239217	9.80687	81.1172	96.5898
0	0.5	0.5	0.4	0.3	0.3	10	Imp	2	0.00660983	-0.0208336	0.375045	81.5337	93.7813
0	0.5	0.5	0.4	0.6	0.3	10	Imp	2	-0.00548121	0.0117873	-4.44164	82.2834	90.95
0	0.5	1	0.2	0	0.3	10	Imp	2	0.00120725	-0.00450073	8.93025	80.5897	96.1423
0	0.5	1	0.2	0.3	0.3	10	Imp	2	0.00133326	-0.00536963	-0.549974	81.0079	92.7355
0	0.5	1	0.2	0.6	0.3	10	Imp	2	-0.00100904	3.40834e-05	-2.92209	81.6625	91.6834
0	0.5	1	0.4	0	0.3	10	Imp	2	0.00110499	-0.00433407	10.1174	81.532	96.2926
0	0.5	1	0.4	0.3	0.3	10	Imp	2	-0.00136844	0.00215044	-0.198065	82.0129	93.0792
0	0.5	1	0.4	0.6	0.3	10	Imp	2	-0.000435851	-0.00203526	-3.34377	82.1618	91.2913
0	0.5	2	0.2	0	0.3	10	Imp	2	0.00482386	-0.0148239	8.64127	80.312	95.7372
0	0.5	2	0.2	0.3	0.3	10	Imp	2	-0.00475911	0.0120699	-1.01505	80.9494	92.3848
0	0.5	2	0.2	0.6	0.3	10	Imp	2	-0.00276193	0.00514795	-2.84734	81.57	91.3828
0	0.5	2	0.4	0	0.3	10	Imp	2	0.00231869	-0.00770055	10.3632	81.5826	96.2406
0	0.5	2	0.4	0.3	0.3	10	Imp	2	-0.00252536	0.00562307	-0.085798	81.682	92.5201
0	0.5	2	0.4	0.6	0.3	10	Imp	2	-0.00142525	0.0011242	-3.41976	81.9059	91.3413
0	1	0.5	0.2	0	0.3	10	Imp	2	0.00690313	-0.0208846	9.80091	80.1587	96.3946
0	1	0.5	0.2	0.3	0.3	10	Imp	2	0.00385805	-0.0127334	-0.393163	80.8396	93.1727
0	1	0.5	0.2	0.6	0.3	10	Imp	2	-0.000413447	-0.00202099	-3.21566	81.5128	91.3914
0	1	0.5	0.4	0	0.3	10	Imp	2	0.00740777	-0.0226377	10.2134	80.8449	96.6315
0	1	0.5	0.4	0.3	0.3	10	Imp	2	0.0101353	-0.031184	-0.908341	81.4905	92.9359
0	1	0.5	0.4	0.6	0.3	10	Imp	2	0.00880826	-0.0293272	-4.18384	82.1824	91.3957
0	1	1	0.2	0	0.3	10	Imp	2	0.00412036	-0.0129049	8.85398	80.4423	95.8856
0	1	1	0.2	0.3	0.3	10	Imp	2	0.000720248	-0.00381091	-1.27526	81.1056	93.0723
0	1	1	0.2	0.6	0.3	10	Imp	2	-0.00139017	0.000913301	-3.12376	81.727	91.7417
0	1	1	0.4	0	0.3	10	Imp	2	0.00307351	-0.0101319	9.81737	81.0932	96.6884
0	1	1	0.4	0.3	0.3	10	Imp	2	0.00399932	-0.0134193	0.0283569	81.4876	93.8284
0	1	1	0.4	0.6	0.3	10	Imp	2	0.00950244	-0.0307005	-4.11854	82.2746	91.15
0	1	2	0.2	0	0.3	10	Imp	2	0.0010484	-0.00404406	9.01446	80.5972	96.0922
0	1	2	0.2	0.3	0.3	10	Imp	2	-0.00165259	0.00309043	-1.05035	81.0553	92.3347
0	1	2	0.2	0.6	0.3	10	Imp	2	-0.00101421	-1.46777e-05	-3.05666	81.7591	91.5415
0	1	2	0.4	0	0.3	10	Imp	2	0.00315851	-0.0102146	10.2645	81.5382	96.4429
0	1	2	0.4	0.3	0.3	10	Imp	2	-0.000531368	-0.000334364	-0.595257	81.9388	92.9789
0	1	2	0.4	0.6	0.3	10	Imp	2	-0.0034827	0.00665617	-3.3957	82.1846	90.9955
0	2	0.5	0.2	0	0.3	10	Imp	2	0.00439804	-0.0137783	8.72838	79.8226	96.0843
0	2	0.5	0.2	0.3	0.3	10	Imp	2	-0.00136822	0.00207292	-0.635631	80.7274	92.8786
0	2	0.5	0.2	0.6	0.3	10	Imp	2	0.00028913	-0.00431709	-3.24645	81.6532	91.8
0	2	0.5	0.4	0	0.3	10	Imp	2	0.000620811	-0.00329861	10.1065	80.7225	96.7855
0	2	0.5	0.4	0.3	0.3	10	Imp	2	0.00149837	-0.00678213	-1.34986	81.6968	93.0396
0	2	0.5	0.4	0.6	0.3	10	Imp	2	0.00507783	-0.019073	-4.64797	82.2513	91.6917
0	2	1	0.2	0	0.3	10	Imp	2	0.00466536	-0.0144987	9.73039	80.1209	96.0922
0	2	1	0.2	0.3	0.3	10	Imp	2	-0.000807437	0.000490162	-1.21945	80.7903	92.8249
0	2	1	0.2	0.6	0.3	10	Imp	2	-0.000155122	-0.00296741	-3.25961	81.6032	91.25
0	2	1	0.4	0	0.3	10	Imp	2	0.00463428	-0.0147198	10.2771	80.8636	96.6817
0	2	1	0.4	0.3	0.3	10	Imp	2	0.00169131	-0.00705685	-0.264322	81.4724	93.2899
0	2	1	0.4	0.6	0.3	10	Imp	2	-0.00107816	-0.0011521	-4.32398	82.1248	91.6458
0	2	2	0.2	0	0.3	10	Imp	2	0.00230291	-0.00769797	8.99257	80.4166	96.0863
0	2	2	0.2	0.3	0.3	10	Imp	2	0.0016739	-0.00646859	-0.808607	81.0045	93.0291
0	2	2	0.2	0.6	0.3	10	Imp	2	-0.0013027	0.000615717	-3.12477	81.7644	91.7918
0	2	2	0.4	0	0.3	10	Imp	2	0.00565126	-0.0175058	9.83939	81.1209	96.5898
0	2	2	0.4	0.3	0.3	10	Imp	2	-0.00302679	0.00677382	0.712344	81.4616	93.9789
0	2	2	0.4	0.6	0.3	10	Imp	2	-0.000190208	-0.00333407	-4.43555	82.2764	91.55
0	0.5	0.5	0.2	0	0.6	10	Imp	2	0.00458761	-0.0142285	11.3184	56.7629	96.5361
0	0.5	0.5	0.2	0.3	0.6	10	Imp	2	0.000800082	-0.00401615	-0.0273866	58.5443	93.3702
0	0.5	0.5	0.2	0.6	0.6	10	Imp	2	0.00777297	-0.0252383	-3.51336	61.1816	91.7417
0	0.5	0.5	0.4	0	0.6	10	Imp	2	0.00870785	-0.0262354	13.1252	57.7885	96.6901
0	0.5	0.5	0.4	0.3	0.6	10	Imp	2	0.00850223	-0.0262673	2.42028	59.1009	94.1088
0	0.5	0.5	0.4	0.6	0.6	10	Imp	2	-0.00389934	0.00723185	-3.74473	61.4108	91.7918
0	0.5	1	0.2	0	0.6	10	Imp	2	0.00176928	-0.00609765	11.4017	56.9836	96.5915
0	0.5	1	0.2	0.3	0.6	10	Imp	2	0.00217831	-0.00780182	-0.0376908	58.4892	92.6316
0	0.5	1	0.2	0.6	0.6	10	Imp	2	-0.000545108	-0.00133298	-3.42714	61.0131	91.8878
0	0.5	1	0.4	0	0.6	10	Imp	2	0.00174261	-0.00617076	13.3248	58.4622	97.0367
0	0.5	1	0.4	0.3	0.6	10	Imp	2	-0.000165459	-0.00130471	1.72674	59.4577	93.9135
0	0.5	1	0.4	0.6	0.6	10	Imp	2	0.000246565	-0.00402892	-3.31479	61.5459	91.5373
0	0.5	2	0.2	0	0.6	10	Imp	2	0.00524538	-0.0160215	10.6873	57.0106	96.3372
0	0.5	2	0.2	0.3	0.6	10	Imp	2	-0.00421544	0.0105052	-0.50941	58.6547	92.6316
0	0.5	2	0.2	0.6	0.6	10	Imp	2	-0.0023314	0.00388673	-3.23809	60.8627	91.8878
0	0.5	2	0.4	0	0.6	10	Imp	2	0.0027163	-0.00884485	13.6413	58.5309	96.8813
0	0.5	2	0.4	0.3	0.6	10	Imp	2	-0.00190667	0.00381451	0.696645	59.5853	93.0291
0	0.5	2	0.4	0.6	0.6	10	Imp	2	-0.00109558	0.000122891	-3.91376	61.4461	91.6291
0	1	0.5	0.2	0	0.6	10	Imp	2	0.00772334	-0.0232255	11.7349	56.3391	96.7402
0	1	0.5	0.2	0.3	0.6	10	Imp	2	0.00541007	-0.0171905	0.351381	58.3078	93.8191
0	1	0.5	0.2	0.6	0.6	10	Imp	2	0.00134969	-0.0071217	-3.47425	61.1293	91.7959
0	1	0.5	0.4	0	0.6	10	Imp	2	0.0089	-0.0269022	13.5265	56.5924	97.1902
0	1	0.5	0.4	0.3	0.6	10	Imp	2	0.0127731	-0.038755	1.01818	58.994	92.7172
0	1	0.5	0.4	0.6	0.6	10	Imp	2	0.0112872	-0.0364725	-3.33183	61.3037	91.3413
0	1	1	0.2	0	0.6	10	Imp	2	0.0045215	-0.0140435	11.1339	56.7512	96.5361
0	1	1	0.2	0.3	0.6	10	Imp	2	0.00186659	-0.00709169	-0.326056	58.467	93.3602
0	1	1	0.2	0.6	0.6	10	Imp	2	-0.000359908	-0.00208326	-3.59806	61.0751	92.1421
0	1	1	0.4	0	0.6	10	Imp	2	0.00392452	-0.0125644	13.1843	57.8091	97.2403
0	1	1	0.4	0.3	0.6	10	Imp	2	0.00597888	-0.0191007	2.16435	59.1214	94.3605
0	1	1	0.4	0.6	0.6	10	Imp	2	0.0111721	-0.0354984	-3.33397	61.2592	91.6375
0	1	2	0.2	0	0.6	10	Imp	2	0.00160185	-0.00561982	11.3019	57.0438	96.5915
0	1	2	0.2	0.3	0.6	10	Imp	2	-0.000836872	0.000743293	-0.522744	58.6013	92.5388
0	1	2	0.2	0.6	0.6	10	Imp	2	-0.000460311	-0.00164148	-3.57032	61.145	91.8878
0	1	2	0.4	0	0.6	10	Imp	2	0.00372678	-0.0118535	13.4272	58.3587	96.9864
0	1	2	0.4	0.3	0.6	10	Imp	2	0.000677007	-0.00380369	1.0888	59.4922	93.3602
0	1	2	0.4	0.6	0.6	10	Imp	2	-0.00275805	0.0045413	-3.35121	61.5702	91.5373
0	2	0.5	0.2	0	0.6	10	Imp	2	0.00536643	-0.0165357	10.732	55.9704	96.4411
0	2	0.5	0.2	0.3	0.6	10	Imp	2	0.000510497	-0.0033111	0.363714	58.0277	93.2331
0	2	0.5	0.2	0.6	0.6	10	Imp	2	0.00205827	-0.00942674	-3.31569	61.2221	91.5958
0	2	0.5	0.4	0	0.6	10	Imp	2	0.00258774	-0.00892448	12.869	56.1343	97.1357
0	2	0.5	0.4	0.3	0.6	10	Imp	2	0.00489871	-0.0165404	0.725057	58.7597	93.2297
0	2	0.5	0.4	0.6	0.6	10	Imp	2	0.00849455	-0.0289352	-3.87246	61.3349	91.6834
0	2	1	0.2	0	0.6	10	Imp	2	0.00547362	-0.0168059	11.6565	56.3651	96.6917
0	2	1	0.2	0.3	0.6	10	Imp	2	0.000553024	-0.00341576	-0.376611	58.266	93.1693
0	2	1	0.2	0.6	0.6	10	Imp	2	0.00129997	-0.0071786	-3.4167	61.1433	91.4457
0	2	1	0.4	0	0.6	10	Imp	2	0.00616384	-0.0190907	13.6645	56.7216	97.3407
0	2	1	0.4	0.3	0.6	10	Imp	2	0.00426035	-0.0144318	1.70682	58.7896	94.0261
0	2	1	0.4	0.6	0.6	10	Imp	2	0.0015508	-0.00873329	-3.57764	61.215	91.4414
0	2	2	0.2	0	0.6	10	Imp	2	0.00287979	-0.00934207	11.2739	56.7381	96.6365
0	2	2	0.2	0.3	0.6	10	Imp	2	0.00276195	-0.00958982	0.0657379	58.4546	93.2731
0	2	2	0.2	0.6	0.6	10	Imp	2	-0.000186993	-0.00261055	-3.28628	61.2398	92.1421
0	2	2	0.4	0	0.6	10	Imp	2	0.00648875	-0.0198969	13.4151	57.8244	96.991
0	2	2	0.4	0.3	0.6	10	Imp	2	-0.000960039	0.000843034	3.03145	58.9989	94.713
0	2	2	0.4	0.6	0.6	10	Imp	2	0.00130407	-0.00764002	-3.70835	61.3437	91.7417
1	0.5	0.5	0.2	0	0.3	10	Imp	2	0.00175855	-0.00612188	8.38189	84.7352	96.1847
1	0.5	0.5	0.2	0.3	0.3	10	Imp	2	-0.00215983	0.00446981	-1.09777	85.6977	92.7282
1	0.5	0.5	0.2	0.6	0.3	10	Imp	2	0.00439758	-0.0155175	-2.62768	89.0084	91.996
1	0.5	0.5	0.4	0	0.3	10	Imp	2	0.00385854	-0.0123562	7.55276	83.4288	96.3298
1	0.5	0.5	0.4	0.3	0.3	10	Imp	2	0.00391311	-0.0130655	0.748961	85.4085	94.0793
1	0.5	0.5	0.4	0.6	0.3	10	Imp	2	-0.008898	0.0216192	-3.7532	88.127	91.4
1	0.5	1	0.2	0	0.3	10	Imp	2	-0.00135784	0.00286868	8.80539	83.2915	96.0401
1	0.5	1	0.2	0.3	0.3	10	Imp	2	-0.000343909	-0.000565292	-0.811517	84.6991	92.2884
1	0.5	1	0.2	0.6	0.3	10	Imp	2	-0.00374122	0.00789673	-2.71568	88.1601	91.483
1	0.5	1	0.4	0	0.3	10	Imp	2	-0.00274866	0.00674034	9.35809	84.3142	96.0341
1	0.5	1	0.4	0.3	0.3	10	Imp	2	-0.00492307	0.0124109	0.45169	85.0816	93.2832
1	0.5	1	0.4	0.6	0.3	10	Imp	2	-0.00522877	0.0118084	-2.32484	88.6058	91.6458
1	0.5	2	0.2	0	0.3	10	Imp	2	0.0025357	-0.00825524	8.31567	83.787	95.9378
1	0.5	2	0.2	0.3	0.3	10	Imp	2	-0.00665464	0.0175005	-1.17305	84.4315	91.8838
1	0.5	2	0.2	0.6	0.3	10	Imp	2	-0.00534907	0.0125862	-2.8872	87.2945	91.3327
1	0.5	2	0.4	0	0.3	10	Imp	2	-0.00159552	0.00354338	9.92664	84.3762	96.4375
1	0.5	2	0.4	0.3	0.3	10	Imp	2	-0.00562452	0.0145136	-0.468474	84.9917	92.0683
1	0.5	2	0.4	0.6	0.3	10	Imp	2	-0.00576271	0.013592	-3.3039	87.8686	91.5288
1	1	0.5	0.2	0	0.3	10	Imp	2	0.00465875	-0.0144571	9.04409	83.0757	96.1924
1	1	0.5	0.2	0.3	0.3	10	Imp	2	0.00239639	-0.00852033	0.121535	83.7138	93.4739
1	1	0.5	0.2	0.6	0.3	10	Imp	2	-0.00300751	0.00542784	-2.4786	85.5607	91.4957
1	1	0.5	0.4	0	0.3	10	Imp	2	0.00392178	-0.0126576	8.44978	85.2433	95.986
1	1	0.5	0.4	0.3	0.3	10	Imp	2	0.00824113	-0.0256928	0.176788	83.8712	93.4369
1	1	0.5	0.4	0.6	0.3	10	Imp	2	0.005707	-0.0204894	-4.17221	87.642	91.3828
1	1	1	0.2	0	0.3	10	Imp	2	0.001437	-0.00519763	8.70945	82.6187	96.1847
1	1	1	0.2	0.3	0.3	10	Imp	2	-0.000429378	-0.000520618	-1.52988	84.1504	93.0291
1	1	1	0.2	0.6	0.3	10	Imp	2	-0.00309389	0.00578207	-2.83583	84.9089	92.1461
1	1	1	0.4	0	0.3	10	Imp	2	-0.00114244	0.00195219	8.03158	84.2561	96.0321
1	1	1	0.4	0.3	0.3	10	Imp	2	0.00209128	-0.00790826	0.533263	84.7828	93.985
1	1	1	0.4	0.6	0.3	10	Imp	2	0.00810421	-0.0266235	-3.01332	86.2883	91.6291
1	1	2	0.2	0	0.3	10	Imp	2	-0.00150508	0.00328974	8.7986	82.7527	96.1404
1	1	2	0.2	0.3	0.3	10	Imp	2	-0.00273753	0.00620424	-1.13303	84.2643	92.2884
1	1	2	0.2	0.6	0.3	10	Imp	2	-0.00310117	0.00597808	-2.81401	86.1878	91.3914
1	1	2	0.4	0	0.3	10	Imp	2	-0.00099878	0.00174242	10.1991	84.6469	96.3874
1	1	2	0.4	0.3	0.3	10	Imp	2	-0.00294355	0.00663845	-0.101455	85.9907	93.1864
1	1	2	0.4	0.6	0.3	10	Imp	2	-0.00719012	0.017346	-2.63322	85.1828	91.7959
1	2	0.5	0.2	0	0.3	10	Imp	2	0.00260226	-0.00864177	7.99683	84.3755	96.1404
1	2	0.5	0.2	0.3	0.3	10	Imp	2	-0.00222084	0.00453858	-0.0580157	83.3536	93.1761
1	2	0.5	0.2	0.6	0.3	10	Imp	2	-0.00157679	0.000975928	-3.28941	82.5465	91.15
1	2	0.5	0.4	0	0.3	10	Imp	2	-0.00205985	0.00434205	7.93356	83.8423	96.0883
1	2	0.5	0.4	0.3	0.3	10	Imp	2	-0.000295281	-0.00160469	-0.361474	83.8828	93.6937
1	2	0.5	0.4	0.6	0.3	10	Imp	2	0.00110581	-0.00766153	-3.73102	88.1733	91.988
1	2	1	0.2	0	0.3	10	Imp	2	0.00239575	-0.00799681	9.13295	83.0904	96.0902
1	2	1	0.2	0.3	0.3	10	Imp	2	-0.00200981	0.0039618	-0.687958	84.5904	92.9252
1	2	1	0.2	0.6	0.3	10	Imp	2	-0.00282831	0.00471585	-2.35844	84.6722	91.2
1	2	1	0.4	0	0.3	10	Imp	2	0.000995183	-0.00430751	8.49526	83.8934	96.1886
1	2	1	0.4	0.3	0.3	10	Imp	2	0.000449368	-0.00345988	0.32504	83.7292	94.0941
1	2	1	0.4	0.6	0.3	10	Imp	2	-0.00385478	0.00679841	-4.21289	86.7884	90.6266
1	2	2	0.2	0	0.3	10	Imp	2	-0.000110852	-0.000764361	8.89501	83.0455	96.2349
1	2	2	0.2	0.3	0.3	10	Imp	2	0.000565463	-0.00329658	-1.07207	84.5404	92.8321
1	2	2	0.2	0.6	0.3	10	Imp	2	-0.00284129	0.00504113	-2.13036	85.5595	92.2461
1	2	2	0.4	0	0.3	10	Imp	2	0.00157158	-0.00580483	8.24937	85.4761	96.434
1	2	2	0.4	0.3	0.3	10	Imp	2	-0.00447374	0.0109837	1.88213	84.0537	93.8377
1	2	2	0.4	0.6	0.3	10	Imp	2	-0.00165343	0.000849689	-3.98825	85.8401	91.7417
1	0.5	0.5	0.2	0	0.6	10	Imp	2	0.00159595	-0.00569558	8.58787	60.7557	96.2833
1	0.5	0.5	0.2	0.3	0.6	10	Imp	2	-0.00154317	0.00264636	-1.96683	60.774	92.5238
1	0.5	0.5	0.2	0.6	0.6	10	Imp	2	0.00479652	-0.0166892	-2.83399	67.8665	91.8418
1	0.5	0.5	0.4	0	0.6	10	Imp	2	0.00444028	-0.0140757	9.07	61.285	96.5846
1	0.5	0.5	0.4	0.3	0.6	10	Imp	2	0.0045995	-0.0150805	1.19837	61.4356	94.4779
1	0.5	0.5	0.4	0.6	0.6	10	Imp	2	-0.00834766	0.0199615	-3.70191	68.7782	90.9455
1	0.5	1	0.2	0	0.6	10	Imp	2	-0.00137871	0.00291013	9.75833	60.8388	96.1847
1	0.5	1	0.2	0.3	0.6	10	Imp	2	0.000322586	-0.00251981	-1.16698	59.465	92.5815
1	0.5	1	0.2	0.6	0.6	10	Imp	2	-0.00339482	0.00683331	-3.82077	66.8871	90.8726
1	0.5	1	0.4	0	0.6	10	Imp	2	-0.00288537	0.00709904	12.0787	62.0061	96.7871
1	0.5	1	0.4	0.3	0.6	10	Imp	2	-0.00460663	0.0114103	-0.166204	61.0867	92.9074
1	0.5	1	0.4	0.6	0.6	10	Imp	2	-0.00591795	0.0136482	-3.70671	66.9707	91.1824
1	0.5	2	0.2	0	0.6	10	Imp	2	0.0026462	-0.00858241	9.93315	59.2179	96.1847
1	0.5	2	0.2	0.3	0.6	10	Imp	2	-0.00614173	0.0160021	-1.29615	59.6606	92.2807
1	0.5	2	0.2	0.6	0.6	10	Imp	2	-0.0044089	0.00984261	-3.75943	64.3996	90.9273
1	0.5	2	0.4	0	0.6	10	Imp	2	-0.00207355	0.00488404	12.2847	62.0182	96.7823
1	0.5	2	0.4	0.3	0.6	10	Imp	2	-0.00542846	0.0138593	-1.31717	61.1628	92.2267
1	0.5	2	0.4	0.6	0.6	10	Imp	2	-0.00585049	0.0137993	-3.43479	66.8849	91.3741
1	1	0.5	0.2	0	0.6	10	Imp	2	0.00493508	-0.0152636	10.2173	59.6328	96.2926
1	1	0.5	0.2	0.3	0.6	10	Imp	2	0.00316817	-0.0107581	-0.0561333	59.6305	93.4673
1	1	0.5	0.2	0.6	0.6	10	Imp	2	-0.00227206	0.00327461	-3.49892	62.8844	91.0955
1	1	0.5	0.4	0	0.6	10	Imp	2	0.00474054	-0.015044	10.1992	60.6393	96.3728
1	1	0.5	0.4	0.3	0.6	10	Imp	2	0.0104222	-0.0320418	-0.36024	59.2857	92.3848
1	1	0.5	0.4	0.6	0.6	10	Imp	2	0.00765655	-0.0261594	-3.87048	64.7215	92.1922
1	1	1	0.2	0	0.6	10	Imp	2	0.00128387	-0.00478349	9.39833	59.9855	96.3353
1	1	1	0.2	0.3	0.6	10	Imp	2	-0.000285455	-0.000915098	-0.379033	58.279	93.4673
1	1	1	0.2	0.6	0.6	10	Imp	2	-0.00312337	0.00586468	-3.78933	62.5841	91.1367
1	1	1	0.4	0	0.6	10	Imp	2	-0.000940405	0.00132309	9.34286	62.1171	96.3855
1	1	1	0.4	0.3	0.6	10	Imp	2	0.00343873	-0.0118019	1.72927	59.1144	94.3216
1	1	1	0.4	0.6	0.6	10	Imp	2	0.00851648	-0.0279717	-4.54275	62.8722	90.7631
1	1	2	0.2	0	0.6	10	Imp	2	-0.00151175	0.00330131	10.0047	61.597	96.1886
1	1	2	0.2	0.3	0.6	10	Imp	2	-0.00224269	0.00477215	-0.683992	57.0624	92.3347
1	1	2	0.2	0.6	0.6	10	Imp	2	-0.00261524	0.00456783	-3.12808	63.0199	91.0866
1	1	2	0.4	0	0.6	10	Imp	2	-0.00111815	0.00203081	11.8198	62.4637	96.6365
1	1	2	0.4	0.3	0.6	10	Imp	2	-0.00256375	0.00548331	-0.285048	60.9282	93.1017
1	1	2	0.4	0.6	0.6	10	Imp	2	-0.00739492	0.0178374	-3.46509	62.8033	91.3283
1	2	0.5	0.2	0	0.6	10	Imp	2	0.00257046	-0.00856371	8.6568	60.1136	96.287
1	2	0.5	0.2	0.3	0.6	10	Imp	2	-0.00124892	0.00176649	1.15322	57.2409	93.7343
1	2	0.5	0.2	0.6	0.6	10	Imp	2	-3.27704e-05	-0.00353272	-4.62796	61.827	90.8
1	2	0.5	0.4	0	0.6	10	Imp	2	-0.00105573	0.00139843	7.69334	61.1693	96.434
1	2	0.5	0.4	0.3	0.6	10	Imp	2	0.0027597	-0.0104037	0.100167	57.6328	93.4237
1	2	0.5	0.4	0.6	0.6	10	Imp	2	0.00391495	-0.0157062	-2.62693	64.212	92.3385
1	2	1	0.2	0	0.6	10	Imp	2	0.00300806	-0.0097692	10.0514	59.2272	96.2406
1	2	1	0.2	0.3	0.6	10	Imp	2	-0.000921214	0.000818817	-0.420839	56.7557	93.3266
1	2	1	0.2	0.6	0.6	10	Imp	2	-0.00152553	0.000833709	-4.58272	59.7768	91.1456
1	2	1	0.4	0	0.6	10	Imp	2	0.00144571	-0.00564819	9.32058	61.7697	96.2739
1	2	1	0.4	0.3	0.6	10	Imp	2	0.00305064	-0.0109612	0.956094	59.3233	93.9819
1	2	1	0.4	0.6	0.6	10	Imp	2	-0.002191	0.00191548	-4.85291	62.0557	91.0866
1	2	2	0.2	0	0.6	10	Imp	2	-0.000271096	-0.000333895	9.38587	60.6648	96.3855
1	2	2	0.2	0.3	0.6	10	Imp	2	0.00120994	-0.00514902	-0.267291	59.2358	93.1761
1	2	2	0.2	0.6	0.6	10	Imp	2	-0.00237512	0.00372381	-2.24268	63.4125	91.8418
1	2	2	0.4	0	0.6	10	Imp	2	0.0017178	-0.00627542	9.66124	61.9439	96.6851
1	2	2	0.4	0.3	0.6	10	Imp	2	-0.00301019	0.00677906	3.65539	58.6383	94.7844
1	2	2	0.4	0.6	0.6	10	Imp	2	-0.00137847	-7.36117e-05	-5.55859	63.4388	90.9364
-1	0.5	0.5	0.2	0	0.3	20	Imp	2	0.00527542	-0.0156306	9.51461	83.7413	95.99
-1	0.5	0.5	0.2	0.3	0.3	20	Imp	2	0.000361043	-0.00186316	-1.92883	85.269	93.4303
-1	0.5	0.5	0.2	0.6	0.3	20	Imp	2	0.00725126	-0.0221042	-2.24659	86.4981	92.2
-1	0.5	0.5	0.4	0	0.3	20	Imp	2	0.0102976	-0.0300978	12.1705	85.0577	95.3769
-1	0.5	0.5	0.4	0.3	0.3	20	Imp	2	0.00907577	-0.0268666	-0.322355	85.222	93.3333
-1	0.5	0.5	0.4	0.6	0.3	20	Imp	2	-0.00422564	0.0101968	-3.56243	85.3731	93.35
-1	0.5	1	0.2	0	0.3	20	Imp	2	0.00271235	-0.00827008	9.17893	83.429	96.493
-1	0.5	1	0.2	0.3	0.3	20	Imp	2	0.00212785	-0.00687192	-3.59882	85.5091	93.0396
-1	0.5	1	0.2	0.6	0.3	20	Imp	2	-0.000892324	0.0011985	-1.45018	86.026	93.15
-1	0.5	1	0.4	0	0.3	20	Imp	2	0.00396391	-0.0119297	11.5459	85.0842	97.0441
-1	0.5	1	0.4	0.3	0.3	20	Imp	2	0.000469117	-0.00222416	-2.9915	86.429	93.3901
-1	0.5	1	0.4	0.6	0.3	20	Imp	2	0.00140109	-0.00562105	-3.71342	86.3831	93.05
-1	0.5	2	0.2	0	0.3	20	Imp	2	0.00606915	-0.0178547	9.18614	84.1119	95.6957
-1	0.5	2	0.2	0.3	0.3	20	Imp	2	-0.00396921	0.0105891	-3.62487	84.2886	92.4311
-1	0.5	2	0.2	0.6	0.3	20	Imp	2	-0.00198345	0.00429488	-3.71552	86.5656	92.3
-1	0.5	2	0.4	0	0.3	20	Imp	2	0.00509203	-0.0151158	10.3482	85.6481	96.3982
-1	0.5	2	0.4	0.3	0.3	20	Imp	2	-0.000397041	0.000354179	-1.17446	85.3806	93.9348
-1	0.5	2	0.4	0.6	0.3	20	Imp	2	0.000692496	-0.00334535	-0.163405	85.7234	93.45
-1	1	0.5	0.2	0	0.3	20	Imp	2	0.0078654	-0.0230536	8.6179	82.6469	95.3908
-1	1	0.5	0.2	0.3	0.3	20	Imp	2	0.00430506	-0.0131236	-1.90284	86.7531	93.0965
-1	1	0.5	0.2	0.6	0.3	20	Imp	2	-0.00104682	0.00151165	-0.953248	85.8029	92.75
-1	1	0.5	0.4	0	0.3	20	Imp	2	0.00883722	-0.0259618	11.5931	84.6684	95.9819
-1	1	0.5	0.4	0.3	0.3	20	Imp	2	0.0114832	-0.0337689	1.17079	83.3669	92.6205
-1	1	0.5	0.4	0.6	0.3	20	Imp	2	0.00989796	-0.0301548	-0.371585	86.7316	93.15
-1	1	1	0.2	0	0.3	20	Imp	2	0.00521294	-0.0154523	9.43565	84.9563	96.1924
-1	1	1	0.2	0.3	0.3	20	Imp	2	0.000948416	-0.00354191	-1.47657	85.7577	93.3367
-1	1	1	0.2	0.6	0.3	20	Imp	2	-0.00175844	0.00359115	-1.17707	85.3237	93.15
-1	1	1	0.4	0	0.3	20	Imp	2	0.00557666	-0.0166003	12.8461	84.4629	97.2348
-1	1	1	0.4	0.3	0.3	20	Imp	2	0.00528504	-0.0160421	-0.022872	86.2503	94.0911
-1	1	1	0.4	0.6	0.3	20	Imp	2	0.00952855	-0.028852	-2.70413	86.5145	92.3
-1	1	2	0.2	0	0.3	20	Imp	2	0.00257495	-0.00787705	9.14144	82.9984	96.4411
-1	1	2	0.2	0.3	0.3	20	Imp	2	-0.00151323	0.00351271	-3.24201	85.484	92.8858
-1	1	2	0.2	0.6	0.3	20	Imp	2	-0.00169718	0.00348376	-0.979569	85.2958	93
-1	1	2	0.4	0	0.3	20	Imp	2	0.00596349	-0.0176618	11.2404	85.0058	96.5915
-1	1	2	0.4	0.3	0.3	20	Imp	2	0.000355796	-0.0019097	-1.85764	87.5486	93.7406
-1	1	2	0.4	0.6	0.3	20	Imp	2	-0.00291982	0.00671228	-4.05118	86.9644	92.75
-1	2	0.5	0.2	0	0.3	20	Imp	2	0.00508971	-0.0151322	8.5927	83.2629	96.1981
-1	2	0.5	0.2	0.3	0.3	20	Imp	2	-0.0014542	0.00325579	-2.43361	85.7634	93.1864
-1	2	0.5	0.2	0.6	0.3	20	Imp	2	-0.00154737	0.00273441	-3.52972	86.0689	92.3
-1	2	0.5	0.4	0	0.3	20	Imp	2	0.00109705	-0.00384744	10.9045	83.7951	97.239
-1	2	0.5	0.4	0.3	0.3	20	Imp	2	0.00239306	-0.00800682	-1.0745	84.0699	93.3801
-1	2	0.5	0.4	0.6	0.3	20	Imp	2	0.00400718	-0.013486	0.498571	86.129	94.2
-1	2	1	0.2	0	0.3	20	Imp	2	0.00571348	-0.0169136	8.6042	82.1192	96.0441
-1	2	1	0.2	0.3	0.3	20	Imp	2	-0.00101922	0.00204389	-1.85223	86.6935	93.1898
-1	2	1	0.2	0.6	0.3	20	Imp	2	-0.00157721	0.00291481	-1.86611	86.8116	92.4
-1	2	1	0.4	0	0.3	20	Imp	2	0.0060485	-0.0180102	10.8192	84.0657	96.6349
-1	2	1	0.4	0.3	0.3	20	Imp	2	0.00222866	-0.00737942	1.46157	85.9544	94.2269
-1	2	1	0.4	0.6	0.3	20	Imp	2	-0.000275522	-0.00115404	1.02359	85.991	94.35
-1	2	2	0.2	0	0.3	20	Imp	2	0.00368628	-0.011086	9.43179	83.3856	96.391
-1	2	2	0.2	0.3	0.3	20	Imp	2	0.001488	-0.00506098	-1.58266	86.0231	93.7845
-1	2	2	0.2	0.6	0.3	20	Imp	2	-0.00236991	0.00531508	-1.09221	86.7999	93.25
-1	2	2	0.4	0	0.3	20	Imp	2	0.00827131	-0.0243193	12.2821	83.688	96.4824
-1	2	2	0.4	0.3	0.3	20	Imp	2	-0.00191926	0.00458659	-0.414743	85.5477	94.0882
-1	2	2	0.4	0.6	0.3	20	Imp	2	-0.000547488	-0.000301146	-3.04541	86.377	93.6
-1	0.5	0.5	0.2	0	0.6	20	Imp	2	0.00637912	-0.0188115	10.8878	59.229	96.1962
-1	0.5	0.5	0.2	0.3	0.6	20	Imp	2	0.0017853	-0.00595119	-1.30553	57.7422	93.5775
-1	0.5	0.5	0.2	0.6	0.6	20	Imp	2	0.00861208	-0.0260158	-2.39255	62.7678	92.3
-1	0.5	0.5	0.4	0	0.6	20	Imp	2	0.012158	-0.035481	14.2035	59.0908	95.3219
-1	0.5	0.5	0.4	0.3	0.6	20	Imp	2	0.0113973	-0.0335656	0.176381	60.0985	93.0291
-1	0.5	0.5	0.4	0.6	0.6	20	Imp	2	-0.00250819	0.00521789	-3.87042	62.565	93.35
-1	0.5	1	0.2	0	0.6	20	Imp	2	0.00340807	-0.0102781	10.4585	60.4622	96.1404
-1	0.5	1	0.2	0.3	0.6	20	Imp	2	0.00336837	-0.0104335	-3.08083	60.5167	92.7282
-1	0.5	1	0.2	0.6	0.6	20	Imp	2	-6.81449e-05	-0.00116931	-1.42887	60.0123	92.95
-1	0.5	1	0.4	0	0.6	20	Imp	2	0.00548712	-0.0163444	13.5697	60.3034	96.997
-1	0.5	1	0.4	0.3	0.6	20	Imp	2	0.00258664	-0.0083258	-1.7704	60.9713	93.9165
-1	0.5	1	0.4	0.6	0.6	20	Imp	2	0.00265912	-0.00927029	-3.78491	63.4788	93.25
-1	0.5	2	0.2	0	0.6	20	Imp	2	0.0070327	-0.0206275	11.0585	59.678	95.7436
-1	0.5	2	0.2	0.3	0.6	20	Imp	2	-0.002793	0.00721163	-3.24643	58.2276	92.3695
-1	0.5	2	0.2	0.6	0.6	20	Imp	2	-0.00134384	0.0024635	-3.4538	61.9419	92.3962
-1	0.5	2	0.4	0	0.6	20	Imp	2	0.0065222	-0.0192568	12.6014	60.0444	96.2425
-1	0.5	2	0.4	0.3	0.6	20	Imp	2	0.00118214	-0.00420867	-0.927706	60.2041	93.3702
-1	0.5	2	0.4	0.6	0.6	20	Imp	2	0.00175217	-0.00641339	-0.407328	63.3773	93.4
-1	1	0.5	0.2	0	0.6	20	Imp	2	0.00889318	-0.0260116	9.77771	58.1229	95.2929
-1	1	0.5	0.2	0.3	0.6	20	Imp	2	0.00601655	-0.0180353	-1.38044	56.9099	93.1294
-1	1	0.5	0.2	0.6	0.6	20	Imp	2	0.000746556	-0.00362045	-0.941304	62.112	92.7
-1	1	0.5	0.4	0	0.6	20	Imp	2	0.0110072	-0.0322404	11.8582	60.6453	95.7831
-1	1	0.5	0.4	0.3	0.6	20	Imp	2	0.0143906	-0.0421044	2.62949	60.198	92.1726
-1	1	0.5	0.4	0.6	0.6	20	Imp	2	0.0136286	-0.0409039	-0.466293	61.5923	92.4
-1	1	1	0.2	0	0.6	20	Imp	2	0.00633658	-0.0186921	10.8131	58.2341	96.1905
-1	1	1	0.2	0.3	0.6	20	Imp	2	0.00224069	-0.00724558	-0.751881	60.3685	93.6309
-1	1	1	0.2	0.6	0.6	20	Imp	2	-0.000644742	0.000400118	-1.26001	64.2794	92.8
-1	1	1	0.4	0	0.6	20	Imp	2	0.00740031	-0.0218775	14.6312	60.6041	97.3856
-1	1	1	0.4	0.3	0.6	20	Imp	2	0.00797336	-0.0237698	1.4168	59.5023	94.1324
-1	1	1	0.4	0.6	0.6	20	Imp	2	0.0118865	-0.0356505	-3.0124	60.296	92.15
-1	1	2	0.2	0	0.6	20	Imp	2	0.00329409	-0.00995071	10.673	59.1038	96.2889
-1	1	2	0.2	0.3	0.6	20	Imp	2	-0.000435293	0.000428899	-2.27275	57.9314	93.0361
-1	1	2	0.2	0.6	0.6	20	Imp	2	-0.000845483	0.00104736	-0.977473	62.1978	93
-1	1	2	0.4	0	0.6	20	Imp	2	0.00748843	-0.0220806	13.1713	62.1789	96.5949
-1	1	2	0.4	0.3	0.6	20	Imp	2	0.0021725	-0.0071283	-0.0156108	58.6477	94.3775
-1	1	2	0.4	0.6	0.6	20	Imp	2	-0.00134699	0.00217525	-4.23199	61.1455	92.7
-1	2	0.5	0.2	0	0.6	20	Imp	2	0.00648451	-0.0191409	9.82974	56.1979	95.8938
-1	2	0.5	0.2	0.3	0.6	20	Imp	2	0.000369852	-0.00195812	-1.55894	58.4828	93.5807
-1	2	0.5	0.2	0.6	0.6	20	Imp	2	0.000678294	-0.00362708	-3.48086	61.6681	92.2
-1	2	0.5	0.4	0	0.6	20	Imp	2	0.00372554	-0.0114202	11.8476	58.075	97.3407
-1	2	0.5	0.4	0.3	0.6	20	Imp	2	0.0061629	-0.0188277	-0.202126	58.7685	93.2899
-1	2	0.5	0.4	0.6	0.6	20	Imp	2	0.00879909	-0.0272522	0.489769	59.3488	93.7
-1	2	1	0.2	0	0.6	20	Imp	2	0.00661275	-0.0195023	9.78612	57.5227	96.0421
-1	2	1	0.2	0.3	0.6	20	Imp	2	0.00067921	-0.0028167	-1.13969	59.6617	93.5807
-1	2	1	0.2	0.6	0.6	20	Imp	2	0.000466173	-0.00292972	-1.83785	60.2152	92.45
-1	2	1	0.4	0	0.6	20	Imp	2	0.00848953	-0.0250576	12.2548	58.9515	96.3874
-1	2	1	0.4	0.3	0.6	20	Imp	2	0.00589307	-0.0179045	2.51722	58.1987	94.4862
-1	2	1	0.4	0.6	0.6	20	Imp	2	0.00332507	-0.0115216	0.762734	59.8292	94.1
-1	2	2	0.2	0	0.6	20	Imp	2	0.00475102	-0.0141547	10.8179	59.1332	96.1442
-1	2	2	0.2	0.3	0.6	20	Imp	2	0.00274309	-0.00865693	-0.828255	58.3331	93.8253
-1	2	2	0.2	0.6	0.6	20	Imp	2	-0.000866929	0.00101098	-1.15879	59.914	93
-1	2	2	0.4	0	0.6	20	Imp	2	0.0100041	-0.0293306	14.5333	58.8058	96.0784
-1	2	2	0.4	0.3	0.6	20	Imp	2	0.000616192	-0.00270326	0.988712	58.4183	94.7368
-1	2	2	0.4	0.6	0.6	20	Imp	2	0.00162048	-0.00656942	-3.84505	61.7502	93
0	0.5	0.5	0.2	0	0.3	20	Imp	2	0.00275754	-0.00840492	9.28028	82.7563	96.1943
0	0.5	0.5	0.2	0.3	0.3	20	Imp	2	-0.00153195	0.00352849	-3.43314	83.3397	92.678
0	0.5	0.5	0.2	0.6	0.3	20	Imp	2	0.00528402	-0.0165622	-4.25959	83.8598	92
0	0.5	0.5	0.4	0	0.3	20	Imp	2	0.0060222	-0.0178295	10.0712	83.6577	95.9358
0	0.5	0.5	0.4	0.3	0.3	20	Imp	2	0.00516278	-0.0157385	-4.28818	83.8452	92.3308
0	0.5	0.5	0.4	0.6	0.3	20	Imp	2	-0.00793529	0.0207997	-3.54683	84.1826	92.05
0	0.5	1	0.2	0	0.3	20	Imp	2	-1.90767e-05	-0.000435666	8.16347	82.7796	96.2926
0	0.5	1	0.2	0.3	0.3	20	Imp	2	0.000380051	-0.0018626	-3.10892	83.2851	93.2933
0	0.5	1	0.2	0.6	0.3	20	Imp	2	-0.00313168	0.00751668	-3.83906	83.7229	92.1961
0	0.5	1	0.4	0	0.3	20	Imp	2	-0.000369158	0.000514704	9.95523	84.087	96.2926
0	0.5	1	0.4	0.3	0.3	20	Imp	2	-0.00274791	0.00697005	-4.01806	84.0094	92.0723
0	0.5	1	0.4	0.6	0.3	20	Imp	2	-0.00265337	0.00595569	-3.94749	84.1813	91.9
0	0.5	2	0.2	0	0.3	20	Imp	2	0.00370409	-0.0110725	8.49179	82.6759	95.9419
0	0.5	2	0.2	0.3	0.3	20	Imp	2	-0.00573898	0.0156622	-3.11212	83.4019	91.9799
0	0.5	2	0.2	0.6	0.3	20	Imp	2	-0.00450446	0.011466	-4.39791	83.7344	92.3462
0	0.5	2	0.4	0	0.3	20	Imp	2	0.00112171	-0.00371264	9.64689	83.8668	96.4947
0	0.5	2	0.4	0.3	0.3	20	Imp	2	-0.00353351	0.00931354	-2.97665	83.9101	92.7391
0	0.5	2	0.4	0.6	0.3	20	Imp	2	-0.00323282	0.00778595	-3.37763	84.0603	92.4962
0	1	0.5	0.2	0	0.3	20	Imp	2	0.00543135	-0.0160655	8.81087	82.594	95.5912
0	1	0.5	0.2	0.3	0.3	20	Imp	2	0.00288666	-0.00910715	-4.1446	83.0912	92.5889
0	1	0.5	0.2	0.6	0.3	20	Imp	2	-0.00217073	0.0045981	-4.00213	83.8357	91.9
0	1	0.5	0.4	0	0.3	20	Imp	2	0.00526422	-0.0157125	10.5213	83.1783	95.7393
0	1	0.5	0.4	0.3	0.3	20	Imp	2	0.00846884	-0.0252661	-4.18662	83.7992	92.678
0	1	0.5	0.4	0.6	0.3	20	Imp	2	0.00664817	-0.0209779	-3.66668	84.3042	92.65
0	1	1	0.2	0	0.3	20	Imp	2	0.00273041	-0.00832919	9.18762	82.7696	96.2462
0	1	1	0.2	0.3	0.3	20	Imp	2	-0.000511329	0.000598719	-3.58821	83.351	92.8285
0	1	1	0.2	0.6	0.3	20	Imp	2	-0.00315616	0.00749199	-3.73577	83.8396	92.05
0	1	1	0.4	0	0.3	20	Imp	2	0.00127037	-0.00424674	10.3312	83.6691	96.7386
0	1	1	0.4	0.3	0.3	20	Imp	2	0.00272559	-0.00880562	-4.35041	83.8606	92.9359
0	1	1	0.4	0.6	0.3	20	Imp	2	0.00710099	-0.0219644	-3.78703	84.0915	92.6963
0	1	2	0.2	0	0.3	20	Imp	2	-0.000177209	1.77713e-05	8.19578	82.7733	96.2926
0	1	2	0.2	0.3	0.3	20	Imp	2	-0.00279693	0.00718274	-3.44369	83.503	92.9288
0	1	2	0.2	0.6	0.3	20	Imp	2	-0.00304903	0.0072554	-3.75127	83.8041	92.3962
0	1	2	0.4	0	0.3	20	Imp	2	0.00168616	-0.00537448	10.0355	84.0844	96.3928
0	1	2	0.4	0.3	0.3	20	Imp	2	-0.00201265	0.00482643	-3.93891	84.0333	92.574
0	1	2	0.4	0.6	0.3	20	Imp	2	-0.00560899	0.0143931	-4.00186	84.1666	91.8
0	2	0.5	0.2	0	0.3	20	Imp	2	0.00314905	-0.00956193	8.82447	82.3976	95.8979
0	2	0.5	0.2	0.3	0.3	20	Imp	2	-0.0027123	0.00680631	-4.87326	83.0935	92.2384
0	2	0.5	0.2	0.6	0.3	20	Imp	2	-0.00194377	0.00378631	-4.32541	83.8606	92.2
0	2	0.5	0.4	0	0.3	20	Imp	2	-0.00169609	0.0041625	10.4867	82.7642	96.2944
0	2	0.5	0.4	0.3	0.3	20	Imp	2	-1.00981e-05	-0.00124485	-4.61192	83.7548	92.8786
0	2	0.5	0.4	0.6	0.3	20	Imp	2	0.00263201	-0.00969803	-3.36493	84.4816	92.9965
0	2	1	0.2	0	0.3	20	Imp	2	0.00321292	-0.00973282	8.83277	82.5937	95.7916
0	2	1	0.2	0.3	0.3	20	Imp	2	-0.00219799	0.00536907	-4.49561	83.1985	92.4349
0	2	1	0.2	0.6	0.3	20	Imp	2	-0.00225049	0.00472447	-4.04916	83.8247	92.35
0	2	1	0.4	0	0.3	20	Imp	2	0.00247742	-0.00775906	10.3489	83.1971	96.339
0	2	1	0.4	0.3	0.3	20	Imp	2	0.000157261	-0.00158112	-3.87307	83.726	93.0221
0	2	1	0.4	0.6	0.3	20	Imp	2	-0.0030448	0.00661562	-3.69061	84.2938	92.8964
0	2	2	0.2	0	0.3	20	Imp	2	0.00113455	-0.00376155	9.27249	82.7625	96.1943
0	2	2	0.2	0.3	0.3	20	Imp	2	0.000469885	-0.00217343	-3.21059	83.2824	92.8786
0	2	2	0.2	0.6	0.3	20	Imp	2	-0.00314634	0.00744357	-3.68786	83.854	92.35
0	2	2	0.4	0	0.3	20	Imp	2	0.00388749	-0.0117339	10.2767	83.6517	96.3874
0	2	2	0.4	0.3	0.3	20	Imp	2	-0.00406456	0.0106629	-3.72379	83.7766	92.0261
0	2	2	0.4	0.6	0.3	20	Imp	2	-0.0025268	0.00532324	-3.83316	84.1586	92.8
0	0.5	0.5	0.2	0	0.6	20	Imp	2	0.00375689	-0.0112786	10.2434	58.9428	96.3372
0	0.5	0.5	0.2	0.3	0.6	20	Imp	2	-0.000644817	0.000989532	-2.82856	59.5476	92.7711
0	0.5	0.5	0.2	0.6	0.6	20	Imp	2	0.00576137	-0.0179065	-3.50376	61.6517	92
0	0.5	0.5	0.4	0	0.6	20	Imp	2	0.00760772	-0.0223948	12.2717	60.6425	96.5414
0	0.5	0.5	0.4	0.3	0.6	20	Imp	2	0.0065203	-0.0196405	-3.39929	60.4372	92.9288
0	0.5	0.5	0.4	0.6	0.6	20	Imp	2	-0.00653871	0.0167667	-3.81326	61.9008	92.4462
0	0.5	1	0.2	0	0.6	20	Imp	2	0.000736786	-0.00260719	9.70452	59.2597	96.5414
0	0.5	1	0.2	0.3	0.6	20	Imp	2	0.000999752	-0.00363899	-2.64326	59.4588	92.6854
0	0.5	1	0.2	0.6	0.6	20	Imp	2	-0.00265655	0.00616482	-3.72403	61.6454	91.9
0	0.5	1	0.4	0	0.6	20	Imp	2	0.000659082	-0.00245067	12.4456	61.098	97.0382
0	0.5	1	0.4	0.3	0.6	20	Imp	2	-0.00201109	0.00484812	-2.98934	60.6495	92.8607
0	0.5	1	0.4	0.6	0.6	20	Imp	2	-0.0023458	0.00506758	-4.00063	62.0569	92.15
0	0.5	2	0.2	0	0.6	20	Imp	2	0.00440858	-0.0130951	10.0042	59.1227	96.0902
0	0.5	2	0.2	0.3	0.6	20	Imp	2	-0.00521138	0.0141486	-2.74806	59.3711	92.4311
0	0.5	2	0.2	0.6	0.6	20	Imp	2	-0.00414989	0.010463	-4.19978	61.5577	92.1421
0	0.5	2	0.4	0	0.6	20	Imp	2	0.00192487	-0.00602597	12.3622	60.9975	96.8373
0	0.5	2	0.4	0.3	0.6	20	Imp	2	-0.00300962	0.00780505	-1.95195	60.459	92.9719
0	0.5	2	0.4	0.6	0.6	20	Imp	2	-0.00320883	0.00770657	-3.81047	61.8334	92.4
0	1	0.5	0.2	0	0.6	20	Imp	2	0.00670101	-0.0197124	9.74966	58.6318	95.5912
0	1	0.5	0.2	0.3	0.6	20	Imp	2	0.00403851	-0.0124012	-3.46414	59.1814	92.5238
0	1	0.5	0.2	0.6	0.6	20	Imp	2	-0.000799074	0.00067427	-4.04966	61.6537	91.85
0	1	0.5	0.4	0	0.6	20	Imp	2	0.00737538	-0.0217871	11.6768	59.913	96.4357
0	1	0.5	0.4	0.3	0.6	20	Imp	2	0.0107806	-0.0319017	-3.79223	60.3182	92.2768
0	1	0.5	0.4	0.6	0.6	20	Imp	2	0.00915774	-0.0281771	-3.18019	61.82	92.45
0	1	1	0.2	0	0.6	20	Imp	2	0.00370703	-0.0111367	10.2685	58.9523	96.3874
0	1	1	0.2	0.3	0.6	20	Imp	2	0.000394773	-0.00199369	-2.98337	59.5309	92.327
0	1	1	0.2	0.6	0.6	20	Imp	2	-0.00231163	0.00507849	-3.68484	61.5839	92.35
0	1	1	0.4	0	0.6	20	Imp	2	0.00274478	-0.00848948	12.7318	60.5523	97.2932
0	1	1	0.4	0.3	0.6	20	Imp	2	0.00407512	-0.0126839	-3.46185	60.4277	92.9754
0	1	1	0.4	0.6	0.6	20	Imp	2	0.0085232	-0.0260657	-4.01247	61.9459	91.85
0	1	2	0.2	0	0.6	20	Imp	2	0.000575945	-0.00214649	9.66339	59.2633	96.5915
0	1	2	0.2	0.3	0.6	20	Imp	2	-0.00216095	0.00536233	-2.89458	59.5674	92.8858
0	1	2	0.2	0.6	0.6	20	Imp	2	-0.00259063	0.00595508	-3.52937	61.6588	92.25
0	1	2	0.4	0	0.6	20	Imp	2	0.00277627	-0.00851811	12.4732	61.1431	96.434
0	1	2	0.4	0.3	0.6	20	Imp	2	-0.00127628	0.00270248	-3.25263	60.6232	92.5126
0	1	2	0.4	0.6	0.6	20	Imp	2	-0.00536602	0.0136877	-4.11011	62.0573	92
0	2	0.5	0.2	0	0.6	20	Imp	2	0.00452343	-0.0135087	9.45089	58.3453	96.046
0	2	0.5	0.2	0.3	0.6	20	Imp	2	-0.00123807	0.0025855	-4.71866	59.204	92.782
0	2	0.5	0.2	0.6	0.6	20	Imp	2	-5.52485e-05	-0.00162226	-4.5346	61.5055	92.1
0	2	0.5	0.4	0	0.6	20	Imp	2	0.00106533	-0.00376754	11.7014	59.107	96.8437
0	2	0.5	0.4	0.3	0.6	20	Imp	2	0.00332988	-0.0108406	-4.84975	60.0612	92.2306
0	2	0.5	0.4	0.6	0.6	20	Imp	2	0.00641324	-0.0205631	-3.11333	62.0356	92.3462
0	2	1	0.2	0	0.6	20	Imp	2	0.00445575	-0.0133036	9.64087	58.5996	95.6914
0	2	1	0.2	0.3	0.6	20	Imp	2	-0.000995836	0.00193117	-3.92111	59.3238	92.8822
0	2	1	0.2	0.6	0.6	20	Imp	2	-0.000879159	0.000803341	-4.03323	61.6857	92.35
0	2	1	0.4	0	0.6	20	Imp	2	0.00457493	-0.0137949	11.3434	59.9037	96.5863
0	2	1	0.4	0.3	0.6	20	Imp	2	0.00259715	-0.00857852	-3.14321	60.1977	93.3735
0	2	1	0.4	0.6	0.6	20	Imp	2	-0.000543825	-0.000557206	-3.14905	61.7935	93.0965
0	2	2	0.2	0	0.6	20	Imp	2	0.00209158	-0.0065135	10.2645	58.9418	96.4877
0	2	2	0.2	0.3	0.6	20	Imp	2	0.00135262	-0.00470042	-2.63434	59.4934	92.5665
0	2	2	0.2	0.6	0.6	20	Imp	2	-0.00215594	0.00461407	-3.59187	61.5967	92.45
0	2	2	0.4	0	0.6	20	Imp	2	0.00526889	-0.0157119	12.4571	60.5701	96.9408
0	2	2	0.4	0.3	0.6	20	Imp	2	-0.00265094	0.00659729	-2.81196	60.3251	93.3266
0	2	2	0.4	0.6	0.6	20	Imp	2	-0.00132634	0.00186347	-3.83141	61.8915	92.9
1	0.5	0.5	0.2	0	0.3	20	Imp	2	0.000352985	-0.00152364	7.84924	86.696	96.2926
1	0.5	0.5	0.2	0.3	0.3	20	Imp	2	-0.00332034	0.00866007	-1.99355	87.3745	92.8357
1	0.5	0.5	0.2	0.6	0.3	20	Imp	2	0.00232339	-0.00804245	-2.33849	90.2673	92.3
1	0.5	0.5	0.4	0	0.3	20	Imp	2	0.00195054	-0.00615114	10.7105	85.7977	96.8358
1	0.5	0.5	0.4	0.3	0.3	20	Imp	2	0.00265342	-0.00849231	-0.931157	87.4188	93.988
1	0.5	0.5	0.4	0.6	0.3	20	Imp	2	-0.01273	0.0344981	-3.50209	90.7354	91.6
1	0.5	1	0.2	0	0.3	20	Imp	2	-0.00248702	0.0066315	7.40835	85.0864	96.2889
1	0.5	1	0.2	0.3	0.3	20	Imp	2	-0.0016019	0.00379648	-3.63436	86.6684	92.6963
1	0.5	1	0.2	0.6	0.3	20	Imp	2	-0.00558129	0.014568	-1.99273	89.5537	92.2
1	0.5	1	0.4	0	0.3	20	Imp	2	-0.00468961	0.0128973	9.70506	86.2183	96.1905
1	0.5	1	0.4	0.3	0.3	20	Imp	2	-0.0058929	0.0159912	-2.87942	86.9817	92.1844
1	0.5	1	0.4	0.6	0.3	20	Imp	2	-0.0073563	0.0194258	-3.4479	89.6304	92.7
1	0.5	2	0.2	0	0.3	20	Imp	2	0.00136056	-0.00435914	7.93681	85.5176	96.1461
1	0.5	2	0.2	0.3	0.3	20	Imp	2	-0.00748097	0.020628	-3.96992	86.1994	91.2281
1	0.5	2	0.2	0.6	0.3	20	Imp	2	-0.00646137	0.0170685	-4.29461	88.684	91.65
1	0.5	2	0.4	0	0.3	20	Imp	2	-0.00280851	0.00754598	8.57759	86.6762	96.4947
1	0.5	2	0.4	0.3	0.3	20	Imp	2	-0.00644544	0.0176507	-2.25932	86.8279	91.984
1	0.5	2	0.4	0.6	0.3	20	Imp	2	-0.00731034	0.0195274	-0.319553	89.2392	92.65
1	1	0.5	0.2	0	0.3	20	Imp	2	0.00332246	-0.0100445	6.65181	85.2184	95.8438
1	1	0.5	0.2	0.3	0.3	20	Imp	2	0.00202871	-0.00662833	-2.28427	85.863	93.4902
1	1	0.5	0.2	0.6	0.3	20	Imp	2	-0.00404472	0.0100704	-0.207031	87.4321	92.4
1	1	0.5	0.4	0	0.3	20	Imp	2	0.00225014	-0.00709558	8.60277	87.0095	96.6382
1	1	0.5	0.4	0.3	0.3	20	Imp	2	0.00717263	-0.0214571	0.915043	86.0261	93.6309
1	1	0.5	0.4	0.6	0.3	20	Imp	2	0.00549369	-0.0175861	-0.150251	89.1685	94.15
1	1	1	0.2	0	0.3	20	Imp	2	0.000253329	-0.00123999	7.92279	84.8528	96.391
1	1	1	0.2	0.3	0.3	20	Imp	2	-0.0016735	0.00395254	-1.43914	85.9462	93.2866
1	1	1	0.2	0.6	0.3	20	Imp	2	-0.00528051	0.0136456	-0.987499	86.5364	92.45
1	1	1	0.4	0	0.3	20	Imp	2	-0.00275213	0.00729402	11.1228	86.4264	97.3367
1	1	1	0.4	0.3	0.3	20	Imp	2	0.000798741	-0.00320371	0.0848675	86.9156	94.3415
1	1	1	0.4	0.6	0.3	20	Imp	2	0.00347144	-0.0115412	-2.5887	88.2158	92.75
1	1	2	0.2	0	0.3	20	Imp	2	-0.00261018	0.0069841	7.39083	84.6434	96.2889
1	1	2	0.2	0.3	0.3	20	Imp	2	-0.00405713	0.010787	-3.26457	86.3104	92.3308
1	1	2	0.2	0.6	0.3	20	Imp	2	-0.00511271	0.0132328	-0.940323	87.6201	92.85
1	1	2	0.4	0	0.3	20	Imp	2	-0.0026773	0.00713177	9.80015	86.5486	96.391
1	1	2	0.4	0.3	0.3	20	Imp	2	-0.00407815	0.0107824	-1.66775	87.8935	93.3868
1	1	2	0.4	0.6	0.3	20	Imp	2	-0.0090605	0.0242742	-3.81219	86.5993	91.55
1	2	0.5	0.2	0	0.3	20	Imp	2	0.00123015	-0.0040888	6.50914	86.4361	95.7479
1	2	0.5	0.2	0.3	0.3	20	Imp	2	-0.00304978	0.00781147	-2.36772	85.6946	92.7856
1	2	0.5	0.2	0.6	0.3	20	Imp	2	-0.00339492	0.00798136	-3.4406	84.5354	92.15
1	2	0.5	0.4	0	0.3	20	Imp	2	-0.004367	0.0117807	8.16725	85.4183	95.8354
1	2	0.5	0.4	0.3	0.3	20	Imp	2	-0.000165556	-0.000709719	-1.0016	85.6719	93.4804
1	2	0.5	0.4	0.6	0.3	20	Imp	2	0.00117565	-0.00542595	0.601302	88.9914	94.45
1	2	1	0.2	0	0.3	20	Imp	2	0.00102987	-0.00350152	6.53786	85.2074	95.8438
1	2	1	0.2	0.3	0.3	20	Imp	2	-0.00271365	0.00688323	-1.94891	86.8809	93.1864
1	2	1	0.2	0.6	0.3	20	Imp	2	-0.00363425	0.00877053	-1.8189	86.3484	92.25
1	2	1	0.4	0	0.3	20	Imp	2	-0.00060977	0.00106755	8.53401	85.7367	96.7888
1	2	1	0.4	0.3	0.3	20	Imp	2	-0.000461285	0.000293335	1.08043	85.6806	94.2828
1	2	1	0.4	0.6	0.3	20	Imp	2	-0.00393065	0.00928372	1.26249	88.0519	94.15
1	2	2	0.2	0	0.3	20	Imp	2	-0.00132476	0.00327581	7.84127	85.5051	96.0421
1	2	2	0.2	0.3	0.3	20	Imp	2	-0.000458544	0.000501031	-1.77583	86.6426	93.3333
1	2	2	0.2	0.6	0.3	20	Imp	2	-0.00483489	0.0123565	-0.678294	86.7979	92.9
1	2	2	0.4	0	0.3	20	Imp	2	-4.09246e-05	-0.00046298	10.8018	87.459	97.2376
1	2	2	0.4	0.3	0.3	20	Imp	2	-0.00545923	0.014723	-0.172783	85.9659	93.34
1	2	2	0.4	0.6	0.3	20	Imp	2	-0.00501852	0.0124801	-2.89097	87.2144	93.2
1	0.5	0.5	0.2	0	0.6	20	Imp	2	0.000448278	-0.0018059	8.81537	62.7463	96.2907
1	0.5	0.5	0.2	0.3	0.6	20	Imp	2	-0.0027383	0.0069888	-1.59253	62.3384	92.7711
1	0.5	0.5	0.2	0.6	0.6	20	Imp	2	0.00285968	-0.00958802	-2.36632	68.3404	92.5
1	0.5	0.5	0.4	0	0.6	20	Imp	2	0.00242981	-0.00754785	11.735	62.3537	97.1328
1	0.5	0.5	0.4	0.3	0.6	20	Imp	2	0.00358957	-0.0112054	-0.741836	62.0125	94.28
1	0.5	0.5	0.4	0.6	0.6	20	Imp	2	-0.0124029	0.0335228	-3.4162	69.5924	91.75
1	0.5	1	0.2	0	0.6	20	Imp	2	-0.00247084	0.00657642	8.43865	62.0735	96.3874
1	0.5	1	0.2	0.3	0.6	20	Imp	2	-0.0011505	0.00249979	-3.11872	60.7258	92.4887
1	0.5	1	0.2	0.6	0.6	20	Imp	2	-0.00588295	0.0154327	-1.51114	68.3992	92.2
1	0.5	1	0.4	0	0.6	20	Imp	2	-0.00485721	0.0133587	11.8966	62.7084	96.7435
1	0.5	1	0.4	0.3	0.6	20	Imp	2	-0.00567152	0.0153347	-2.04519	63.1513	92.5889
1	0.5	1	0.4	0.6	0.6	20	Imp	2	-0.00777779	0.0205886	-3.65977	66.5843	92.15
1	0.5	2	0.2	0	0.6	20	Imp	2	0.00143747	-0.00459296	8.42495	59.6179	96.3946
1	0.5	2	0.2	0.3	0.6	20	Imp	2	-0.00716771	0.0197335	-3.18846	59.6683	91.5832
1	0.5	2	0.2	0.6	0.6	20	Imp	2	-0.00652218	0.017249	-3.70417	64.8125	91.6958
1	0.5	2	0.4	0	0.6	20	Imp	2	-0.00339984	0.0092141	10.003	63.75	96.2889
1	0.5	2	0.4	0.3	0.6	20	Imp	2	-0.0063871	0.0174765	-0.761896	61.7181	92.6242
1	0.5	2	0.4	0.6	0.6	20	Imp	2	-0.00785028	0.0210508	0.0263418	67.8905	92.1961
1	1	0.5	0.2	0	0.6	20	Imp	2	0.00376193	-0.0113087	7.64021	59.7222	95.7937
1	1	0.5	0.2	0.3	0.6	20	Imp	2	0.00319627	-0.00997124	-1.86642	59.9725	93.3901
1	1	0.5	0.2	0.6	0.6	20	Imp	2	-0.00291771	0.00682793	-0.813931	62.7735	92.45
1	1	0.5	0.4	0	0.6	20	Imp	2	0.00328981	-0.0100978	9.19358	62.1754	96.5846
1	1	0.5	0.4	0.3	0.6	20	Imp	2	0.00967874	-0.02865	1.1238	60.0453	93.5338
1	1	0.5	0.4	0.6	0.6	20	Imp	2	0.00769812	-0.0239468	-0.584635	65.9411	93.85
1	1	1	0.2	0	0.6	20	Imp	2	0.000441158	-0.00178679	8.86643	61.6123	96.2387
1	1	1	0.2	0.3	0.6	20	Imp	2	-0.000695548	0.00114683	-1.25191	57.8806	93.3768
1	1	1	0.2	0.6	0.6	20	Imp	2	-0.00446408	0.0113038	-1.25425	62.1305	92.45
1	1	1	0.4	0	0.6	20	Imp	2	-0.00240567	0.00627968	12.3332	64.0112	97.4385
1	1	1	0.4	0.3	0.6	20	Imp	2	0.00226109	-0.00742722	-0.102934	59.549	94.0793
1	1	1	0.4	0.6	0.6	20	Imp	2	0.00464562	-0.0149386	-2.95113	62.9727	92.7464
1	1	2	0.2	0	0.6	20	Imp	2	-0.00258767	0.00691262	8.44863	63.4227	96.4375
1	1	2	0.2	0.3	0.6	20	Imp	2	-0.00340123	0.0089096	-2.65257	56.0585	92.4812
1	1	2	0.2	0.6	0.6	20	Imp	2	-0.00493953	0.0127288	-1.24671	62.7891	92.45
1	1	2	0.4	0	0.6	20	Imp	2	-0.00286232	0.00764062	11.7083	63.319	96.8938
1	1	2	0.4	0.3	0.6	20	Imp	2	-0.00379156	0.00993519	-1.33979	61.1921	93.1397
1	1	2	0.4	0.6	0.6	20	Imp	2	-0.00900027	0.0240794	-3.83915	62.7982	91.7959
1	2	0.5	0.2	0	0.6	20	Imp	2	0.00177384	-0.00565044	7.33571	61.4026	96.048
1	2	0.5	0.2	0.3	0.6	20	Imp	2	-0.00136005	0.00297231	-2.27491	57.1604	92.8858
1	2	0.5	0.2	0.6	0.6	20	Imp	2	-0.00170747	0.00314782	-3.81114	62.937	92.05
1	2	0.5	0.4	0	0.6	20	Imp	2	-0.00278788	0.0072434	8.6507	62.0347	95.8417
1	2	0.5	0.4	0.3	0.6	20	Imp	2	0.00346453	-0.0111354	-1.27468	59.0914	93.3835
1	2	0.5	0.4	0.6	0.6	20	Imp	2	0.0050792	-0.0166374	0.672714	65.3996	94.15
1	2	1	0.2	0	0.6	20	Imp	2	0.00159868	-0.00513509	7.68427	59.098	96.1461
1	2	1	0.2	0.3	0.6	20	Imp	2	-0.00136833	0.00302978	-1.57952	56.597	93.0326
1	2	1	0.2	0.6	0.6	20	Imp	2	-0.00232593	0.00502651	-1.95152	59.4319	92.25
1	2	1	0.4	0	0.6	20	Imp	2	0.00014881	-0.00112541	9.21298	63.1663	96.9347
1	2	1	0.4	0.3	0.6	20	Imp	2	0.00207954	-0.00700954	0.983701	60.612	94.4361
1	2	1	0.4	0.6	0.6	20	Imp	2	-0.00138831	0.00195487	0.700088	63.8497	94.65
1	2	2	0.2	0	0.6	20	Imp	2	-0.00114665	0.00275743	8.83551	62.3913	96.2406
1	2	2	0.2	0.3	0.6	20	Imp	2	0.00040662	-0.00197753	-1.28159	59.6948	93.5241
1	2	2	0.2	0.6	0.6	20	Imp	2	-0.00403762	0.0100574	-1.31774	64.2851	92.9
1	2	2	0.4	0	0.6	20	Imp	2	0.000175346	-0.00110726	12.0298	63.2895	97.3869
1	2	2	0.4	0.3	0.6	20	Imp	2	-0.0036187	0.00942351	0.0574628	59.318	93.8377
1	2	2	0.4	0.6	0.6	20	Imp	2	-0.00405825	0.00968622	-3.50024	63.6312	92.7964
-1	0.5	0.5	0.2	0	0.3	5	Imp	3	0.00697678	-0.0201107	17.0027	80.7799	97.45
-1	0.5	0.5	0.2	0.3	0.3	5	Imp	3	0.00674096	-0.0199936	1.69715	82.3659	93.3
-1	0.5	0.5	0.2	0.6	0.3	5	Imp	3	0.00996984	-0.0301043	-3.86325	84.9746	89.995
-1	0.5	0.5	0.4	0	0.3	5	Imp	3	0.0104511	-0.0300575	13.5516	81.9843	96.9
-1	0.5	0.5	0.4	0.3	0.3	5	Imp	3	0.00854871	-0.0255343	1.16399	81.9147	94.25
-1	0.5	0.5	0.4	0.6	0.3	5	Imp	3	0.00191266	-0.00927479	-5.1766	83.2991	89.75
-1	0.5	1	0.2	0	0.3	5	Imp	3	0.00536663	-0.0156414	16.6596	80.7714	97.45
-1	0.5	1	0.2	0.3	0.3	5	Imp	3	0.00373803	-0.0116267	1.5059	81.992	92.95
-1	0.5	1	0.2	0.6	0.3	5	Imp	3	0.00334389	-0.0117167	-3.20161	83.9809	90.2451
-1	0.5	1	0.4	0	0.3	5	Imp	3	0.00683764	-0.0199539	18.5574	82.8362	97.45
-1	0.5	1	0.4	0.3	0.3	5	Imp	3	0.00568375	-0.0172652	3.44928	83.7563	94.3
-1	0.5	1	0.4	0.6	0.3	5	Imp	3	0.00593211	-0.0196075	-3.94665	83.8385	90.3403
-1	0.5	2	0.2	0	0.3	5	Imp	3	0.00646292	-0.0186205	14.8014	81.349	97.2
-1	0.5	2	0.2	0.3	0.3	5	Imp	3	-0.000612633	0.000346525	1.99797	81.1304	93.25
-1	0.5	2	0.2	0.6	0.3	5	Imp	3	0.000160427	-0.00283625	-2.95293	84.3291	90.0901
-1	0.5	2	0.4	0	0.3	5	Imp	3	0.00837087	-0.0240329	18.6363	83.9651	97.65
-1	0.5	2	0.4	0.3	0.3	5	Imp	3	0.00480772	-0.0147521	2.24872	83.4589	93.6
-1	0.5	2	0.4	0.6	0.3	5	Imp	3	0.0067875	-0.0215523	-2.81289	84.3892	90.5405
-1	1	0.5	0.2	0	0.3	5	Imp	3	0.00575175	-0.0153248	17.5188	79.814	97.2
-1	1	0.5	0.2	0.3	0.3	5	Imp	3	0.0068098	-0.0180486	2.32212	83.7866	93.7
-1	1	0.5	0.2	0.6	0.3	5	Imp	3	0.00451104	-0.0114199	-4.08596	84.3051	90.55
-1	1	0.5	0.4	0	0.3	5	Imp	3	0.00751309	-0.0200709	13.2432	81.8747	96.85
-1	1	0.5	0.4	0.3	0.3	5	Imp	3	0.0146516	-0.0392665	-1.71787	81.938	92.1
-1	1	0.5	0.4	0.6	0.3	5	Imp	3	0.0169984	-0.0460577	-6.11803	84.0514	89.65
-1	1	1	0.2	0	0.3	5	Imp	3	0.00540516	-0.0143939	16.3929	82.0407	96.7
-1	1	1	0.2	0.3	0.3	5	Imp	3	0.00192609	-0.00474424	1.49465	83.5539	93.65
-1	1	1	0.2	0.6	0.3	5	Imp	3	0.00250944	-0.00599845	-5.23647	84.2833	89.95
-1	1	1	0.4	0	0.3	5	Imp	3	0.00947396	-0.0255043	13.9366	82.4812	96.25
-1	1	1	0.4	0.3	0.3	5	Imp	3	0.00744018	-0.0197959	-1.23358	84.0404	93.7
-1	1	1	0.4	0.6	0.3	5	Imp	3	0.0137144	-0.0369693	-6.15827	85.4001	89.9
-1	1	2	0.2	0	0.3	5	Imp	3	0.00288752	-0.0075648	16.4157	80.3939	97.15
-1	1	2	0.2	0.3	0.3	5	Imp	3	-0.00107101	0.00341144	1.60848	82.4492	93.25
-1	1	2	0.2	0.6	0.3	5	Imp	3	-0.00312916	0.00940971	-5.01664	84.7375	89.995
-1	1	2	0.4	0	0.3	5	Imp	3	0.0046477	-0.0124291	15.1503	83.891	97
-1	1	2	0.4	0.3	0.3	5	Imp	3	0.0071903	-0.0190953	0.102797	85.4581	93.3
-1	1	2	0.4	0.6	0.3	5	Imp	3	-0.00135399	0.00391484	-4.19454	85.8874	90.25
-1	2	0.5	0.2	0	0.3	5	Imp	3	0.00453425	-0.0101099	15.8379	82.4216	97.2
-1	2	0.5	0.2	0.3	0.3	5	Imp	3	0.00208731	-0.000334324	2.51333	84.3139	92.9965
-1	2	0.5	0.2	0.6	0.3	5	Imp	3	0.0024112	0.00289538	-4.79538	85.1983	88.7
-1	2	0.5	0.4	0	0.3	5	Imp	3	-0.00125389	0.00870997	16.0258	83.3515	97.2
-1	2	0.5	0.4	0.3	0.3	5	Imp	3	0.00641018	-0.0108365	-0.598533	83.6691	92.6
-1	2	0.5	0.4	0.6	0.3	5	Imp	3	0.0117391	-0.0226602	-6.77883	85.8007	88.3942
-1	2	1	0.2	0	0.3	5	Imp	3	0.00601907	-0.0146379	16.8314	81.4733	97.1
-1	2	1	0.2	0.3	0.3	5	Imp	3	0.00221959	-0.000922904	4.16972	85.4104	93.55
-1	2	1	0.2	0.6	0.3	5	Imp	3	0.0030327	0.00086265	-4.4925	85.88	89.4
-1	2	1	0.4	0	0.3	5	Imp	3	0.00336419	-0.00494335	16.5866	83.2338	97.2
-1	2	1	0.4	0.3	0.3	5	Imp	3	0.00631746	-0.0110784	3.28481	86.5938	93.9
-1	2	1	0.4	0.6	0.3	5	Imp	3	0.00958161	-0.0167211	-6.67965	86.7368	87.8439
-1	2	2	0.2	0	0.3	5	Imp	3	0.00105047	0.000561911	16.5986	82.3495	97.2486
-1	2	2	0.2	0.3	0.3	5	Imp	3	0.00502936	-0.0095409	4.05901	84.7334	93.8
-1	2	2	0.2	0.6	0.3	5	Imp	3	0.00461847	-0.00441902	-3.44972	86.3471	90.3
-1	2	2	0.4	0	0.3	5	Imp	3	0.00604154	-0.0125014	17.466	84.9345	97.7489
-1	2	2	0.4	0.3	0.3	5	Imp	3	0.00115561	0.00393478	4.11199	87.4859	94.2
-1	2	2	0.4	0.6	0.3	5	Imp	3	0.0105005	-0.0194612	-7.32199	87.9336	89.2893
-1	0.5	0.5	0.2	0	0.6	5	Imp	3	0.00825618	-0.0236775	17.2211	65.6654	97.1986
[truncated: 4,319 more rows]
