# Supplementary material for: Simple imputation method for meta-analysis of survival rates when precision information is missing
Source: Res Synth Methods. 2025 Sep 11;16(6):937–52. doi: 10.1017/rsm.2025.10024 (PMC12657670; doi:10.1017/rsm.2025.10024)
Supplement: Maruo et al. supplementary material [file S1759287925100240sup001.zip › Supporting_information_Rcode_Simulation_results/Simulation_4.1_results_reshape.csv]

	mar_sgn	ke	kc	dropr	i2	p_miss_se	R	Method	Year	Bias	Bias_ll	ser	CP
1	-1	0.5	0.5	0.2	0	0.3	5	Imp	1	0.00946889257927297	-0.0356226898432386	79.5100970173977	96.75
2	-1	0.5	0.5	0.2	0.3	0.3	5	Imp	1	0.00384606273871801	-0.0196437566303922	80.3537572716825	94.2
3	-1	0.5	0.5	0.2	0.6	0.3	5	Imp	1	0.00634582937894601	-0.0315763221515865	83.5734230937795	90.2
4	-1	0.5	0.5	0.4	0	0.3	5	Imp	1	0.00718729717409794	-0.0287800762025584	80.1408494255586	97.3
5	-1	0.5	0.5	0.4	0.3	0.3	5	Imp	1	0.009609578018833	-0.0394354818778843	80.1872579103962	93.25
6	-1	0.5	0.5	0.4	0.6	0.3	5	Imp	1	-0.00438465137140498	0.000348385468296075	81.4385499467342	90.3
7	-1	0.5	1	0.2	0	0.3	5	Imp	1	0.00553011760815503	-0.0226153825924035	79.1033826531189	97.15
8	-1	0.5	1	0.2	0.3	0.3	5	Imp	1	0.00236519891703202	-0.0143911006804435	79.8787991846954	94.05
9	-1	0.5	1	0.2	0.6	0.3	5	Imp	1	-0.000168349045585048	-0.00986493513192244	81.9623435621774	90.4952476238119
10	-1	0.5	1	0.4	0	0.3	5	Imp	1	0.00510826652696794	-0.0214172199145781	80.3490530613708	97.6
11	-1	0.5	1	0.4	0.3	0.3	5	Imp	1	0.00365204758600401	-0.0189326108918454	80.5604674043329	94.2
12	-1	0.5	1	0.4	0.6	0.3	5	Imp	1	0.00116129554719102	-0.0155764330808259	82.1879042187627	89.95
13	-1	0.5	2	0.2	0	0.3	5	Imp	1	0.00784063164124094	-0.0300698546518151	80.4324476198333	97.1
14	-1	0.5	2	0.2	0.3	0.3	5	Imp	1	-0.00240350647900101	0.00126760295711781	78.9534734846868	94.0970485242621
15	-1	0.5	2	0.2	0.6	0.3	5	Imp	1	0.001496577507338	-0.015041503874312	82.4773893610225	90.6953476738369
16	-1	0.5	2	0.4	0	0.3	5	Imp	1	0.00244284396222705	-0.0124176083106526	80.8270792417188	97.45
17	-1	0.5	2	0.4	0.3	0.3	5	Imp	1	0.00425698085966197	-0.0205363540856692	80.0546649558469	94.45
18	-1	0.5	2	0.4	0.6	0.3	5	Imp	1	0.000812555535109949	-0.0133784463772399	82.2015105094774	90.5905905905906
19	-1	1	0.5	0.2	0	0.3	5	Imp	1	0.00687652207599798	-0.0350784794351685	76.9584196323761	97.1985992996498
20	-1	1	0.5	0.2	0.3	0.3	5	Imp	1	0.00581442488467798	-0.0347836257242848	81.1600786560228	93.1465732866433
21	-1	1	0.5	0.2	0.6	0.3	5	Imp	1	0.00353752491335002	-0.0311458947250289	81.5447717000562	90.25
22	-1	1	0.5	0.4	0	0.3	5	Imp	1	0.007800801627867	-0.0394877164860213	77.4475996927658	97.6988494247123
23	-1	1	0.5	0.4	0.3	0.3	5	Imp	1	0.00847929485421006	-0.0473957689799286	78.5939307257713	92.9964982491246
24	-1	1	0.5	0.4	0.6	0.3	5	Imp	1	0.00468366673972997	-0.0408693824949545	81.3205795490784	89.3
25	-1	1	1	0.2	0	0.3	5	Imp	1	0.00434315958046805	-0.0246040238997993	79.4228041347367	97.3486743371686
26	-1	1	1	0.2	0.3	0.3	5	Imp	1	-8.67455210330492e-05	-0.0114251900751199	80.8995044442731	93.3
27	-1	1	1	0.2	0.6	0.3	5	Imp	1	0.000457970337996993	-0.0186708477580979	81.5653546039015	89.8949474737369
28	-1	1	1	0.4	0	0.3	5	Imp	1	0.006712385185213	-0.0347549279103272	77.3832914667176	97.35
29	-1	1	1	0.4	0.3	0.3	5	Imp	1	0.00147602727918805	-0.0186095412150022	81.1826287259256	93.2966483241621
30	-1	1	1	0.4	0.6	0.3	5	Imp	1	0.00593366062908407	-0.0419509547263077	81.5463957825099	90.0950475237619
31	-1	1	2	0.2	0	0.3	5	Imp	1	0.00454034448748508	-0.0252318986142639	77.6778717680702	97.85
32	-1	1	2	0.2	0.3	0.3	5	Imp	1	0.00227313712528099	-0.020372161196323	80.7938685990051	93.5
33	-1	1	2	0.2	0.6	0.3	5	Imp	1	0.00157696638437099	-0.0222210367179101	81.7311890475309	90.25
34	-1	1	2	0.4	0	0.3	5	Imp	1	0.00594903076637499	-0.0308837026681932	78.8549739641795	97.8
35	-1	1	2	0.4	0.3	0.3	5	Imp	1	0.00262016452906999	-0.0220481055700821	81.4835672841554	93.4
36	-1	1	2	0.4	0.6	0.3	5	Imp	1	8.69491685170365e-05	-0.0179556731688398	83.2082209975322	89.6
37	-1	2	0.5	0.2	0	0.3	5	Imp	1	0.00581150379143802	-0.055654707921954	77.3668117256094	96.8984492246123
38	-1	2	0.5	0.2	0.3	0.3	5	Imp	1	0.00599025861632196	-0.0633209610539494	79.9934802770018	93.9439439439439
39	-1	2	0.5	0.2	0.6	0.3	5	Imp	1	0.00545190133679896	-0.0666416056887584	79.688564066601	91.85
40	-1	2	0.5	0.4	0	0.3	5	Imp	1	0.00281349972063005	-0.0396852114456894	74.6208107263038	97.15
41	-1	2	0.5	0.4	0.3	0.3	5	Imp	1	0.00963539148581605	-0.0890959365643977	78.3344268311025	93.7
42	-1	2	0.5	0.4	0.6	0.3	5	Imp	1	0.00278176250349205	-0.0596530549528038	78.1021263117263	90.3951975987994
43	-1	2	1	0.2	0	0.3	5	Imp	1	0.00700196342378701	-0.0620690503907164	76.073144846546	96.8
44	-1	2	1	0.2	0.3	0.3	5	Imp	1	0.00573176961710697	-0.0609139631323488	81.4782109983925	94.0970485242621
45	-1	2	1	0.2	0.6	0.3	5	Imp	1	0.00454352075478603	-0.0591490932450911	80.7044992292055	91.7458729364682
46	-1	2	1	0.4	0	0.3	5	Imp	1	0.00523837880841505	-0.0527501764582614	74.9094898957288	97.3
47	-1	2	1	0.4	0.3	0.3	5	Imp	1	0.00536287629420995	-0.0613009582055772	81.0146196796759	93.5967983991996
48	-1	2	1	0.4	0.6	0.3	5	Imp	1	0.00142381839783801	-0.047916864530426	79.4839671756769	90.1450725362681
49	-1	2	2	0.2	0	0.3	5	Imp	1	0.00556241047554096	-0.0522821149262864	76.9364509742995	96.7983991995998
50	-1	2	2	0.2	0.3	0.3	5	Imp	1	0.00510067101423595	-0.0560179941652315	80.410014598126	93.5
51	-1	2	2	0.2	0.6	0.3	5	Imp	1	0.00193517861131698	-0.0423798434779161	81.2700240899991	91.6
52	-1	2	2	0.4	0	0.3	5	Imp	1	0.00848734633116499	-0.0712832688088438	76.5181561057681	97.2986493246623
53	-1	2	2	0.4	0.3	0.3	5	Imp	1	0.00240993650600696	-0.0402461875836291	80.1412637338872	93.75
54	-1	2	2	0.4	0.6	0.3	5	Imp	1	0.00133640408115199	-0.0417347601425773	80.3997026761877	91.2412412412412
55	-1	0.5	0.5	0.2	0	0.6	5	Imp	1	0.00912332356067291	-0.0343871479558356	62.9630843232878	97.15
56	-1	0.5	0.5	0.2	0.3	0.6	5	Imp	1	0.00339586449149998	-0.0181433412632452	62.1524163543586	93.8
57	-1	0.5	0.5	0.2	0.6	0.6	5	Imp	1	0.00473613408870099	-0.0265238631827635	65.3265567714278	90.25
58	-1	0.5	0.5	0.4	0	0.6	5	Imp	1	0.006925665415073	-0.0279612633196974	61.8446925542254	97.25
59	-1	0.5	0.5	0.4	0.3	0.6	5	Imp	1	0.00820814269938697	-0.0343733763050882	61.7345526296412	94.4
60	-1	0.5	0.5	0.4	0.6	0.6	5	Imp	1	-0.005160129383878	0.00223424160617802	64.3044440848318	88.65
61	-1	0.5	1	0.2	0	0.6	5	Imp	1	0.00546594363130803	-0.0223551786879395	63.1125991173483	97.25
62	-1	0.5	1	0.2	0.3	0.6	5	Imp	1	0.001781290307037	-0.0121440923407675	63.1631428029475	95.15
63	-1	0.5	1	0.2	0.6	0.6	5	Imp	1	-0.00389010499743403	0.00177842331415157	64.0038374388817	89.45
64	-1	0.5	1	0.4	0	0.6	5	Imp	1	0.00506918965256198	-0.0212040875992751	63.8666257278961	97.3973973973974
65	-1	0.5	1	0.4	0.3	0.6	5	Imp	1	0.00437119035874001	-0.0211477735816364	63.0184076115346	94.8
66	-1	0.5	1	0.4	0.6	0.6	5	Imp	1	-0.00123821844552596	-0.00809276607049192	65.8378750947558	88.95
67	-1	0.5	2	0.2	0	0.6	5	Imp	1	0.00809155920326199	-0.0309050971365411	62.4212650774047	97
68	-1	0.5	2	0.2	0.3	0.6	5	Imp	1	-0.00274262922241397	0.00246845005675977	61.9982579813441	93.35
69	-1	0.5	2	0.2	0.6	0.6	5	Imp	1	0.00136708154287601	-0.015032791153653	64.1811625423432	90.75
70	-1	0.5	2	0.4	0	0.6	5	Imp	1	0.00232907507431501	-0.0120378299110576	61.8502133444288	97.35
71	-1	0.5	2	0.4	0.3	0.6	5	Imp	1	0.00458323490221701	-0.0216398700012722	62.3785552555829	94.3
72	-1	0.5	2	0.4	0.6	0.6	5	Imp	1	-0.000975285070202059	-0.00825315570446494	64.2656333366264	89.5947973986994
73	-1	1	0.5	0.2	0	0.6	5	Imp	1	0.00746678739973705	-0.0374483601604986	60.2642108226207	97.55
74	-1	1	0.5	0.2	0.3	0.6	5	Imp	1	0.00543267280648096	-0.0329828972744948	60.2886479125292	93.2966483241621
75	-1	1	0.5	0.2	0.6	0.6	5	Imp	1	0.00231462391239501	-0.0264411655563199	63.4245667566084	90.95
76	-1	1	0.5	0.4	0	0.6	5	Imp	1	0.00812167049107804	-0.0407160080856913	60.3240063083301	97.7
77	-1	1	0.5	0.4	0.3	0.6	5	Imp	1	0.00780002936842006	-0.0454011791405385	60.8699441047194	92.1
78	-1	1	0.5	0.4	0.6	0.6	5	Imp	1	0.00326700505259192	-0.0349779482151645	61.8469628985987	89.35
79	-1	1	1	0.2	0	0.6	5	Imp	1	0.00335718936722507	-0.0206024702233492	61.3452844031152	97.4987493746873
80	-1	1	1	0.2	0.3	0.6	5	Imp	1	0.000202953102181991	-0.0120906503320999	64.0002940526231	93.65
81	-1	1	1	0.2	0.6	0.6	5	Imp	1	-0.000661835338973016	-0.0139866422035869	64.6213800266202	90.5452726363182
82	-1	1	1	0.4	0	0.6	5	Imp	1	0.00683016234336409	-0.0350651144136671	60.0887767359876	97.4
83	-1	1	1	0.4	0.3	0.6	5	Imp	1	-5.96064085499615e-05	-0.0122833657078423	62.9409260844648	93.2966483241621
84	-1	1	1	0.4	0.6	0.6	5	Imp	1	0.00679890047175302	-0.0454896429000607	61.7690456750231	90.6453226613307
85	-1	1	2	0.2	0	0.6	5	Imp	1	0.00437014022229198	-0.0246164233098238	61.6143322994472	97.5
86	-1	1	2	0.2	0.3	0.6	5	Imp	1	0.00331707401168202	-0.0247851327623032	62.5502005902034	93.45
87	-1	1	2	0.2	0.6	0.6	5	Imp	1	0.00146262721891399	-0.022673432191336	63.0058605725928	89.25
88	-1	1	2	0.4	0	0.6	5	Imp	1	0.00721560330874393	-0.0362602074513731	62.8734394872561	97.35
89	-1	1	2	0.4	0.3	0.6	5	Imp	1	0.00319258796140898	-0.0246186207816421	62.5777073847009	93.5
90	-1	1	2	0.4	0.6	0.6	5	Imp	1	-0.00101708582777194	-0.0142804069519108	63.6471031333766	90.2
91	-1	2	0.5	0.2	0	0.6	5	Imp	1	0.00603026482301006	-0.0575405601272641	57.381942677858	96.648324162081
92	-1	2	0.5	0.2	0.3	0.6	5	Imp	1	0.00628922236361595	-0.0656854563917395	61.2589984472114	93.6
93	-1	2	0.5	0.2	0.6	0.6	5	Imp	1	0.00673431483279796	-0.0732939685254383	60.4787349901522	92.2
94	-1	2	0.5	0.4	0	0.6	5	Imp	1	0.00384645242637505	-0.0462607954715795	58.1821798779264	97.1485742871436
95	-1	2	0.5	0.4	0.3	0.6	5	Imp	1	0.00868409111530899	-0.0826335819354176	59.3504048385879	93.15
96	-1	2	0.5	0.4	0.6	0.6	5	Imp	1	0.00514032949338405	-0.0746425702247637	58.7435742990727	90.7453726863432
97	-1	2	1	0.2	0	0.6	5	Imp	1	0.00720716435600699	-0.0634463230074362	58.2352306297075	97.15
98	-1	2	1	0.2	0.3	0.6	5	Imp	1	0.00594686608440198	-0.0625165385243387	61.6480840308416	94
99	-1	2	1	0.2	0.6	0.6	5	Imp	1	0.00662322466951304	-0.0728189720710011	60.3046816806573	91.7
100	-1	2	1	0.4	0	0.6	5	Imp	1	0.00587715943562805	-0.0567141118709615	58.6895309504709	97.1485742871436
101	-1	2	1	0.4	0.3	0.6	5	Imp	1	0.00455263794154293	-0.0566615160720372	60.4013669506692	93.1965982991496
102	-1	2	1	0.4	0.6	0.6	5	Imp	1	0.00261182821436701	-0.0540264646114159	59.2646364806078	91.0866299449174
103	-1	2	2	0.2	0	0.6	5	Imp	1	0.00535278675343698	-0.0507414293476265	60.5775107059622	97.0485242621311
104	-1	2	2	0.2	0.3	0.6	5	Imp	1	0.00543012066368898	-0.0599090217748515	62.7794413015117	93.4467233616808
105	-1	2	2	0.2	0.6	0.6	5	Imp	1	0.00221871069388702	-0.0448579733008061	61.0136859329159	91.1
106	-1	2	2	0.4	0	0.6	5	Imp	1	0.00895877554802293	-0.0739692515479238	59.6102920619653	96.9984992496248
107	-1	2	2	0.4	0.3	0.6	5	Imp	1	0.00262849986431302	-0.0427213127293691	61.4026098120172	93.9469734867434
108	-1	2	2	0.4	0.6	0.6	5	Imp	1	0.00129193403810801	-0.0416861323776971	61.2443981512671	91.3456728364182
163	0	0.5	0.5	0.2	0	0.3	5	Imp	1	0.00789867257652399	-0.0305675016682556	79.2333250421606	96.8
164	0	0.5	0.5	0.2	0.3	0.3	5	Imp	1	0.00253406768720399	-0.0155642571667742	78.3232934048637	94.05
165	0	0.5	0.5	0.2	0.6	0.3	5	Imp	1	0.00523721881432304	-0.0282144128883515	80.446601180148	90.1
166	0	0.5	0.5	0.4	0	0.3	5	Imp	1	0.004620652143694	-0.0204447148987753	79.5702212576398	97.15
167	0	0.5	0.5	0.4	0.3	0.3	5	Imp	1	0.00865741396661301	-0.0365611471079202	78.5701978185541	93.05
168	0	0.5	0.5	0.4	0.6	0.3	5	Imp	1	-0.00329227532759691	-0.00325729134669095	80.6875587397032	89.95
169	0	0.5	1	0.2	0	0.3	5	Imp	1	0.00406020901330195	-0.0178248982165895	79.2801184030273	97.15
170	0	0.5	1	0.2	0.3	0.3	5	Imp	1	0.00138272848245202	-0.0113408263156355	78.4810119549467	93.85
171	0	0.5	1	0.2	0.6	0.3	5	Imp	1	-0.00114351469451501	-0.00702931136492846	80.5307823270247	89.9949974987494
172	0	0.5	1	0.4	0	0.3	5	Imp	1	0.00268948815818293	-0.0136167448242681	79.7205820689675	97.15
173	0	0.5	1	0.4	0.3	0.3	5	Imp	1	0.00235636501450498	-0.0150011376657674	78.617472990846	93.5
174	0	0.5	1	0.4	0.6	0.3	5	Imp	1	-0.00104025247867601	-0.00836028394579091	80.7574357610453	90.15
175	0	0.5	2	0.2	0	0.3	5	Imp	1	0.00645618304346895	-0.0255360312776352	79.4456375464852	97.15
176	0	0.5	2	0.2	0.3	0.3	5	Imp	1	-0.003396205984182	0.00436100717430077	78.5881559287078	93.9469734867434
177	0	0.5	2	0.2	0.6	0.3	5	Imp	1	0.000868075165326054	-0.013288815223643	80.3267848179138	90.2451225612806
178	0	0.5	2	0.4	0	0.3	5	Imp	1	0.00061760440149905	-0.00652151428376768	79.7667972873791	97.05
179	0	0.5	2	0.4	0.3	0.3	5	Imp	1	0.00253163886614505	-0.0151065240685673	78.8290868025289	94.3
180	0	0.5	2	0.4	0.6	0.3	5	Imp	1	-0.00153467164010201	-0.00581033183743496	80.6779243477809	90.2402402402402
181	0	1	0.5	0.2	0	0.3	5	Imp	1	0.00643892639163901	-0.0336136037198785	78.3576486549688	97.05
182	0	1	0.5	0.2	0.3	0.3	5	Imp	1	0.00558638696254399	-0.0341811679252548	78.6262157035548	93.0465232616308
183	0	1	0.5	0.2	0.6	0.3	5	Imp	1	0.00335226814508194	-0.031069260970277	79.9714048632857	89.7
184	0	1	0.5	0.4	0	0.3	5	Imp	1	0.00676252501170505	-0.0356314008426514	78.3752175227461	97.5
185	0	1	0.5	0.4	0.3	0.3	5	Imp	1	0.00781058630759701	-0.0452856748799485	78.9594742992745	92.096048024012
186	0	1	0.5	0.4	0.6	0.3	5	Imp	1	0.00570058332777201	-0.0443061447869045	79.2462566300168	89.8
187	0	1	1	0.2	0	0.3	5	Imp	1	0.00385680949616207	-0.0228882699714692	78.9064272853411	97.4487243621811
188	0	1	1	0.2	0.3	0.3	5	Imp	1	-0.000474061233131984	-0.01022407749501	78.5733747695867	93.25
189	0	1	1	0.2	0.6	0.3	5	Imp	1	-0.000284541723251985	-0.0161065431964359	79.8177443362918	89.6948474237118
190	0	1	1	0.4	0	0.3	5	Imp	1	0.00546257476843903	-0.0299176721028471	78.6329864706235	97.05
191	0	1	1	0.4	0.3	0.3	5	Imp	1	0.001511965094393	-0.0190585803501022	79.0969695346593	93.0465232616308
192	0	1	1	0.4	0.6	0.3	5	Imp	1	0.00691958872966003	-0.0458870383455297	79.433750620463	89.4447223611806
193	0	1	2	0.2	0	0.3	5	Imp	1	0.00385927775734707	-0.0226692667655437	79.0048114511341	97.65
194	0	1	2	0.2	0.3	0.3	5	Imp	1	0.00200435889735806	-0.019556943344003	78.9976524336367	93.4
195	0	1	2	0.2	0.6	0.3	5	Imp	1	0.00103131764575703	-0.0206123734008821	79.9256460750277	89.85
196	0	1	2	0.4	0	0.3	5	Imp	1	0.00507262896037997	-0.027608287611093	79.1919805757392	97.65
197	0	1	2	0.4	0.3	0.3	5	Imp	1	0.00255840801776608	-0.0221519964648922	78.8079080683654	93.3
198	0	1	2	0.4	0.6	0.3	5	Imp	1	-0.000402952058154993	-0.0161889184488558	79.6981087918955	89.35
199	0	2	0.5	0.2	0	0.3	5	Imp	1	0.00595460208464804	-0.0568965751202239	77.8412691160084	96.9984992496248
200	0	2	0.5	0.2	0.3	0.3	5	Imp	1	0.00581858091419096	-0.0627647963902995	77.3818803396494	93.7437437437437
201	0	2	0.5	0.2	0.6	0.3	5	Imp	1	0.00598239432792091	-0.0707309751476084	77.8691479364934	92
202	0	2	0.5	0.4	0	0.3	5	Imp	1	0.00277289754731402	-0.0399498538929293	77.5563183482407	97.2
203	0	2	0.5	0.4	0.3	0.3	5	Imp	1	0.00923281844481205	-0.0872970515101776	76.7382015745905	93.8
204	0	2	0.5	0.4	0.6	0.3	5	Imp	1	0.00408986032272707	-0.0659845708365339	77.3738727986473	90.65
205	0	2	1	0.2	0	0.3	5	Imp	1	0.00694742690259897	-0.0619152046348264	78.0335066975272	96.9
206	0	2	1	0.2	0.3	0.3	5	Imp	1	0.00551757654414897	-0.0600981708113588	77.4672670633779	93.8969484742371
207	0	2	1	0.2	0.6	0.3	5	Imp	1	0.00511738435654996	-0.063622561176421	77.9928276404197	91.4457228614307
208	0	2	1	0.4	0	0.3	5	Imp	1	0.00490021169386001	-0.0512068310646514	77.7969178371254	97.3486743371686
209	0	2	1	0.4	0.3	0.3	5	Imp	1	0.00455021160986291	-0.0571104815537873	77.4175725880117	93.3966983491746
210	0	2	1	0.4	0.6	0.3	5	Imp	1	0.00261787207275499	-0.0535970376650758	77.9259418845406	91
211	0	2	2	0.2	0	0.3	5	Imp	1	0.00542874157497397	-0.0515884568721365	78.3082661942093	96.9984992496248
212	0	2	2	0.2	0.3	0.3	5	Imp	1	0.00494330482795002	-0.0555350927094014	77.464195164333	93.3
213	0	2	2	0.2	0.6	0.3	5	Imp	1	0.00189001670963895	-0.043054547699106	77.9664451610412	91.1
214	0	2	2	0.4	0	0.3	5	Imp	1	0.00775210362379097	-0.0667153284043138	78.267958181696	97.0970970970971
215	0	2	2	0.4	0.3	0.3	5	Imp	1	0.002207986607766	-0.039452849075279	77.4290509735683	93.7
216	0	2	2	0.4	0.6	0.3	5	Imp	1	0.00247747781722807	-0.0491705979900772	78.1775403942114	91.4
217	0	0.5	0.5	0.2	0	0.6	5	Imp	1	0.008348618907834	-0.0319479630374626	64.6806357239954	96.9
218	0	0.5	0.5	0.2	0.3	0.6	5	Imp	1	0.00246782947939295	-0.0152426604944322	65.6237785258073	93.3
219	0	0.5	0.5	0.2	0.6	0.6	5	Imp	1	0.00500957707609107	-0.0276706738953295	66.4957424125706	91.2
220	0	0.5	0.5	0.4	0	0.6	5	Imp	1	0.00596543811339301	-0.0249101048908303	66.0881201942721	96.85
221	0	0.5	0.5	0.4	0.3	0.6	5	Imp	1	0.008761404889289	-0.0366158731168172	66.4023423419483	93.6
222	0	0.5	0.5	0.4	0.6	0.6	5	Imp	1	-0.003525558645598	-0.002382276339848	66.3694429284452	91.1455727863932
223	0	0.5	1	0.2	0	0.6	5	Imp	1	0.00440620138838899	-0.0188667752502435	64.858628986267	97.1
224	0	0.5	1	0.2	0.3	0.6	5	Imp	1	0.00150091259902196	-0.0115880901766375	65.5051078609006	93.95
225	0	0.5	1	0.2	0.6	0.6	5	Imp	1	-0.00109398217451706	-0.00725969066577847	66.8701686103515	91
226	0	0.5	1	0.4	0	0.6	5	Imp	1	0.00305403612301502	-0.014707407253395	65.6415889307547	97.3
227	0	0.5	1	0.4	0.3	0.6	5	Imp	1	0.00266395186389501	-0.0158315616894814	66.0932617595271	93.75
228	0	0.5	1	0.4	0.6	0.6	5	Imp	1	-0.001290575453048	-0.00769470963069885	67.2863220987798	91.05
229	0	0.5	2	0.2	0	0.6	5	Imp	1	0.00674448882503198	-0.0264549980029571	64.8156781657714	96.7983991995998
230	0	0.5	2	0.2	0.3	0.6	5	Imp	1	-0.00293566003281398	0.00296521717529774	65.6114417416398	93.6
231	0	0.5	2	0.2	0.6	0.6	5	Imp	1	0.000971563846833057	-0.013611615256647	66.9086266005171	91.4
232	0	0.5	2	0.4	0	0.6	5	Imp	1	0.000947926086997009	-0.00750709500009161	65.4294541440462	97.4
233	0	0.5	2	0.4	0.3	0.6	5	Imp	1	0.00294679640806705	-0.0163830063765903	66.0810437783312	93.8
234	0	0.5	2	0.4	0.6	0.6	5	Imp	1	-0.000733536109881028	-0.00856282556478893	66.9935863479913	91.2
235	0	1	0.5	0.2	0	0.6	5	Imp	1	0.007010236224821	-0.0361245567856084	64.3800136382677	96.6983491745873
236	0	1	0.5	0.2	0.3	0.6	5	Imp	1	0.00531607574161497	-0.0330770079296447	63.6894261405546	93.7437437437437
237	0	1	0.5	0.2	0.6	0.6	5	Imp	1	0.00271057028773203	-0.0290462542595979	65.4824981444454	90.55
238	0	1	0.5	0.4	0	0.6	5	Imp	1	0.007593151795382	-0.0392807723498013	63.4236810054354	96.7983991995998
239	0	1	0.5	0.4	0.3	0.6	5	Imp	1	0.00871286518914305	-0.0491047236157985	63.3952035283701	92.05
240	0	1	0.5	0.4	0.6	0.6	5	Imp	1	0.00617822940556401	-0.0458133941838955	64.6887662123463	89.95
241	0	1	1	0.2	0	0.6	5	Imp	1	0.00427408124037099	-0.0247926063897892	64.3597731008509	96.9484742371186
242	0	1	1	0.2	0.3	0.6	5	Imp	1	-0.000832619112736022	-0.00886595877211005	63.5233095134376	93.2
243	0	1	1	0.2	0.6	0.6	5	Imp	1	-0.000989104011451025	-0.0137985235019029	65.1045542277615	90.7
244	0	1	1	0.4	0	0.6	5	Imp	1	0.00591183251308902	-0.0319279683116871	65.0771468063604	96.7983991995998
245	0	1	1	0.4	0.3	0.6	5	Imp	1	0.001219191000564	-0.0180402337649221	64.0302388361104	93.1465732866433
246	0	1	1	0.4	0.6	0.6	5	Imp	1	0.00614192039997108	-0.0430930033487517	65.4994511238167	90.85
247	0	1	2	0.2	0	0.6	5	Imp	1	0.00423471935224606	-0.0243946348035737	64.4979277847995	97.1
248	0	1	2	0.2	0.3	0.6	5	Imp	1	0.00162300575982099	-0.0182342261101731	63.6586986958252	93.95
249	0	1	2	0.2	0.6	0.6	5	Imp	1	0.000456936490255022	-0.018664524437883	65.0016048907083	90.7453726863432
250	0	1	2	0.4	0	0.6	5	Imp	1	0.00542112250733395	-0.029233096477123	65.2054934034811	96.85
251	0	1	2	0.4	0.3	0.6	5	Imp	1	0.002257744040851	-0.0211299493308421	63.8165487557037	93.5
252	0	1	2	0.4	0.6	0.6	5	Imp	1	-0.0014412493887529	-0.0122318428630028	65.7110554019492	90.3
253	0	2	0.5	0.2	0	0.6	5	Imp	1	0.00643459037498206	-0.0589860716556141	62.6732660989528	97.2
254	0	2	0.5	0.2	0.3	0.6	5	Imp	1	0.00540811692129095	-0.0609742052614495	63.1652870325625	93.1
255	0	2	0.5	0.2	0.6	0.6	5	Imp	1	0.00589539647353698	-0.0704029530281083	63.9505761214472	91.25
256	0	2	0.5	0.4	0	0.6	5	Imp	1	0.00293464396175103	-0.0401536312574093	61.3636680884325	96.95
257	0	2	0.5	0.4	0.3	0.6	5	Imp	1	0.00933557042315503	-0.0880319822790876	62.0866334879991	92.85
258	0	2	0.5	0.4	0.6	0.6	5	Imp	1	0.00480461398944299	-0.0702456631357438	62.9861618968515	91.05
259	0	2	1	0.2	0	0.6	5	Imp	1	0.00742749277391097	-0.0641639864539063	63.3595689709104	97.15
260	0	2	1	0.2	0.3	0.6	5	Imp	1	0.00505480518731705	-0.0579427617184087	63.3245821151809	93.0965482741371
261	0	2	1	0.2	0.6	0.6	5	Imp	1	0.00480180792998997	-0.0629392780957909	64.0443618894316	91.2956478239119
262	0	2	1	0.4	0	0.6	5	Imp	1	0.005212306883978	-0.0521264130605115	62.6449794038428	97.5987993996999
263	0	2	1	0.4	0.3	0.6	5	Imp	1	0.00452669655932991	-0.0573608858106773	63.0042595260161	93.043043043043
264	0	2	1	0.4	0.6	0.6	5	Imp	1	0.00269085301428895	-0.054400771963486	63.8329136625764	91.0955477738869
265	0	2	2	0.2	0	0.6	5	Imp	1	0.00575076033706301	-0.0527886790539664	63.2168201602656	97.4
266	0	2	2	0.2	0.3	0.6	5	Imp	1	0.00404382739382603	-0.0504193261057313	63.1266225534914	93
267	0	2	2	0.2	0.6	0.6	5	Imp	1	0.00151994764166596	-0.0412649685414161	64.1970397078239	90.6953476738369
268	0	2	2	0.4	0	0.6	5	Imp	1	0.00816512411422998	-0.0684828890356739	63.75273839458	97.6
269	0	2	2	0.4	0.3	0.6	5	Imp	1	0.00168717040870903	-0.037140721309509	63.4548448500431	93.3433433433433
270	0	2	2	0.4	0.6	0.6	5	Imp	1	0.00206725174056699	-0.0476824390285271	64.3815651115629	91.2368552829244
271	1	0.5	0.5	0.2	0	0.3	5	Imp	1	0.00655771063162192	-0.0262000850073536	83.098695196067	96.8
272	1	0.5	0.5	0.2	0.3	0.3	5	Imp	1	0.00157144432480094	-0.0123081400316852	83.4298363167428	94.05
273	1	0.5	0.5	0.2	0.6	0.3	5	Imp	1	0.00338492570590399	-0.0221870003374215	88.3970961178226	89.95
274	1	0.5	0.5	0.4	0	0.3	5	Imp	1	0.00333746339601904	-0.0162166119075283	82.0053526516228	97.3
275	1	0.5	0.5	0.4	0.3	0.3	5	Imp	1	0.00615303783251897	-0.0283483519421652	82.9588521060486	92.7963981990996
276	1	0.5	0.5	0.4	0.6	0.3	5	Imp	1	-0.00768453805687097	0.010943616064248	87.9336481452084	89.6448224112056
277	1	0.5	1	0.2	0	0.3	5	Imp	1	0.00249751209829796	-0.0126691586264974	81.8124443661684	96.9
278	1	0.5	1	0.2	0.3	0.3	5	Imp	1	0.000199824821320971	-0.00734837563699453	82.7845167195712	93.75
279	1	0.5	1	0.2	0.6	0.3	5	Imp	1	-0.00337974932588903	0.000313400531456565	86.6156806148274	89.9
280	1	0.5	1	0.4	0	0.3	5	Imp	1	0.000718532019412965	-0.00709489637738714	82.4250353072606	97.2
281	1	0.5	1	0.4	0.3	0.3	5	Imp	1	0.000552937159969957	-0.00892464265401238	83.0325661702276	93.9
282	1	0.5	1	0.4	0.6	0.3	5	Imp	1	-0.00350652667916795	-0.000505702988754853	87.5907759647917	89.3
283	1	0.5	2	0.2	0	0.3	5	Imp	1	0.00487348862885695	-0.0202698369033881	83.0774887312628	97.25
284	1	0.5	2	0.2	0.3	0.3	5	Imp	1	-0.00481788362435898	0.0090828134521258	82.3224119998677	93.7
285	1	0.5	2	0.2	0.6	0.3	5	Imp	1	-0.000944450778428974	-0.00729588897683897	86.0191577312733	90.4
286	1	0.5	2	0.4	0	0.3	5	Imp	1	-0.00108511113773802	-0.000870706482167694	82.5310456121541	96.85
287	1	0.5	2	0.4	0.3	0.3	5	Imp	1	0.00103177749949601	-0.0100414231162962	82.5330438491983	94.2
288	1	0.5	2	0.4	0.6	0.3	5	Imp	1	-0.00363931483892399	0.000976004080790016	86.9761830889404	89.55
289	1	1	0.5	0.2	0	0.3	5	Imp	1	0.00570942791148299	-0.0305399969953185	80.5123813784901	97.0985492746373
290	1	1	0.5	0.2	0.3	0.3	5	Imp	1	0.00525024511014793	-0.0326215442416948	81.0054108763204	93.2966483241621
291	1	1	0.5	0.2	0.6	0.3	5	Imp	1	0.00213090746547895	-0.026132466546975	85.0461091239296	89.95
292	1	1	0.5	0.4	0	0.3	5	Imp	1	0.00627431162825298	-0.0336114115900014	82.0131717091588	97.3
293	1	1	0.5	0.4	0.3	0.3	5	Imp	1	0.00734520684525797	-0.0436207479575786	80.8453442531562	92.096048024012
294	1	1	0.5	0.4	0.6	0.3	5	Imp	1	0.003801074114271	-0.0378419936112865	85.1686175214482	88.9389389389389
295	1	1	1	0.2	0	0.3	5	Imp	1	0.00291689558229502	-0.0191181388911192	80.4454533493595	97.2486243121561
296	1	1	1	0.2	0.3	0.3	5	Imp	1	-0.000902017843110059	-0.00831828747087004	81.238868467188	93.2
297	1	1	1	0.2	0.6	0.3	5	Imp	1	-0.000917246054512044	-0.0136267933614819	83.6999952353818	89.6
298	1	1	1	0.4	0	0.3	5	Imp	1	0.00505776213647602	-0.0281401165503272	81.6948159107404	97.25
299	1	1	1	0.4	0.3	0.3	5	Imp	1	0.000119959955250049	-0.0134003864575323	82.0696598303726	93.2466233116558
300	1	1	1	0.4	0.6	0.3	5	Imp	1	0.00470890546137004	-0.0376229426271897	84.9566880158658	89.8898898898899
301	1	1	2	0.2	0	0.3	5	Imp	1	0.00291017396273008	-0.0188697364427637	80.6984351025361	97.6
302	1	1	2	0.2	0.3	0.3	5	Imp	1	0.00125597554988099	-0.0164156552396131	81.6292183678884	93.4
303	1	1	2	0.2	0.6	0.3	5	Imp	1	-8.69050292989781e-05	-0.016191991790494	84.7332088899372	89.85
304	1	1	2	0.4	0	0.3	5	Imp	1	0.00417521972690593	-0.0239665590110232	81.74480283452	97.55
305	1	1	2	0.4	0.3	0.3	5	Imp	1	0.00155296149556505	-0.0179432275138121	83.0217767466177	93.05
306	1	1	2	0.4	0.6	0.3	5	Imp	1	-0.00181140501903798	-0.0108644190422648	83.9102798380237	89.35
307	1	2	0.5	0.2	0	0.3	5	Imp	1	0.005654826242531	-0.055061345274884	81.0121298729652	96.8984492246123
308	1	2	0.5	0.2	0.3	0.3	5	Imp	1	0.00610150156317091	-0.0642783682243795	79.3252821377965	93.8938938938939
309	1	2	0.5	0.2	0.6	0.3	5	Imp	1	0.00543382916567892	-0.0673117403644483	79.1204312367039	91.45
310	1	2	0.5	0.4	0	0.3	5	Imp	1	0.00326141767038302	-0.0429433929699095	78.917909908297	97
311	1	2	0.5	0.4	0.3	0.3	5	Imp	1	0.00947157874111604	-0.0883111150040377	79.2299697175966	93.75
312	1	2	0.5	0.4	0.6	0.3	5	Imp	1	0.00300692246900103	-0.0615181373389839	83.1519147178777	90.0950475237619
313	1	2	1	0.2	0	0.3	5	Imp	1	0.00674711473803902	-0.0606800039734963	79.4469905819398	96.6
314	1	2	1	0.2	0.3	0.3	5	Imp	1	0.00578022357054397	-0.0613593694519388	81.045074703672	93.9969984992496
315	1	2	1	0.2	0.6	0.3	5	Imp	1	0.00444484277441404	-0.058840189449191	81.3400600082218	91.495747873937
316	1	2	1	0.4	0	0.3	5	Imp	1	0.00519876669892805	-0.0525919504310215	79.6933872738885	97.25
317	1	2	1	0.4	0.3	0.3	5	Imp	1	0.00532529526370495	-0.0612415870248773	79.5216003988103	93.5467733866933
318	1	2	1	0.4	0.6	0.3	5	Imp	1	0.00118113438535794	-0.0467604669525958	82.0079187243243	89.9449724862431
319	1	2	2	0.2	0	0.3	5	Imp	1	0.00509621809370497	-0.0495392699103865	80.1267711250224	96.7483741870935
320	1	2	2	0.2	0.3	0.3	5	Imp	1	0.00497434255032403	-0.0552910919250713	80.9163866753588	93.55
321	1	2	2	0.2	0.6	0.3	5	Imp	1	0.00177270394565998	-0.041337390494026	82.0422511306674	91.6
322	1	2	2	0.4	0	0.3	5	Imp	1	0.00827641976733595	-0.0702200282908738	81.0665071715116	96.8984492246123
323	1	2	2	0.4	0.3	0.3	5	Imp	1	0.00191079317941101	-0.0370533147351191	80.405062316097	93.85
324	1	2	2	0.4	0.6	0.3	5	Imp	1	0.00121284590861603	-0.0413420683254071	81.9343255758823	91.1367050575864
325	1	0.5	0.5	0.2	0	0.6	5	Imp	1	0.00771498989435393	-0.0298837306955216	69.76133064312	96.85
326	1	0.5	0.5	0.2	0.3	0.6	5	Imp	1	0.00289944543244303	-0.0170487579927943	69.7400502933603	93.15
327	1	0.5	0.5	0.2	0.6	0.6	5	Imp	1	0.00255295272327205	-0.0198819142602714	74.8305727730908	90.2451225612806
328	1	0.5	0.5	0.4	0	0.6	5	Imp	1	0.00384594452016296	-0.0178855420327534	69.5177006389773	97.2986493246623
329	1	0.5	0.5	0.4	0.3	0.6	5	Imp	1	0.00742878279859804	-0.0325951666001192	69.1956930901924	93.1
330	1	0.5	0.5	0.4	0.6	0.6	5	Imp	1	-0.00832819877021296	0.0129187553799081	76.0432664916183	89.65
331	1	0.5	1	0.2	0	0.6	5	Imp	1	0.00321159812146399	-0.0150313946022925	69.0647645197291	97.1985992996498
332	1	0.5	1	0.2	0.3	0.6	5	Imp	1	0.000265885176941039	-0.00755026120625846	68.3728563890814	94.1470735367684
333	1	0.5	1	0.2	0.6	0.6	5	Imp	1	-0.00255642063181805	-0.0025807458484195	75.3212928647531	90.5
334	1	0.5	1	0.4	0	0.6	5	Imp	1	0.00182175428116194	-0.0106724522747531	68.7884001064738	97.2986493246623
335	1	0.5	1	0.4	0.3	0.6	5	Imp	1	0.00106238000543901	-0.0111684266374854	69.812145175834	93.05
336	1	0.5	1	0.4	0.6	0.6	5	Imp	1	-0.00663035422542102	0.0099506397101311	75.5644956376385	89.75
337	1	0.5	2	0.2	0	0.6	5	Imp	1	0.004440551214417	-0.0189274092010762	67.2729547594665	97.25
338	1	0.5	2	0.2	0.3	0.6	5	Imp	1	-0.00348918271888099	0.00456661722792173	68.8176196085445	93.15
339	1	0.5	2	0.2	0.6	0.6	5	Imp	1	0.00080033328312501	-0.013456484276094	75.3333908078658	90.6
340	1	0.5	2	0.4	0	0.6	5	Imp	1	-0.00123299960391998	-0.000745942313258641	69.996900876426	96.7483741870935
341	1	0.5	2	0.4	0.3	0.6	5	Imp	1	0.00270809464152799	-0.0159620695247762	69.6388315716823	93.8969484742371
342	1	0.5	2	0.4	0.6	0.6	5	Imp	1	-0.00430114583721908	0.00281537881306704	75.1972505601925	90.2
343	1	1	0.5	0.2	0	0.6	5	Imp	1	0.00627538062641997	-0.0330276553428385	66.1240564862094	96.4982491245623
344	1	1	0.5	0.2	0.3	0.6	5	Imp	1	0.00628657905962593	-0.0372397608540549	66.016832724136	93.7437437437437
345	1	1	0.5	0.2	0.6	0.6	5	Imp	1	0.00426635221078098	-0.0342612370776929	71.2076565483611	91.05
346	1	1	0.5	0.4	0	0.6	5	Imp	1	0.00589797188895202	-0.0326871925778315	65.6854979078153	96.45
347	1	1	0.5	0.4	0.3	0.6	5	Imp	1	0.00765779392173405	-0.0446808561501485	64.7036977302717	92.3423423423423
348	1	1	0.5	0.4	0.6	0.6	5	Imp	1	0.00628336345702596	-0.0459515240159685	71.3203655321647	89.8949474737369
349	1	1	1	0.2	0	0.6	5	Imp	1	0.003458233027271	-0.0212905299750692	66.491244739949	97.0985492746373
350	1	1	1	0.2	0.3	0.6	5	Imp	1	-0.000778703725887064	-0.00852629142490002	64.6162512451186	93.95
351	1	1	1	0.2	0.6	0.6	5	Imp	1	-0.000134355708603984	-0.0167922897723549	69.3864217323849	91.1
352	1	1	1	0.4	0	0.6	5	Imp	1	0.00570766931456901	-0.0309055541673071	68.0714909674915	97
353	1	1	1	0.4	0.3	0.6	5	Imp	1	-0.000203038312660997	-0.0114798224841821	66.389356250962	94.2971485742871
354	1	1	1	0.4	0.6	0.6	5	Imp	1	0.00489864653237804	-0.0376480491871107	70.6811116184243	91.5
355	1	1	2	0.2	0	0.6	5	Imp	1	0.00356808877977199	-0.0213905528629237	67.3836021204561	97.6
356	1	1	2	0.2	0.3	0.6	5	Imp	1	0.000453625163211013	-0.012755376230533	64.1309402084687	94.95
357	1	1	2	0.2	0.6	0.6	5	Imp	1	0.00102522921297299	-0.0204206687367541	70.1966619737615	91.3
358	1	1	2	0.4	0	0.6	5	Imp	1	0.00466007742107999	-0.0261950850754731	67.2182409560494	96.9
359	1	1	2	0.4	0.3	0.6	5	Imp	1	0.00261019206631707	-0.0223122749617322	66.4231291708921	94.1470735367684
360	1	1	2	0.4	0.6	0.6	5	Imp	1	-0.00236001562042998	-0.00805017271695274	70.8691959502396	90.95
361	1	2	0.5	0.2	0	0.6	5	Imp	1	0.00682000062153809	-0.062627246259624	64.9500748909198	96.9
362	1	2	0.5	0.2	0.3	0.6	5	Imp	1	0.00523895966869692	-0.0595589695293894	62.5510681683533	93.7968984492246
363	1	2	0.5	0.2	0.6	0.6	5	Imp	1	0.00622554845731194	-0.0711751621438284	65.6967379627524	92.3461730865433
364	1	2	0.5	0.4	0	0.6	5	Imp	1	0.00268817756845996	-0.0373744804918494	63.2349806018542	97.1985992996498
365	1	2	0.5	0.4	0.3	0.6	5	Imp	1	0.010439781756256	-0.0932478464486277	60.8374652686036	93.9
366	1	2	0.5	0.4	0.6	0.6	5	Imp	1	0.00579618511341107	-0.0766403207332338	62.3230850287085	90.8
367	1	2	1	0.2	0	0.6	5	Imp	1	0.00798547823381102	-0.0684164312742863	63.2728527257962	96.8
368	1	2	1	0.2	0.3	0.6	5	Imp	1	0.00517356346549003	-0.0583393126062988	62.8247937828048	93.9
369	1	2	1	0.2	0.6	0.6	5	Imp	1	0.00602730802261797	-0.069717076523911	64.0852508458871	91.9
370	1	2	1	0.4	0	0.6	5	Imp	1	0.00492327145919802	-0.0521287745160115	64.4884109477779	96.7
371	1	2	1	0.4	0.3	0.6	5	Imp	1	0.00529978884956694	-0.0609175439528673	62.4861374713401	93.4401602403605
372	1	2	1	0.4	0.6	0.6	5	Imp	1	0.00383628916729295	-0.061472777392946	65.4630610865261	90.55
373	1	2	2	0.2	0	0.6	5	Imp	1	0.00629343349071798	-0.0565809275805864	65.0180991965147	97.15
374	1	2	2	0.2	0.3	0.6	5	Imp	1	0.00367698080666301	-0.0475423912853914	63.5035320459821	93.6
375	1	2	2	0.2	0.6	0.6	5	Imp	1	0.00229982727866096	-0.0461034436689061	67.9123476200304	90.75
376	1	2	2	0.4	0	0.6	5	Imp	1	0.00840831898927297	-0.070354108476044	65.6890023962701	97.65
377	1	2	2	0.4	0.3	0.6	5	Imp	1	0.00189595691109701	-0.038229212902219	62.5354695566548	93.0965482741371
378	1	2	2	0.4	0.6	0.6	5	Imp	1	0.00285240546144505	-0.0517191225216471	66.8320283941074	91.3413413413413
379	-1	0.5	0.5	0.2	0	0.3	10	Imp	1	0.00890832533666897	-0.0313776503577236	81.4951603111726	95.7725213890287
380	-1	0.5	0.5	0.2	0.3	0.3	10	Imp	1	0.000826447989486945	-0.00622074156085628	82.264573077823	93.0325814536341
381	-1	0.5	0.5	0.2	0.6	0.3	10	Imp	1	0.00481762983628997	-0.0213696958772215	84.6037313932072	91.7794486215539
382	-1	0.5	0.5	0.4	0	0.3	10	Imp	1	0.00622795144844701	-0.0230026715261904	81.8862791858629	96.6297786720322
383	-1	0.5	0.5	0.4	0.3	0.3	10	Imp	1	0.00700820827239801	-0.0266083649473462	81.977945347816	93.8314944834504
384	-1	0.5	0.5	0.4	0.6	0.3	10	Imp	1	-0.0026174940815149	0.00143968380244808	82.5385985471838	91.8918918918919
385	-1	0.5	1	0.2	0	0.3	10	Imp	1	0.00495992678211998	-0.0184312244388125	80.9971748869333	96.2273641851107
386	-1	0.5	1	0.2	0.3	0.3	10	Imp	1	-0.000148218452515003	-0.0028162744290855	82.3814368852796	92.7318295739348
387	-1	0.5	1	0.2	0.6	0.3	10	Imp	1	-0.00187576667565403	0.000585680315551507	83.4998093578754	91.5747241725175
388	-1	0.5	1	0.4	0	0.3	10	Imp	1	0.00419387690322504	-0.0160723270313061	81.8570352516909	96.7823026646556
389	-1	0.5	1	0.4	0.3	0.3	10	Imp	1	0.00138352249317097	-0.00796732169344738	83.0663935093532	93.5839598997494
390	-1	0.5	1	0.4	0.6	0.3	10	Imp	1	-0.000639362924328979	-0.00398431055425086	82.9490374592373	91.8336673346693
391	-1	0.5	2	0.2	0	0.3	10	Imp	1	0.00740267641075198	-0.0263743214042101	81.6216605467009	96.1189516129032
392	-1	0.5	2	0.2	0.3	0.3	10	Imp	1	-0.00477808742044095	0.0123416841216908	81.0453318100276	92.5350701402806
393	-1	0.5	2	0.2	0.6	0.3	10	Imp	1	0.000472914616060027	-0.00688461587483502	83.7495775555869	92.0340681362726
394	-1	0.5	2	0.4	0	0.3	10	Imp	1	0.00189939185513599	-0.00838696671429062	82.850883652002	96.8261964735516
395	-1	0.5	2	0.4	0.3	0.3	10	Imp	1	0.00144094404482498	-0.00800057242402219	81.9633741192548	93.0255895634722
396	-1	0.5	2	0.4	0.6	0.3	10	Imp	1	-0.00123908510482307	-0.00160343690307196	83.2942371559589	91.4328657314629
397	-1	1	0.5	0.2	0	0.3	10	Imp	1	0.00600636778618102	-0.0273896166831785	79.887826637247	96.5829145728643
398	-1	1	0.5	0.2	0.3	0.3	10	Imp	1	0.00233862693368192	-0.0148514755244509	83.6997505891864	93.7248995983936
399	-1	1	0.5	0.2	0.6	0.3	10	Imp	1	0.000597028568733005	-0.0113425071986539	82.1425362054761	91.2738214643932
400	-1	1	0.5	0.4	0	0.3	10	Imp	1	0.00688921343998106	-0.0315001518640615	80.8433122187888	96.327967806841
401	-1	1	0.5	0.4	0.3	0.3	10	Imp	1	0.00513527370115896	-0.0268746027221105	79.6427340888445	92.6278836509529
402	-1	1	0.5	0.4	0.6	0.3	10	Imp	1	0.00392425589677192	-0.0263739938369435	84.3083215146478	91.4914914914915
403	-1	1	1	0.2	0	0.3	10	Imp	1	0.00346496080223602	-0.0172705074358892	82.1678014714623	96.8389362769694
404	-1	1	1	0.2	0.3	0.3	10	Imp	1	-0.00308049945997801	0.006302106889573	82.6830983085481	92.1184738955823
405	-1	1	1	0.2	0.6	0.3	10	Imp	1	-0.00204971027980505	-0.000774006767681912	82.3693326412384	91.5373059589384
406	-1	1	1	0.4	0	0.3	10	Imp	1	0.00517813623765706	-0.0243248030501673	80.987986319014	96.4303670186023
407	-1	1	1	0.4	0.3	0.3	10	Imp	1	-0.000327244262485982	-0.00505955257338919	83.3290992403302	93.0255895634722
408	-1	1	1	0.4	0.6	0.3	10	Imp	1	0.00693490858638102	-0.0365716778909727	83.7092726762889	91.0455227613807
409	-1	1	2	0.2	0	0.3	10	Imp	1	0.00349601739618099	-0.0173054171376539	79.3065526963961	96.7418546365915
410	-1	1	2	0.2	0.3	0.3	10	Imp	1	-0.000557575852916936	-0.00339248586672714	82.388765605465	92.7601809954751
411	-1	1	2	0.2	0.6	0.3	10	Imp	1	-0.000968026195672933	-0.00476726949140305	82.1767919966954	92.0380570856284
412	-1	1	2	0.4	0	0.3	10	Imp	1	0.00471061870202494	-0.0221154092850231	80.9593848827601	96.7385850476668
413	-1	1	2	0.4	0.3	0.3	10	Imp	1	0.000568249562700074	-0.00805807437461314	83.9877933563083	92.3618090452261
414	-1	1	2	0.4	0.6	0.3	10	Imp	1	-0.000993895476938955	-0.0051321440735228	83.38498307892	91.5915915915916
415	-1	2	0.5	0.2	0	0.3	10	Imp	1	0.005257107639142	-0.0412324555152441	79.4163470250862	96.9300452944137
416	-1	2	0.5	0.2	0.3	0.3	10	Imp	1	0.00224250550733096	-0.0267604962458294	82.7666385872408	93.7468482097832
417	-1	2	0.5	0.2	0.6	0.3	10	Imp	1	0.00272721365308293	-0.0330733199985884	82.5249661910329	92.0220772704466
418	-1	2	0.5	0.4	0	0.3	10	Imp	1	0.00158112851275205	-0.0200826384831994	79.2526381546391	96.4628600303183
419	-1	2	0.5	0.4	0.3	0.3	10	Imp	1	0.00487079062921203	-0.0438768609770877	80.2106604149325	93.904282115869
420	-1	2	0.5	0.4	0.6	0.3	10	Imp	1	0.000455963844608998	-0.0231912004336838	82.2753765754888	91.553544494721
421	-1	2	1	0.2	0	0.3	10	Imp	1	0.00638110832079997	-0.0479659261187264	78.5900549888228	96.9849246231156
422	-1	2	1	0.2	0.3	0.3	10	Imp	1	0.002596480127664	-0.0282932975353287	84.0782881767102	93.6772888214466
423	-1	2	1	0.2	0.6	0.3	10	Imp	1	0.00184843427854797	-0.0272163099211511	83.1709277463602	92.2768304914744
424	-1	2	1	0.4	0	0.3	10	Imp	1	0.00409278742951602	-0.0346400740489115	79.476220339026	97.0186963112683
425	-1	2	1	0.4	0.3	0.3	10	Imp	1	0.000876564166777949	-0.0193291136209073	82.9961611970178	92.6485397784491
426	-1	2	1	0.4	0.6	0.3	10	Imp	1	-0.000235654376009031	-0.0178315441127159	82.9889042013615	91.2912912912913
427	-1	2	2	0.2	0	0.3	10	Imp	1	0.00500412872948697	-0.0392416834964864	79.6909609586376	96.5204236006051
428	-1	2	2	0.2	0.3	0.3	10	Imp	1	0.00185894803313402	-0.0236234989367414	83.0465746216426	93.4914228052472
429	-1	2	2	0.2	0.6	0.3	10	Imp	1	-0.00101597541602005	-0.00943750808909605	83.5916852285426	92.2383575363045
430	-1	2	2	0.4	0	0.3	10	Imp	1	0.00704194147271298	-0.0521239585327238	79.2701211769862	96.5708522440746
431	-1	2	2	0.4	0.3	0.3	10	Imp	1	-0.000100610971768056	-0.012135781857179	82.5249563850885	93.6267071320182
432	-1	2	2	0.4	0.6	0.3	10	Imp	1	0.000996406582522091	-0.0237169494638272	82.3724861609941	91.2236710130391
433	-1	0.5	0.5	0.2	0	0.6	10	Imp	1	0.00974153846862891	-0.0341115685333055	56.3131970507567	95.7264957264957
434	-1	0.5	0.5	0.2	0.3	0.6	10	Imp	1	0.00198304132830696	-0.0100791763988443	55.3196472621235	92.9683576092416
435	-1	0.5	0.5	0.2	0.6	0.6	10	Imp	1	0.005631116513374	-0.0240468000736934	59.7407985407696	92.0340681362726
436	-1	0.5	0.5	0.4	0	0.6	10	Imp	1	0.00734853644636002	-0.0267131807849563	54.8821172083971	96.9788519637462
437	-1	0.5	0.5	0.4	0.3	0.6	10	Imp	1	0.00768541584184601	-0.0288653733156892	56.9366067454018	94.7236180904523
438	-1	0.5	0.5	0.4	0.6	0.6	10	Imp	1	-0.00155825012899891	-0.00208902511867792	59.009489268224	91.8418418418418
439	-1	0.5	1	0.2	0	0.6	10	Imp	1	0.00509151818678	-0.0188062493672945	55.9284974108703	96.7287367891293
440	-1	0.5	1	0.2	0.3	0.6	10	Imp	1	0.000448182124672014	-0.00480249603590355	58.1193076219515	93.0290872617853
441	-1	0.5	1	0.2	0.6	0.6	10	Imp	1	-0.00120143392897798	-0.00165348070534843	56.5854449944758	91.8878317476214
442	-1	0.5	1	0.4	0	0.6	10	Imp	1	0.00531389131844195	-0.0197546306547701	56.7199364090301	96.8828557063851
443	-1	0.5	1	0.4	0.3	0.6	10	Imp	1	0.00224432175725697	-0.0108629703631474	57.6185505131312	93.4236947791165
444	-1	0.5	1	0.4	0.6	0.6	10	Imp	1	0.000296980371935041	-0.00712053953896585	60.4030089834143	91.5789473684211
445	-1	0.5	2	0.2	0	0.6	10	Imp	1	0.00770530275461001	-0.0273456673244041	54.8617678553087	96.1732124874119
446	-1	0.5	2	0.2	0.3	0.6	10	Imp	1	-0.00397180955318999	0.00964098274657477	55.7762202666952	92.9287863590772
447	-1	0.5	2	0.2	0.6	0.6	10	Imp	1	0.00102615219310309	-0.008734590148334	58.6901755639398	91.7334669338677
448	-1	0.5	2	0.4	0	0.6	10	Imp	1	0.00277966616426095	-0.0112355918755507	55.2408173845492	97.4849094567404
449	-1	0.5	2	0.4	0.3	0.6	10	Imp	1	0.00243067989672408	-0.0113054937340772	56.438725343099	92.9789368104313
450	-1	0.5	2	0.4	0.6	0.6	10	Imp	1	-0.000505110597283087	-0.00400730025246598	59.8292902450638	92.0380570856284
451	-1	1	0.5	0.2	0	0.6	10	Imp	1	0.00634427012190997	-0.0287460161786285	54.9067278786734	96.6767371601209
452	-1	1	0.5	0.2	0.3	0.6	10	Imp	1	0.00303991543720095	-0.0175189333561568	54.5926475270737	93.8190954773869
453	-1	1	0.5	0.2	0.6	0.6	10	Imp	1	0.00127248572110994	-0.013973485458922	57.8224955785973	91.5789473684211
454	-1	1	0.5	0.4	0	0.6	10	Imp	1	0.00774037221920598	-0.0348325379339814	55.8075972559392	96.5777554101661
455	-1	1	0.5	0.4	0.3	0.6	10	Imp	1	0.00586377053560805	-0.0297308970985826	56.315106353619	92.8284854563691
456	-1	1	0.5	0.4	0.6	0.6	10	Imp	1	0.00514577900428292	-0.0311513350158745	55.7955294221294	91.3326653306613
457	-1	1	1	0.2	0	0.6	10	Imp	1	0.00400146417283298	-0.0194101478044293	55.0431846315666	97.0336852689794
458	-1	1	1	0.2	0.3	0.6	10	Imp	1	-0.00247602188530804	0.00387985228698307	57.5053181734642	92.2110552763819
459	-1	1	1	0.2	0.6	0.6	10	Imp	1	-0.00170618236860998	-0.00218124608937986	60.0638816616578	91.5373059589384
460	-1	1	1	0.4	0	0.6	10	Imp	1	0.00597375855357907	-0.0275020008653373	55.2737741894036	96.4267740312028
461	-1	1	1	0.4	0.3	0.6	10	Imp	1	0.000119768412177979	-0.00664679872690221	57.034304184546	93.822199899548
462	-1	1	1	0.4	0.6	0.6	10	Imp	1	0.00745138094504405	-0.0388653553085307	56.6132439938798	90.3451725862931
463	-1	1	2	0.2	0	0.6	10	Imp	1	0.00386907214404608	-0.0187398214970338	54.5898474579359	97.1471471471472
464	-1	1	2	0.2	0.3	0.6	10	Imp	1	0.000231922433945986	-0.00649661992458306	55.8946661172271	93.2493702770781
465	-1	1	2	0.2	0.6	0.6	10	Imp	1	-0.000224885700746968	-0.00758249073647199	58.5975007445704	92.1382073109665
466	-1	1	2	0.4	0	0.6	10	Imp	1	0.00543435122842195	-0.0249805346673431	56.93020688505	97.0396387355745
467	-1	1	2	0.4	0.3	0.6	10	Imp	1	0.00103524875567307	-0.00983936719384215	56.3456980695044	93.4137757667169
468	-1	1	2	0.4	0.6	0.6	10	Imp	1	-0.000540689651949977	-0.00691035935823281	57.2812715624115	91.6875312969454
469	-1	2	0.5	0.2	0	0.6	10	Imp	1	0.00608700547034802	-0.0465460893883241	52.3608670698451	96.7823026646556
470	-1	2	0.5	0.2	0.3	0.6	10	Imp	1	0.00308672159892198	-0.0316774364575694	55.5544879186037	94.0584088620342
471	-1	2	0.5	0.2	0.6	0.6	10	Imp	1	0.00358695945768694	-0.0381262770043183	54.6901900190052	92.0140632847815
472	-1	2	0.5	0.4	0	0.6	10	Imp	1	0.00250346561605896	-0.0257688237351394	52.3931616159325	96.6161616161616
473	-1	2	0.5	0.4	0.3	0.6	10	Imp	1	0.00622217395797309	-0.0520571659868376	51.7895598214268	93.3434190620272
474	-1	2	0.5	0.4	0.6	0.6	10	Imp	1	0.00194709714627705	-0.0318509857140739	52.2494678607806	91.1468812877264
475	-1	2	1	0.2	0	0.6	10	Imp	1	0.006880867570909	-0.0511009509578864	53.0196203896796	96.8293910417715
476	-1	2	1	0.2	0.3	0.6	10	Imp	1	0.00336125580892199	-0.0329924565529987	56.4503553338313	93.9455095862765
477	-1	2	1	0.2	0.6	0.6	10	Imp	1	0.00230860704240698	-0.030135199948311	53.5563619754738	91.7168674698795
478	-1	2	1	0.4	0	0.6	10	Imp	1	0.00488548206121797	-0.0395579771164416	53.1343234346856	96.9742813918306
479	-1	2	1	0.4	0.3	0.6	10	Imp	1	0.00193406626182091	-0.0255463782219272	53.8434489617523	93.4170854271357
480	-1	2	1	0.4	0.6	0.6	10	Imp	1	0.00080849641361691	-0.0243924160937559	53.3820001247166	91.1557788944724
481	-1	2	2	0.2	0	0.6	10	Imp	1	0.00539667629064	-0.0416910749629864	55.0408626329865	96.7237903225806
482	-1	2	2	0.2	0.3	0.6	10	Imp	1	0.00236153918988302	-0.0265457153818514	55.8523454822661	93.8508064516129
483	-1	2	2	0.2	0.6	0.6	10	Imp	1	-0.000605895953023072	-0.0120155862065761	52.8870510209266	91.97592778335
484	-1	2	2	0.4	0	0.6	10	Imp	1	0.00753894801659194	-0.0553325383252539	53.7323310003061	96.6229838709677
485	-1	2	2	0.4	0.3	0.6	10	Imp	1	0.000538242055009963	-0.015838355664229	54.719185150396	94.0494200706001
486	-1	2	2	0.4	0.6	0.6	10	Imp	1	0.00124407001085403	-0.0254189957217872	55.3921359269966	91.1055276381909
541	0	0.5	0.5	0.2	0	0.3	10	Imp	1	0.0074772376980039	-0.0267105737419866	80.3899803867313	95.5778894472362
542	0	0.5	0.5	0.2	0.3	0.3	10	Imp	1	-0.000114825322593992	-0.00322634895861929	80.4895454578092	92.824887104867
543	0	0.5	0.5	0.2	0.6	0.3	10	Imp	1	0.003426963354486	-0.0169223162113404	81.2481388752165	91.5330661322645
544	0	0.5	0.5	0.4	0	0.3	10	Imp	1	0.00433080022780996	-0.0167010319406774	80.6327655988734	96.2776659959759
545	0	0.5	0.5	0.4	0.3	0.3	10	Imp	1	0.00462972028974995	-0.0189480134647122	80.7414436503748	93.3266432513798
546	0	0.5	0.5	0.4	0.6	0.3	10	Imp	1	-0.00582718339864097	0.011760057423037	81.1045621379724	91.4414414414414
547	0	0.5	1	0.2	0	0.3	10	Imp	1	0.00354273400003902	-0.0138043572145045	80.4831644919689	96.1267605633803
548	0	0.5	1	0.2	0.3	0.3	10	Imp	1	-0.00118809866893399	0.00055961386104153	80.3551847000833	92.6315789473684
549	0	0.5	1	0.2	0.6	0.3	10	Imp	1	-0.00282840643164006	0.00363607600341254	81.2643658050913	91.0275689223058
550	0	0.5	1	0.4	0	0.3	10	Imp	1	0.00210712675907498	-0.00923099726564813	81.032500735852	96.5811965811966
551	0	0.5	1	0.4	0.3	0.3	10	Imp	1	-0.000278321442303997	-0.00262365687589039	80.7364825072133	93.7813440320963
552	0	0.5	1	0.4	0.6	0.3	10	Imp	1	-0.00243490797906498	0.00178107683928608	81.2610622520586	91.2869303955934
553	0	0.5	2	0.2	0	0.3	10	Imp	1	0.00598371899941696	-0.0217421549551321	80.4004160274899	96.0705289672544
554	0	0.5	2	0.2	0.3	0.3	10	Imp	1	-0.00554533720654193	0.0148503909927588	80.3283468188548	92.5851703406814
555	0	0.5	2	0.2	0.6	0.3	10	Imp	1	-0.000797164373207981	-0.00279799939810799	81.0584837671195	91.6332665330661
556	0	0.5	2	0.4	0	0.3	10	Imp	1	0.000185782302448034	-0.0028035838888667	80.9333825835038	96.527428283845
557	0	0.5	2	0.4	0.3	0.3	10	Imp	1	0.000226331658090051	-0.00406336566412224	80.6785323835951	92.7245358755645
558	0	0.5	2	0.4	0.6	0.3	10	Imp	1	-0.00278654371846898	0.00343594530136104	81.3309408677123	91.1867801702554
559	0	1	0.5	0.2	0	0.3	10	Imp	1	0.00532498706460804	-0.0248152087004386	79.7670212100036	96.5326633165829
560	0	1	0.5	0.2	0.3	0.3	10	Imp	1	0.00236951745715197	-0.0150962780274319	79.9882625231538	93.7122736418511
561	0	1	0.5	0.2	0.6	0.3	10	Imp	1	0.000923566923124008	-0.012771544738917	80.5867955364496	91.2781954887218
562	0	1	0.5	0.4	0	0.3	10	Imp	1	0.00599065455383108	-0.0279034590349415	79.9116651119059	96.3764469048817
563	0	1	0.5	0.4	0.3	0.3	10	Imp	1	0.00419517930716495	-0.0232629533909395	80.2340767652258	92.5814536340852
564	0	1	0.5	0.4	0.6	0.3	10	Imp	1	0.00352927296370298	-0.0247762861720385	81.0986306632091	91.5373059589384
565	0	1	1	0.2	0	0.3	10	Imp	1	0.00285252574456807	-0.0149646879047292	80.0554561871792	96.588058203713
566	0	1	1	0.2	0.3	0.3	10	Imp	1	-0.00343845131517806	0.00767430617283804	80.2622235940438	92.2149673530889
567	0	1	1	0.2	0.6	0.3	10	Imp	1	-0.002319977047056	0.000185992477801156	80.7415123442102	91.5288220551379
568	0	1	1	0.4	0	0.3	10	Imp	1	0.00428101233598599	-0.0208035894125771	80.2211548884013	96.8405215646941
569	0	1	1	0.4	0.3	0.3	10	Imp	1	-0.00181295029169604	0.000727678725651826	80.3685284425978	93.0722891566265
570	0	1	1	0.4	0.6	0.3	10	Imp	1	0.00460117725611109	-0.0274621075344087	80.963423676254	91.7876815222834
571	0	1	2	0.2	0	0.3	10	Imp	1	0.00283443213833001	-0.0147702374849037	80.1512064086898	96.4428857715431
572	0	1	2	0.2	0.3	0.3	10	Imp	1	-0.000895152049745995	-0.0021042846096041	80.1590176265602	92.6056338028169
573	0	1	2	0.2	0.6	0.3	10	Imp	1	-0.00103025321459793	-0.00459953796081403	80.6698718074891	91.5789473684211
574	0	1	2	0.4	0	0.3	10	Imp	1	0.003968225465808	-0.0193351521227632	80.4124252995133	96.3891675025075
575	0	1	2	0.4	0.3	0.3	10	Imp	1	-0.00026818003227802	-0.0047873282295241	80.3497730497694	92.4158714213963
576	0	1	2	0.4	0.6	0.3	10	Imp	1	-0.00223692853149193	-0.000487069112352745	80.8663961414977	91.0320641282565
577	0	2	0.5	0.2	0	0.3	10	Imp	1	0.00512409722420504	-0.040782333798264	79.8821474704564	96.6784096628082
578	0	2	0.5	0.2	0.3	0.3	10	Imp	1	0.00231845032230393	-0.0273464672522195	80.1092240958017	93.1921331316188
579	0	2	0.5	0.2	0.6	0.3	10	Imp	1	0.00264514637498392	-0.0325636720808784	81.1399695844867	91.553544494721
580	0	2	0.5	0.4	0	0.3	10	Imp	1	0.00187318805854397	-0.0221085782421793	79.2160848026957	96.5116279069767
581	0	2	0.5	0.4	0.3	0.3	10	Imp	1	0.00529884792982205	-0.0462069266803076	79.6820990862496	93.4947049924357
582	0	2	0.5	0.4	0.6	0.3	10	Imp	1	0.00129753486128903	-0.0279477902397138	80.8222099386216	91.5450427780574
583	0	2	1	0.2	0	0.3	10	Imp	1	0.00622639800124603	-0.0471762746833664	79.9882538297166	96.5344048216976
584	0	2	1	0.2	0.3	0.3	10	Imp	1	0.00260292229670001	-0.0285564749125486	80.3314578259868	93.1714719271624
585	0	2	1	0.2	0.6	0.3	10	Imp	1	0.00236156726271797	-0.0306233234185109	81.3796429197976	91.8254764292879
586	0	2	1	0.4	0	0.3	10	Imp	1	0.00421067254459206	-0.0354856894214814	79.886916054381	96.9223007063572
587	0	2	1	0.4	0.3	0.3	10	Imp	1	0.000764038870852968	-0.0183308405465172	80.3157382768905	93.3568193256165
588	0	2	1	0.4	0.6	0.3	10	Imp	1	-0.000435961433127074	-0.016038132647326	81.1186997579964	91.4701455092825
589	0	2	2	0.2	0	0.3	10	Imp	1	0.00485078079993395	-0.0384667129532466	80.2220430410354	96.1751383995974
590	0	2	2	0.2	0.3	0.3	10	Imp	1	0.00200100216806998	-0.0243652378024914	80.3752490008458	93.4848484848485
591	0	2	2	0.2	0.6	0.3	10	Imp	1	-0.000880458648020999	-0.0105007498420862	81.2005308134812	91.7794486215539
592	0	2	2	0.4	0	0.3	10	Imp	1	0.00703521966157694	-0.0520915210833339	80.2822629250784	96.4771011575239
593	0	2	2	0.4	0.3	0.3	10	Imp	1	-0.000642196942951978	-0.00872522028701916	80.420266346898	93.7183383991895
594	0	2	2	0.4	0.6	0.3	10	Imp	1	-0.000183597384029954	-0.0164990469747273	81.5510969030802	91.7251755265797
595	0	0.5	0.5	0.2	0	0.6	10	Imp	1	0.00810941282758193	-0.0288184920027716	56.0361715251672	95.7788944723618
596	0	0.5	0.5	0.2	0.3	0.6	10	Imp	1	0.000640408761322986	-0.00568187192541725	57.6523510271349	93.169261677549
597	0	0.5	0.5	0.2	0.6	0.6	10	Imp	1	0.00373559055295103	-0.0179714385058715	59.9660646451258	91.4371557336004
598	0	0.5	0.5	0.4	0	0.6	10	Imp	1	0.00488995481069199	-0.0185834026332974	56.1744399380174	96.8341708542714
599	0	0.5	0.5	0.4	0.3	0.6	10	Imp	1	0.00596813090035297	-0.0232375221162012	57.8756020900607	93.822199899548
600	0	0.5	0.5	0.4	0.6	0.6	10	Imp	1	-0.00527234278268796	0.00993432191439703	60.4208628396833	91.7876815222834
601	0	0.5	1	0.2	0	0.6	10	Imp	1	0.00407500648093506	-0.0155652884995965	56.2889091201696	96.6297786720322
602	0	0.5	1	0.2	0.3	0.6	10	Imp	1	-0.000637992094544959	-0.00122614394003551	57.5241871163197	93.0325814536341
603	0	0.5	1	0.2	0.6	0.6	10	Imp	1	-0.00297968602365706	0.0040558446539205	59.8989050390402	91.6833667334669
604	0	0.5	1	0.4	0	0.6	10	Imp	1	0.00278607592427094	-0.011491719020255	56.9040491033306	96.7336683417085
605	0	0.5	1	0.4	0.3	0.6	10	Imp	1	0.000551243743082019	-0.00532446999563141	58.1904709098734	93.8128772635815
606	0	0.5	1	0.4	0.6	0.6	10	Imp	1	-0.00250784817457306	0.00197453714173712	60.3303926917724	92.1882824236355
607	0	0.5	2	0.2	0	0.6	10	Imp	1	0.00645918611720397	-0.0233183467809791	56.2696853753145	96.1248112732763
608	0	0.5	2	0.2	0.3	0.6	10	Imp	1	-0.00532996493702498	0.0141218127429797	57.7133534852517	93.176116407426
609	0	0.5	2	0.2	0.6	0.6	10	Imp	1	-0.000928993922512	-0.00245020245411398	59.9245665906683	91.8295739348371
610	0	0.5	2	0.4	0	0.6	10	Imp	1	0.000725240653790982	-0.00459404565704968	57.0154557970017	96.4788732394366
611	0	0.5	2	0.4	0.3	0.6	10	Imp	1	0.000582185022922066	-0.00522999962820525	58.0282650364913	93.0722891566265
612	0	0.5	2	0.4	0.6	0.6	10	Imp	1	-0.00308681660159005	0.00433629939684599	60.0097779530055	92.280701754386
613	0	1	0.5	0.2	0	0.6	10	Imp	1	0.00586337589696395	-0.0269806554360886	55.548354461008	96.3168516649849
614	0	1	0.5	0.2	0.3	0.6	10	Imp	1	0.00312647205595395	-0.0180979653123559	58.0076105117744	93.6555891238671
615	0	1	0.5	0.2	0.6	0.6	10	Imp	1	0.00147733445366294	-0.015136924636909	59.3023164670459	91.2781954887218
616	0	1	0.5	0.4	0	0.6	10	Imp	1	0.00690115867038599	-0.0314775357425515	55.3308375717159	96.9315895372233
617	0	1	0.5	0.4	0.3	0.6	10	Imp	1	0.00517910151388201	-0.0271857666496705	57.6315290522692	92.713567839196
618	0	1	0.5	0.4	0.6	0.6	10	Imp	1	0.00439696407356394	-0.0282513401835245	59.6510717292592	90.9409409409409
619	0	1	1	0.2	0	0.6	10	Imp	1	0.00330388546000804	-0.0168313737888592	56.006744975545	96.8277945619335
620	0	1	1	0.2	0.3	0.6	10	Imp	1	-0.00307803691689001	0.0062292981869051	58.0641085279519	92.5981873111783
621	0	1	1	0.2	0.6	0.6	10	Imp	1	-0.00221832916003395	-0.000375254392546931	59.1040541524869	90.9774436090226
622	0	1	1	0.4	0	0.6	10	Imp	1	0.00481210313082603	-0.0229483200382572	56.1786698477033	96.78391959799
623	0	1	1	0.4	0.3	0.6	10	Imp	1	-0.00107771937995504	-0.00216855694790219	57.9369386047055	93.4673366834171
624	0	1	1	0.4	0.6	0.6	10	Imp	1	0.00501384614116407	-0.0291433452643757	59.5575642464088	91.6833667334669
625	0	1	2	0.2	0	0.6	10	Imp	1	0.00320821003800098	-0.0163329021181937	56.1183192409593	96.5344048216976
626	0	1	2	0.2	0.3	0.6	10	Imp	1	-0.000708519247149986	-0.00286501477881906	58.1704102522197	93.1989924433249
627	0	1	2	0.2	0.6	0.6	10	Imp	1	-0.00113816074934592	-0.004322006055129	59.1924089299925	91.5288220551379
628	0	1	2	0.4	0	0.6	10	Imp	1	0.00439566548013293	-0.0211080881692531	56.5080619985813	96.7855349070819
629	0	1	2	0.4	0.3	0.6	10	Imp	1	0.000190503029352085	-0.00662554966311113	58.334108796265	93.41046277666
630	0	1	2	0.4	0.6	0.6	10	Imp	1	-0.00241450240323993	9.44250826802051e-05	59.3778436987577	91.2280701754386
631	0	2	0.5	0.2	0	0.6	10	Imp	1	0.00566728424836704	-0.0443530837522541	55.11036697631	96.6314731020613
632	0	2	0.5	0.2	0.3	0.6	10	Imp	1	0.00312948119961298	-0.0319832035186693	57.1714043555225	93.75
633	0	2	0.5	0.2	0.6	0.6	10	Imp	1	0.00340800680411391	-0.0369703423537384	57.9008105984557	91.851106639839
634	0	2	0.5	0.4	0	0.6	10	Imp	1	0.00262995586508297	-0.0268681997723894	54.6346314628641	96.6144517433047
635	0	2	0.5	0.4	0.3	0.6	10	Imp	1	0.00625638742428303	-0.0518309226670177	55.6693180949541	93.0338213023725
636	0	2	0.5	0.4	0.6	0.6	10	Imp	1	0.00233901030928707	-0.0338971273663438	57.1643532095727	92.1105527638191
637	0	2	1	0.2	0	0.6	10	Imp	1	0.00650142461175396	-0.0491065235753962	55.7137578873397	96.1267605633803
638	0	2	1	0.2	0.3	0.6	10	Imp	1	0.00315492113041504	-0.0315989399409087	57.5937853884593	93.8321536905966
639	0	2	1	0.2	0.6	0.6	10	Imp	1	0.00285100451573894	-0.0332942049820411	58.1356970219858	92.1686746987952
640	0	2	1	0.4	0	0.6	10	Imp	1	0.00482784304150607	-0.0395718320048215	55.5849491542466	96.8828557063851
641	0	2	1	0.4	0.3	0.6	10	Imp	1	0.00134568169799598	-0.0216145755977273	56.9008547886871	93.5548841893253
642	0	2	1	0.4	0.6	0.6	10	Imp	1	0.000221586252414974	-0.0199144238775859	58.103691022013	91.7168674698795
643	0	2	2	0.2	0	0.6	10	Imp	1	0.00501169785523192	-0.0396466487012466	56.2618053068048	96.0665658093797
644	0	2	2	0.2	0.3	0.6	10	Imp	1	0.00221738521128301	-0.0255258247988415	57.6830791051764	93.8414941948511
645	0	2	2	0.2	0.6	0.6	10	Imp	1	-0.000531894409158018	-0.0124732985746161	58.238218930941	91.921726041144
646	0	2	2	0.4	0	0.6	10	Imp	1	0.007168022466572	-0.0532991693602438	56.0834937906918	96.3187090267272
647	0	2	2	0.4	0.3	0.6	10	Imp	1	2.50319432539836e-05	-0.012626636462499	57.5972789306739	94.0849342770475
648	0	2	2	0.4	0.6	0.6	10	Imp	1	-0.000212552530104992	-0.0161637520609772	58.2939719880759	92.462311557789
649	1	0.5	0.5	0.2	0	0.3	10	Imp	1	0.00632384106956596	-0.0229195545546156	84.0680224761077	95.9316926167755
650	1	0.5	0.5	0.2	0.3	0.3	10	Imp	1	-0.00123467247216502	0.000451391547068747	85.1025153717672	93.0325814536341
651	1	0.5	0.5	0.2	0.6	0.3	10	Imp	1	0.001908722469393	-0.0119987452734325	88.4992130295148	91.4786967418546
652	1	0.5	0.5	0.4	0	0.3	10	Imp	1	0.00214239776996594	-0.00961978147008236	82.1427434058727	96.4267740312028
653	1	0.5	0.5	0.4	0.3	0.3	10	Imp	1	0.00397149727439694	-0.0167895284277272	84.7804587301014	93.6308926780341
654	1	0.5	0.5	0.4	0.6	0.3	10	Imp	1	-0.00726089233600791	0.016387227306311	88.045679994804	91.5415415415415
655	1	0.5	1	0.2	0	0.3	10	Imp	1	0.00202963192149197	-0.00883345721036544	82.3757844480947	96.078431372549
656	1	0.5	1	0.2	0.3	0.3	10	Imp	1	-0.00220124075986694	0.00385888595594053	84.0211253707311	92.280701754386
657	1	0.5	1	0.2	0.6	0.3	10	Imp	1	-0.00466762733602799	0.00961518144258056	87.9341813626388	91.3326653306613
658	1	0.5	1	0.4	0	0.3	10	Imp	1	0.000211273089966935	-0.00299111765882909	82.9374284130324	96.5291750503018
659	1	0.5	1	0.4	0.3	0.3	10	Imp	1	-0.00172682037729199	0.00212516402238461	84.026985257098	93.5273457099849
660	1	0.5	1	0.4	0.6	0.3	10	Imp	1	-0.00504736285549001	0.0102657098065071	88.1654516995011	91.7835671342685
661	1	0.5	2	0.2	0	0.3	10	Imp	1	0.00475364308961901	-0.0177006990885061	82.8887084512917	96.1248112732763
662	1	0.5	2	0.2	0.3	0.3	10	Imp	1	-0.00685782214787201	0.0190987426003487	83.7765086902452	92.2845691382766
663	1	0.5	2	0.2	0.6	0.3	10	Imp	1	-0.00229814873533996	0.00207927082170101	86.678840844931	91.7753259779338
664	1	0.5	2	0.4	0	0.3	10	Imp	1	-0.00176189585021103	0.00361979824946834	83.2616162428188	96.3691376701967
665	1	0.5	2	0.4	0.3	0.3	10	Imp	1	-0.00148348225419792	0.0015141115184818	84.1656916671042	92.5200803212851
666	1	0.5	2	0.4	0.6	0.3	10	Imp	1	-0.00544356703265803	0.012016390073735	87.304812349784	90.9729187562688
667	1	1	0.5	0.2	0	0.3	10	Imp	1	0.00469013642935301	-0.0222360578226285	82.1386262564559	96.6817496229261
668	1	1	0.5	0.2	0.3	0.3	10	Imp	1	0.00178017184804391	-0.0127350368676108	82.8400669177302	93.47061778001
669	1	1	0.5	0.2	0.6	0.3	10	Imp	1	-0.000204674283138973	-0.00835698858767397	85.2246859887279	91.2280701754386
670	1	1	0.5	0.4	0	0.3	10	Imp	1	0.00535196822949902	-0.0255358010227115	83.8666868286196	96.3298139768728
671	1	1	0.5	0.4	0.3	0.3	10	Imp	1	0.00436260135257605	-0.0239900892784866	82.8028408252018	92.531328320802
672	1	1	0.5	0.4	0.6	0.3	10	Imp	1	0.00295716217576192	-0.0228726114265725	87.04252953376	91.3413413413413
673	1	1	1	0.2	0	0.3	10	Imp	1	0.00197881465813798	-0.0114195715315892	81.7036008051784	97.0366649924661
674	1	1	1	0.2	0.3	0.3	10	Imp	1	-0.00392857673767799	0.00956299325927501	83.1807018864639	92.1647413360121
675	1	1	1	0.2	0.6	0.3	10	Imp	1	-0.00322069427410898	0.00369121006804007	84.3030818749254	91.5373059589384
676	1	1	1	0.4	0	0.3	10	Imp	1	0.00314185366503805	-0.0163192106740773	82.2866256449249	96.3746223564955
677	1	1	1	0.4	0.3	0.3	10	Imp	1	-0.00145960822882296	-0.000672524784661177	83.965382478105	93.0757651781234
678	1	1	1	0.4	0.6	0.3	10	Imp	1	0.0054172075984471	-0.0307469791895237	85.9303480508604	90.9954977488744
679	1	1	2	0.2	0	0.3	10	Imp	1	0.00191002600696899	-0.0110487938734138	81.7307198589425	96.5914786967419
680	1	1	2	0.2	0.3	0.3	10	Imp	1	-0.00132551620877797	-0.000402545178703084	83.323146848753	92.8140703517588
681	1	1	2	0.2	0.6	0.3	10	Imp	1	-0.00212109556507001	-0.000349181491981043	85.4822416577475	91.6875312969454
682	1	1	2	0.4	0	0.3	10	Imp	1	0.00262530646647996	-0.0138700399008931	82.6980595660779	96.7369477911647
683	1	1	2	0.4	0.3	0.3	10	Imp	1	-0.000626781643264018	-0.00344607684926213	84.7088220383346	92.1184738955823
684	1	1	2	0.4	0.6	0.3	10	Imp	1	-0.00278939671126999	0.00175477470058516	84.2917087307749	91.4328657314629
685	1	2	0.5	0.2	0	0.3	10	Imp	1	0.00493119381150708	-0.0392428338919339	83.0532889955216	97.081026673377
686	1	2	0.5	0.2	0.3	0.3	10	Imp	1	0.00231453153989691	-0.0272978356219393	82.7057584529435	93.5955622793747
687	1	2	0.5	0.2	0.6	0.3	10	Imp	1	0.00301155182627599	-0.0348820566599084	82.0250871038927	91.863385233551
688	1	2	0.5	0.4	0	0.3	10	Imp	1	0.00161295622151703	-0.0204997512297493	80.9026613713332	96.1091460333502
689	1	2	0.5	0.4	0.3	0.3	10	Imp	1	0.00496446918294902	-0.0446434489072576	81.9578172704016	93.551637279597
690	1	2	0.5	0.4	0.6	0.3	10	Imp	1	0.000743149810677024	-0.0250658814846139	86.40373655778	91.5075376884422
691	1	2	1	0.2	0	0.3	10	Imp	1	0.00598829875707396	-0.0455058754854962	81.3083745894676	96.8828557063851
692	1	2	1	0.2	0.3	0.3	10	Imp	1	0.00252681770972807	-0.0279290701857988	84.2436238880071	93.680485338726
693	1	2	1	0.2	0.6	0.3	10	Imp	1	0.00185718560028303	-0.0273909130662411	84.409803472937	92.0762286860582
694	1	2	1	0.4	0	0.3	10	Imp	1	0.00375119139473501	-0.0326238288392016	81.4693550466474	96.6144517433047
695	1	2	1	0.4	0.3	0.3	10	Imp	1	0.000811408205012909	-0.0190618747166573	81.9371881827831	92.9542023150478
696	1	2	1	0.4	0.6	0.3	10	Imp	1	-0.000189144470312042	-0.0181815222094259	85.4022833884574	91.2825651302605
697	1	2	2	0.2	0	0.3	10	Imp	1	0.00458796787212001	-0.0366574154874264	81.3389606964354	96.5760322255791
698	1	2	2	0.2	0.3	0.3	10	Imp	1	0.00169101634961999	-0.0226405427872614	84.0827776740422	93.5451336359052
699	1	2	2	0.2	0.6	0.3	10	Imp	1	-0.00116167345385698	-0.008653983020946	84.9004420248991	92.0802005012531
700	1	2	2	0.4	0	0.3	10	Imp	1	0.00638374781507189	-0.048000692349274	82.8972088079717	96.7204843592331
701	1	2	2	0.4	0.3	0.3	10	Imp	1	-0.000281342298078968	-0.0111617110238591	82.6000637697463	93.3704453441295
702	1	2	2	0.4	0.6	0.3	10	Imp	1	0.000662565956451089	-0.0217900963556272	84.7904222233534	90.8224674022066
703	1	0.5	0.5	0.2	0	0.6	10	Imp	1	0.00634792451072297	-0.0230241360870546	60.1355613995742	96.1770623742455
704	1	0.5	0.5	0.2	0.3	0.6	10	Imp	1	-0.00128773372910507	0.000588794433087791	60.6041930437293	93.2228915662651
705	1	0.5	0.5	0.2	0.6	0.6	10	Imp	1	0.00190358341558505	-0.0119838916804874	66.6779844211135	91.5747241725175
706	1	0.5	0.5	0.4	0	0.6	10	Imp	1	0.00274261581856694	-0.0116369609608954	58.8532896394636	96.4249748237664
707	1	0.5	0.5	0.4	0.3	0.6	10	Imp	1	0.00442009896209294	-0.0182675413144222	60.4739456818477	94.1796287004516
708	1	0.5	0.5	0.4	0.6	0.6	10	Imp	1	-0.00731205135674196	0.016506568398575	68.5571524815231	91.3456728364182
709	1	0.5	1	0.2	0	0.6	10	Imp	1	0.00224163791348797	-0.0095103593485345	59.6997189273862	96.122860020141
710	1	0.5	1	0.2	0.3	0.6	10	Imp	1	-0.00190467165119301	0.00284013883403844	58.7588778263205	92.921686746988
711	1	0.5	1	0.2	0.6	0.6	10	Imp	1	-0.00456447752586597	0.00913152614700552	65.9692332645413	91.1735205616851
712	1	0.5	1	0.4	0	0.6	10	Imp	1	0.000679919571445975	-0.00455083095085707	60.1374780941728	96.78391959799
713	1	0.5	1	0.4	0.3	0.6	10	Imp	1	-0.00160259657839601	0.00166380252598264	59.8252739866318	93.815987933635
714	1	0.5	1	0.4	0.6	0.6	10	Imp	1	-0.00600366767462202	0.0132352030900111	65.9314797598978	90.9729187562688
715	1	0.5	2	0.2	0	0.6	10	Imp	1	0.00486684717506292	-0.0180638696990462	58.4264697647958	96.4699949571357
716	1	0.5	2	0.2	0.3	0.6	10	Imp	1	-0.00679157838914302	0.0188100432721987	59.3307780595503	92.4698795180723
717	1	0.5	2	0.2	0.6	0.6	10	Imp	1	-0.00171379637677394	9.28274294480502e-05	63.5968783194234	91.3196186653286
718	1	0.5	2	0.4	0	0.6	10	Imp	1	-0.00170167764722895	0.00341222390672935	60.3079902027782	96.3168516649849
719	1	0.5	2	0.4	0.3	0.6	10	Imp	1	-0.00133415393399494	0.000957104301177791	59.7778441700629	93.3701657458564
720	1	0.5	2	0.4	0.6	0.6	10	Imp	1	-0.00554650260392009	0.012311542798796	66.0421777650263	91.2280701754386
721	1	1	0.5	0.2	0	0.6	10	Imp	1	0.00517889690920603	-0.0242324422970984	57.3682914215967	96.5846308387745
722	1	1	0.5	0.2	0.3	0.6	10	Imp	1	0.00234456415929896	-0.0150214596271299	59.02607875755	93.6651583710407
723	1	1	0.5	0.2	0.6	0.6	10	Imp	1	-0.000182059383482036	-0.00863606979415898	61.4491570619847	91.6290726817043
724	1	1	0.5	0.4	0	0.6	10	Imp	1	0.00665487501996809	-0.0306871953451714	58.2910660071724	96.1248112732763
725	1	1	0.5	0.4	0.3	0.6	10	Imp	1	0.00476032794354997	-0.0257176385969196	57.4036116584417	92.6780341023069
726	1	1	0.5	0.4	0.6	0.6	10	Imp	1	0.00323278465213894	-0.0240130362167825	62.8538557940477	91.2368552829244
727	1	1	1	0.2	0	0.6	10	Imp	1	0.00217241933718304	-0.0121821657929593	58.6105223498967	97.2361809045226
728	1	1	1	0.2	0.3	0.6	10	Imp	1	-0.00403329525751206	0.00999559253573501	57.8393223217478	92.3038229376258
729	1	1	1	0.2	0.6	0.6	10	Imp	1	-0.00389675008620105	0.0061598101101461	60.9631281727465	91.5415415415415
730	1	1	1	0.4	0	0.6	10	Imp	1	0.00360466251967007	-0.0181862828530672	58.6378347633719	96.4303670186023
731	1	1	1	0.4	0.3	0.6	10	Imp	1	-0.00128887190539895	-0.00121221506771818	57.35796077677	93.7248995983936
732	1	1	1	0.4	0.6	0.6	10	Imp	1	0.00536420744656407	-0.0307285268790807	60.7835970602892	90.6453226613307
733	1	1	2	0.2	0	0.6	10	Imp	1	0.00197889871160806	-0.0113273089788037	60.1236247030323	96.6399197592778
734	1	1	2	0.2	0.3	0.6	10	Imp	1	-0.00121003143276299	-0.000913986903716135	56.4878354609812	93.1086519114688
735	1	1	2	0.2	0.6	0.6	10	Imp	1	-0.00244297959244599	0.000726295451451975	61.1921537949305	91.5457728864432
736	1	1	2	0.4	0	0.6	10	Imp	1	0.00303936690871298	-0.0155774557801531	59.6217260738079	97.1327967806841
737	1	1	2	0.4	0.3	0.6	10	Imp	1	-0.000267140858168924	-0.00489792536226219	59.2746421090733	92.6093514328808
738	1	1	2	0.4	0.6	0.6	10	Imp	1	-0.00324307079125097	0.00338974865181418	61.1304712296493	90.7815631262525
739	1	2	0.5	0.2	0	0.6	10	Imp	1	0.00548380371705204	-0.0427544957475041	56.0838544787161	96.7806841046278
740	1	2	0.5	0.2	0.3	0.6	10	Imp	1	0.00250263242118298	-0.0280730061957195	55.5872208438362	94.212380473075
741	1	2	0.5	0.2	0.6	0.6	10	Imp	1	0.00339305668704892	-0.0371297478056882	57.6182814316318	92.1263791374122
742	1	2	0.5	0.4	0	0.6	10	Imp	1	0.00216404730762398	-0.0239729879877193	56.3263727174673	96.0526315789474
743	1	2	0.5	0.4	0.3	0.6	10	Imp	1	0.00608971199886099	-0.0518339976857276	53.2669753289074	92.9435483870968
744	1	2	0.5	0.4	0.6	0.6	10	Imp	1	0.00181102267098798	-0.0313290694004338	59.0393025445424	91.4615770969362
745	1	2	1	0.2	0	0.6	10	Imp	1	0.00647941538860497	-0.0486458933164062	55.7166996006511	96.7790639154504
746	1	2	1	0.2	0.3	0.6	10	Imp	1	0.00263186366749002	-0.0287459017256788	55.3145061150909	93.7972768532527
747	1	2	1	0.2	0.6	0.6	10	Imp	1	0.00216223035705498	-0.0292355819521111	55.7003212372068	91.6666666666667
748	1	2	1	0.4	0	0.6	10	Imp	1	0.00433886121815197	-0.0364198806019715	57.1697504325504	96.9176351692774
749	1	2	1	0.4	0.3	0.6	10	Imp	1	0.00124796357524493	-0.0219607304963372	56.6132374835319	92.7565392354125
750	1	2	1	0.4	0.6	0.6	10	Imp	1	-0.000200785554595018	-0.018470522041256	58.0924801505618	91.1735205616851
751	1	2	2	0.2	0	0.6	10	Imp	1	0.00483655369234992	-0.0381884001244666	57.9065450274306	96.7254408060453
752	1	2	2	0.2	0.3	0.6	10	Imp	1	0.00182819864768502	-0.0233291561649414	58.5022554234288	93.8539042821159
753	1	2	2	0.2	0.6	0.6	10	Imp	1	-0.00110194878665004	-0.00954017271605601	60.2223308439532	91.6206723532363
754	1	2	2	0.4	0	0.6	10	Imp	1	0.00711642949480096	-0.0528090112154238	56.8083568164881	96.5169106511863
755	1	2	2	0.4	0.3	0.6	10	Imp	1	-0.000250486263910998	-0.011238093822119	56.9962515544508	93.7910146390712
756	1	2	2	0.4	0.6	0.6	10	Imp	1	0.000562080813859001	-0.0212859198317872	58.5819282319584	91.3108990457057
757	-1	0.5	0.5	0.2	0	0.3	20	Imp	1	0.0073869464264209	-0.0252357212180356	82.8949202513538	94.7262682069312
758	-1	0.5	0.5	0.2	0.3	0.3	20	Imp	1	-0.000238856614532046	-0.000940110905114255	84.5991289528988	93.7185929648241
759	-1	0.5	0.5	0.2	0.6	0.3	20	Imp	1	0.00319144068856703	-0.0131742599665364	85.5270419869441	91.7958979489745
760	-1	0.5	0.5	0.4	0	0.3	20	Imp	1	0.00465521525334101	-0.0164481643654414	83.7911645468702	96.3891675025075
761	-1	0.5	0.5	0.4	0.3	0.3	20	Imp	1	0.00637396095027498	-0.0225322115342722	84.4399060825069	93.4401602403605
762	-1	0.5	0.5	0.4	0.6	0.3	20	Imp	1	-0.00589646913349295	0.01543049433039	84.3997860290341	91.45
763	-1	0.5	1	0.2	0	0.3	20	Imp	1	0.00359402783666896	-0.0128312293956705	82.3954696771637	95.6805625313913
764	-1	0.5	1	0.2	0.3	0.3	20	Imp	1	-0.00123882799653896	0.0024216482757895	84.7382230504997	93.4203917629332
765	-1	0.5	1	0.2	0.6	0.3	20	Imp	1	-0.00328458244674301	0.00793484601337557	85.1250608559222	91.895947973987
766	-1	0.5	1	0.4	0	0.3	20	Imp	1	0.002730220576036	-0.0100756733523801	83.4779890926228	96.078431372549
767	-1	0.5	1	0.4	0.3	0.3	20	Imp	1	0.000312942291390006	-0.00275434734154745	85.496088024351	93.530591775326
768	-1	0.5	1	0.4	0.6	0.3	20	Imp	1	-0.00178303353569498	0.00269867584192607	85.0265097156042	91.85
769	-1	0.5	2	0.2	0	0.3	20	Imp	1	0.00579675712215	-0.0199879643512302	83.2892212472623	95.7329317269076
770	-1	0.5	2	0.2	0.3	0.3	20	Imp	1	-0.00564504052876191	0.0168337105696208	83.6812682906783	92.0020120724346
771	-1	0.5	2	0.2	0.6	0.3	20	Imp	1	-0.000712344098000917	-0.000439849620165966	85.5202615475661	91.3956978489245
772	-1	0.5	2	0.4	0	0.3	20	Imp	1	0.00052084679134301	-0.00275993745632663	84.2094659414569	96.285140562249
773	-1	0.5	2	0.4	0.3	0.3	20	Imp	1	0.000694099799998016	-0.0038900556036422	84.3823416214913	93.7657114127702
774	-1	0.5	2	0.4	0.6	0.3	20	Imp	1	-0.00198105990109598	0.00371983065357306	84.5741270103816	92.0460230115058
775	-1	1	0.5	0.2	0	0.3	20	Imp	1	0.00418855455790301	-0.0184210827253984	81.4662690613034	95.9839357429719
776	-1	1	0.5	0.2	0.3	0.3	20	Imp	1	0.00185337479245096	-0.0101742081250769	85.9036816116055	93.2899349023535
777	-1	1	0.5	0.2	0.6	0.3	20	Imp	1	-0.000155707582011	-0.00372693025807891	84.7873427466559	92.896448224112
778	-1	1	0.5	0.4	0	0.3	20	Imp	1	0.00464157938743004	-0.0204353927114814	82.4564040985096	96.0764587525151
779	-1	1	0.5	0.4	0.3	0.3	20	Imp	1	0.00395769238125299	-0.0186054787844205	82.2525793802769	93.9348370927318
780	-1	1	0.5	0.4	0.6	0.3	20	Imp	1	0.00396655355340891	-0.0207361996892045	85.7756124585822	92.45
781	-1	1	1	0.2	0	0.3	20	Imp	1	0.00191569899724697	-0.0093898825540093	83.7381454141054	95.8291457286432
782	-1	1	1	0.2	0.3	0.3	20	Imp	1	-0.00384559563051801	0.012167944523924	84.9850150320613	92.280701754386
783	-1	1	1	0.2	0.6	0.3	20	Imp	1	-0.00355720637500301	0.00956309698836111	84.1715642929471	92.2461230615308
784	-1	1	1	0.4	0	0.3	20	Imp	1	0.00360999378280102	-0.0162191585586571	82.3389801338102	95.9819186338523
785	-1	1	1	0.4	0.3	0.3	20	Imp	1	-0.00194423354340301	0.00450442780121585	85.374924385402	93.436873747495
786	-1	1	1	0.4	0.6	0.3	20	Imp	1	0.00481621699816803	-0.0232498626091847	85.32468445116	91.7
787	-1	1	2	0.2	0	0.3	20	Imp	1	0.00214071386785297	-0.0102131959304337	81.2544293864822	96.3819095477387
788	-1	1	2	0.2	0.3	0.3	20	Imp	1	-0.00123436383462194	0.00196336043118595	84.6334870978647	92.6743602609132
789	-1	1	2	0.2	0.6	0.3	20	Imp	1	-0.00220158534885195	0.00451510067747996	84.5065316656095	92.1460730365183
790	-1	1	2	0.4	0	0.3	20	Imp	1	0.003392807825919	-0.0152220611558331	82.7387005915844	95.8270487682252
791	-1	1	2	0.4	0.3	0.3	20	Imp	1	-0.000400513254615986	-0.00141688973992915	86.4872577298587	93.3366733466934
792	-1	1	2	0.4	0.6	0.3	20	Imp	1	-0.002613615016136	0.00563444662714518	86.1803529206864	92.1460730365183
793	-1	2	0.5	0.2	0	0.3	20	Imp	1	0.00345990467035506	-0.025954044532764	81.3914008090813	96.3298139768728
794	-1	2	0.5	0.2	0.3	0.3	20	Imp	1	0.00193751729875091	-0.0182498405911293	84.6299350103575	93.4771700953337
795	-1	2	0.5	0.2	0.6	0.3	20	Imp	1	0.00190764561671497	-0.0196782410060583	84.7268849269603	91.6708479678876
796	-1	2	0.5	0.4	0	0.3	20	Imp	1	0.000170916798983956	-0.00604426590357932	80.9950863874514	96.327967806841
797	-1	2	0.5	0.4	0.3	0.3	20	Imp	1	0.00576650598454409	-0.0412391124527576	82.8686725995536	93.3568193256165
798	-1	2	0.5	0.4	0.6	0.3	20	Imp	1	0.00124124889690702	-0.0169498609083838	83.9249582972596	92.6706827309237
799	-1	2	1	0.2	0	0.3	20	Imp	1	0.00472109204856297	-0.0337633057304663	80.3597560696292	95.6631366616238
800	-1	2	1	0.2	0.3	0.3	20	Imp	1	0.00183106945740497	-0.0174424709223888	85.5771953335557	93.3701657458564
801	-1	2	1	0.2	0.6	0.3	20	Imp	1	0.00161881976926503	-0.0176203546509011	85.5774413183286	92.7855711422846
802	-1	2	1	0.4	0	0.3	20	Imp	1	0.00251986429087903	-0.0203069377320315	81.6438179326946	96.2330487192366
803	-1	2	1	0.4	0.3	0.3	20	Imp	1	0.000802002533158985	-0.0115055584815673	84.9152836868642	94.2065491183879
804	-1	2	1	0.4	0.6	0.3	20	Imp	1	-0.000583544204498021	-0.00588940216183587	84.1094905758475	92.4310776942356
805	-1	2	2	0.2	0	0.3	20	Imp	1	0.00349145220494995	-0.0260808437284865	81.5051013598818	95.4156171284635
806	-1	2	2	0.2	0.3	0.3	20	Imp	1	0.00128680571023998	-0.0139556364088913	85.0125738362303	93.6683417085427
807	-1	2	2	0.2	0.6	0.3	20	Imp	1	-0.00178919132018107	0.00290872705045397	85.6618080213181	92.1882824236355
808	-1	2	2	0.4	0	0.3	20	Imp	1	0.00542324123025495	-0.0380012395940739	81.246748416341	95.8228485153498
809	-1	2	2	0.4	0.3	0.3	20	Imp	1	-0.000944895951558	-0.000191384096899005	84.7199862172382	94.1561712846348
810	-1	2	2	0.4	0.6	0.3	20	Imp	1	-0.000213342632151003	-0.00749929810915706	84.6168947317208	91.7753259779338
811	-1	0.5	0.5	0.2	0	0.6	20	Imp	1	0.00812786187103098	-0.0276766509200126	58.6632938543128	95.0729009552539
812	-1	0.5	0.5	0.2	0.3	0.6	20	Imp	1	0.000567269435227002	-0.00357246096424424	56.7391228226156	93.7657114127702
813	-1	0.5	0.5	0.2	0.6	0.6	20	Imp	1	0.00396387205786197	-0.0156865288496565	61.3256023407738	91.7458729364682
814	-1	0.5	0.5	0.4	0	0.6	20	Imp	1	0.00574022592335399	-0.0200379204439264	58.0661701967836	96.3353413654618
815	-1	0.5	0.5	0.4	0.3	0.6	20	Imp	1	0.00773198172810496	-0.0269886010301232	58.9268599038944	93.4302908726179
816	-1	0.5	0.5	0.4	0.6	0.6	20	Imp	1	-0.0051104207605619	0.012860754735432	61.2907032842052	91.0955477738869
817	-1	0.5	1	0.2	0	0.6	20	Imp	1	0.00403962202004504	-0.0143037002557584	59.6929637027512	95.6281407035176
818	-1	0.5	1	0.2	0.3	0.6	20	Imp	1	-0.000460664027107982	-0.000121624271174459	59.5285302725197	93.7719738824711
819	-1	0.5	1	0.2	0.6	0.6	20	Imp	1	-0.00286339524963597	0.00655640429627458	58.3526366711387	91.895947973987
820	-1	0.5	1	0.4	0	0.6	20	Imp	1	0.00364569878125898	-0.0130988520458291	58.6523093993968	96.3390170511535
821	-1	0.5	1	0.4	0.3	0.6	20	Imp	1	0.0013419620813	-0.00612431764716537	59.8749980998148	94.1796287004516
822	-1	0.5	1	0.4	0.6	0.6	20	Imp	1	-0.00120276314934897	0.000790983266773071	61.7609872994782	92.3
823	-1	0.5	2	0.2	0	0.6	20	Imp	1	0.00646665994706297	-0.0221928353178942	58.9140843275209	95.523138832998
824	-1	0.5	2	0.2	0.3	0.6	20	Imp	1	-0.00485521141037892	0.0142343221139998	57.1133311239417	92.0563097033685
825	-1	0.5	2	0.2	0.6	0.6	20	Imp	1	-0.000362524653617968	-0.00158026749631501	60.5170784509983	91.495747873937
826	-1	0.5	2	0.4	0	0.6	20	Imp	1	0.00136091486497603	-0.00553826375508271	58.2091824273987	96.5396188565697
827	-1	0.5	2	0.4	0.3	0.6	20	Imp	1	0.00149789947631207	-0.00654363070875119	58.5479434346583	94.0140845070423
828	-1	0.5	2	0.4	0.6	0.6	20	Imp	1	-0.00151144621536203	0.00216919384310998	61.5969736944104	92.2461230615308
829	-1	1	0.5	0.2	0	0.6	20	Imp	1	0.00468003839446596	-0.0203659137674884	57.1546867367184	95.8354239839438
830	-1	1	0.5	0.2	0.3	0.6	20	Imp	1	0.00277739367247398	-0.0138199572538229	56.3443154535288	93.2899349023535
831	-1	1	0.5	0.2	0.6	0.6	20	Imp	1	0.000526762963671934	-0.00637032270125892	60.5780496585191	92.9429429429429
832	-1	1	0.5	0.4	0	0.6	20	Imp	1	0.00550417041908102	-0.0238444487507513	58.5315071559381	95.9173387096774
833	-1	1	0.5	0.4	0.3	0.6	20	Imp	1	0.00523126071366697	-0.0235582374993956	58.5832811707739	93.7280481685901
834	-1	1	0.5	0.4	0.6	0.6	20	Imp	1	0.00558387539893401	-0.0269423936314955	59.3512672129507	92.1
835	-1	1	1	0.2	0	0.6	20	Imp	1	0.00241074122858997	-0.0113536649044192	57.4352958461204	95.8793969849246
836	-1	1	1	0.2	0.3	0.6	20	Imp	1	-0.00336176911791508	0.0102441542260311	59.6564744429103	92.2305764411028
837	-1	1	1	0.2	0.6	0.6	20	Imp	1	-0.00321447783434103	0.00822515622411513	62.1130843262555	92.096048024012
838	-1	1	1	0.4	0	0.6	20	Imp	1	0.00414307696413807	-0.0183195589761871	58.3713253727292	96.4177598385469
839	-1	1	1	0.4	0.3	0.6	20	Imp	1	-0.000972207358286958	0.000717956344836845	58.4031592984546	93.4673366834171
840	-1	1	1	0.4	0.6	0.6	20	Imp	1	0.00541606488039004	-0.0255724020980507	58.2182221432821	91.8
841	-1	1	2	0.2	0	0.6	20	Imp	1	0.00247531298014403	-0.0115440538533538	57.9260667928359	96.5291750503018
842	-1	1	2	0.2	0.3	0.6	20	Imp	1	-0.00082433837725393	0.000353854091800887	57.3020747494327	93.0290872617853
843	-1	1	2	0.2	0.6	0.6	20	Imp	1	-0.00194800869872092	0.00352023614364594	60.7253767678176	92.2461230615308
844	-1	1	2	0.4	0	0.6	20	Imp	1	0.00394315416361191	-0.017412238668383	59.5977050379745	96.3746223564955
845	-1	1	2	0.4	0.3	0.6	20	Imp	1	1.17379380529803e-05	-0.0029974015764751	57.3204173514827	93.4804413239719
846	-1	1	2	0.4	0.6	0.6	20	Imp	1	-0.00240063385994593	0.00479429001432818	59.4156250950474	92.3385077616425
847	-1	2	0.5	0.2	0	0.6	20	Imp	1	0.00406629541206505	-0.0298065143300039	54.9537880199189	95.9798994974874
848	-1	2	0.5	0.2	0.3	0.6	20	Imp	1	0.00288974480041393	-0.0241366008305695	57.7624061482703	93.1795386158475
849	-1	2	0.5	0.2	0.6	0.6	20	Imp	1	0.00281126028488299	-0.0250363211894484	58.9302922165426	91.5747241725175
850	-1	2	0.5	0.4	0	0.6	20	Imp	1	0.000930584928906963	-0.0108092451730994	55.179929099999	96.3224181360201
851	-1	2	0.5	0.4	0.3	0.6	20	Imp	1	0.00722024866281101	-0.0499242603393477	56.1862931550137	93.158953722334
852	-1	2	0.5	0.4	0.6	0.6	20	Imp	1	0.00286636627678805	-0.0261654681982637	55.6097106673607	93.21608040201
853	-1	2	1	0.2	0	0.6	20	Imp	1	0.00513008524095693	-0.0363786948336964	56.2728272835044	95.5667506297229
854	-1	2	1	0.2	0.3	0.6	20	Imp	1	0.002586845336782	-0.0221485839146487	59.1249436873191	93.4738955823293
855	-1	2	1	0.2	0.6	0.6	20	Imp	1	0.00231047078499302	-0.0217848374395311	57.5910564695021	92.7354709418838
856	-1	2	1	0.4	0	0.6	20	Imp	1	0.00313736733661407	-0.0241843006303815	56.3116091409329	96.3335007533903
857	-1	2	1	0.4	0.3	0.6	20	Imp	1	0.00191696427815491	-0.0182701205566373	56.5369715436335	94.2569269521411
858	-1	2	1	0.4	0.6	0.6	20	Imp	1	0.000350965781093948	-0.0114044186290059	56.161811207962	92.434869739479
859	-1	2	2	0.2	0	0.6	20	Imp	1	0.00381826034852695	-0.0281868913627064	57.8863349430665	95.5186304128902
860	-1	2	2	0.2	0.3	0.6	20	Imp	1	0.00174342978028297	-0.0168013790743513	57.9868430188853	93.4203917629332
861	-1	2	2	0.2	0.6	0.6	20	Imp	1	-0.00132962618850807	0.000114146936363912	57.1540023630481	92.4310776942356
862	-1	2	2	0.4	0	0.6	20	Imp	1	0.00587494989702497	-0.0409104791157238	56.3251869868898	95.9697732997481
863	-1	2	2	0.4	0.3	0.6	20	Imp	1	-0.000246715885445004	-0.00448506515831903	57.0581868070609	94.4080604534005
864	-1	2	2	0.4	0.6	0.6	20	Imp	1	0.00023587331724606	-0.0101565402670871	58.6107903024063	92.3771313941825
919	0	0.5	0.5	0.2	0	0.3	20	Imp	1	0.00610533712431893	-0.0210348637755066	82.4877616204097	94.8743718592965
920	0	0.5	0.5	0.2	0.3	0.3	20	Imp	1	-0.00130493506804108	0.00249246081010279	82.9549456337187	93.2730923694779
921	0	0.5	0.5	0.2	0.6	0.3	20	Imp	1	0.001887446144472	-0.00913125761294542	83.8442764573266	91.4414414414414
922	0	0.5	0.5	0.4	0	0.3	20	Imp	1	0.00294330208858595	-0.0108478545871443	82.9146114989455	96.5846308387745
923	0	0.5	0.5	0.4	0.3	0.3	20	Imp	1	0.00401081189980601	-0.0149541737728682	83.1120175905806	92.9323308270677
924	0	0.5	0.5	0.4	0.6	0.3	20	Imp	1	-0.0075574045084249	0.0207674659774381	83.8730941819906	90.6953476738369
925	0	0.5	1	0.2	0	0.3	20	Imp	1	0.00211375641779399	-0.00797528196854247	82.4659044873361	95.5756661639015
926	0	0.5	1	0.2	0.3	0.3	20	Imp	1	-0.00222611379512394	0.00563340469727247	82.9576869185665	93.176116407426
927	0	0.5	1	0.2	0.6	0.3	20	Imp	1	-0.00457809187715397	0.0119486694622736	83.8264713611727	91.1911911911912
928	0	0.5	1	0.4	0	0.3	20	Imp	1	0.000790238114796948	-0.00371273895480906	83.073161580161	95.8333333333333
929	0	0.5	1	0.4	0.3	0.3	20	Imp	1	-0.00122241339598406	0.00222334217414555	83.2980080009749	93.3165829145729
930	0	0.5	1	0.4	0.6	0.3	20	Imp	1	-0.00419666285925502	0.0104287897917631	83.848056211735	91.5957978989495
931	0	0.5	2	0.2	0	0.3	20	Imp	1	0.00451881208488392	-0.0157982454656511	82.3648007263301	95.5756661639015
932	0	0.5	2	0.2	0.3	0.3	20	Imp	1	-0.00669499061131895	0.0202528181608518	83.0237864167591	92.2110552763819
933	0	0.5	2	0.2	0.6	0.3	20	Imp	1	-0.00243169981479396	0.00506861559169602	83.7448451590438	91.4414414414414
934	0	0.5	2	0.4	0	0.3	20	Imp	1	-0.00127265161235302	0.00313110172161135	82.9324118914874	96.0301507537689
935	0	0.5	2	0.4	0.3	0.3	20	Imp	1	-0.000828083412807934	0.0010554184183128	83.2952061489848	93.4673366834171
936	0	0.5	2	0.4	0.6	0.3	20	Imp	1	-0.00435083083467103	0.011171327484783	83.8986206438508	91.3413413413413
937	0	1	0.5	0.2	0	0.3	20	Imp	1	0.00355968718955602	-0.0159567111548685	82.072225150512	95.3745600804424
938	0	1	0.5	0.2	0.3	0.3	20	Imp	1	0.00119959997723895	-0.00770081043385185	82.6505955296934	93.2798395185557
939	0	1	0.5	0.2	0.6	0.3	20	Imp	1	-0.000391089666943012	-0.00301588232581596	83.5181900837351	92.4424424424424
940	0	1	0.5	0.4	0	0.3	20	Imp	1	0.00412777182693103	-0.0184135867069314	81.966477346538	95.5321285140562
941	0	1	0.5	0.4	0.3	0.3	20	Imp	1	0.00309911536954499	-0.0155558117121756	82.542340170513	93.0290872617853
942	0	1	0.5	0.4	0.6	0.3	20	Imp	1	0.00259608875776596	-0.0155081920382705	83.5916558845941	91.8918918918919
943	0	1	1	0.2	0	0.3	20	Imp	1	0.00128678312510999	-0.0068993097009693	82.3059543498958	95.2834922227797
944	0	1	1	0.2	0.3	0.3	20	Imp	1	-0.00434135319895301	0.014050611983366	82.9736060743177	92.1224284997491
945	0	1	1	0.2	0.6	0.3	20	Imp	1	-0.00354201660021003	0.00931736074318212	83.4391740562558	91.9459729864932
946	0	1	1	0.4	0	0.3	20	Imp	1	0.00263083511227202	-0.0123470066072673	82.5370207866504	95.8270487682252
947	0	1	1	0.4	0.3	0.3	20	Imp	1	-0.00295569676257901	0.00830815719170375	82.9583538679166	92.685370741483
948	0	1	1	0.4	0.6	0.3	20	Imp	1	0.00324885559284804	-0.0171994662929457	83.5806597650382	91.45
949	0	1	2	0.2	0	0.3	20	Imp	1	0.00132256353920102	-0.0069957048647038	82.2457432852883	95.7264957264957
950	0	1	2	0.2	0.3	0.3	20	Imp	1	-0.00158473807144399	0.0033562931154989	82.9668540228712	92.921686746988
951	0	1	2	0.2	0.6	0.3	20	Imp	1	-0.00222199011059099	0.00435818879661198	83.4739634980305	92.0881321982974
952	0	1	2	0.4	0	0.3	20	Imp	1	0.00238674171491393	-0.011232033466253	82.6516566944557	95.2787543947765
953	0	1	2	0.4	0.3	0.3	20	Imp	1	-0.00107935623351096	0.0012341157280209	83.1744052977243	93.4236947791165
954	0	1	2	0.4	0.6	0.3	20	Imp	1	-0.00342665836815093	0.00875348542108123	83.5639282743986	92.042042042042
955	0	2	0.5	0.2	0	0.3	20	Imp	1	0.00333387157095399	-0.0251675161338241	81.6117723124192	95.8752515090543
956	0	2	0.5	0.2	0.3	0.3	20	Imp	1	0.00154770181905295	-0.0159599889888093	82.2412544123581	93.4236947791165
957	0	2	0.5	0.2	0.6	0.3	20	Imp	1	0.001700834384461	-0.0187621005807483	83.3220171301245	91.7711991971902
958	0	2	0.5	0.4	0	0.3	20	Imp	1	0.000338812476288974	-0.00712910035091929	81.1104487427866	96.1712846347607
959	0	2	0.5	0.4	0.3	0.3	20	Imp	1	0.00474292321410508	-0.0352981045126577	82.1283461492956	93.1989924433249
960	0	2	0.5	0.4	0.6	0.3	20	Imp	1	0.000711890066414034	-0.0145122454935838	83.1743065125873	91.4113510798594
961	0	2	1	0.2	0	0.3	20	Imp	1	0.00438455012908701	-0.0316166405316862	81.878664419388	95.3242835595777
962	0	2	1	0.2	0.3	0.3	20	Imp	1	0.00152479100677805	-0.0156606178859988	82.5353611724762	93.5110663983903
963	0	2	1	0.2	0.6	0.3	20	Imp	1	0.00120473184555803	-0.0156237350662509	83.3661779130332	92.0762286860582
964	0	2	1	0.4	0	0.3	20	Imp	1	0.00256838179534802	-0.0206134453093716	81.642083391895	96.0281548516843
965	0	2	1	0.4	0.3	0.3	20	Imp	1	9.04905552279178e-05	-0.00752672973501722	82.3232453896679	92.9718875502008
966	0	2	1	0.4	0.6	0.3	20	Imp	1	-0.00120239966520708	-0.00259351509996586	83.3148479537695	91.3065326633166
967	0	2	2	0.2	0	0.3	20	Imp	1	0.00319656657658396	-0.0241603240233266	82.2338914424116	95.4705586311022
968	0	2	2	0.2	0.3	0.3	20	Imp	1	0.00123317079134899	-0.0136138448693515	82.6544663863541	93.6651583710407
969	0	2	2	0.2	0.6	0.3	20	Imp	1	-0.001663269757055	0.00194021486876395	83.3429243915961	91.2324649298597
970	0	2	2	0.4	0	0.3	20	Imp	1	0.00525098540778091	-0.0369883322222739	82.218377439384	95.2692501258178
971	0	2	2	0.4	0.3	0.3	20	Imp	1	-0.00160251780226406	0.00344605126488085	82.6606851423614	92.7528938097635
972	0	2	2	0.4	0.6	0.3	20	Imp	1	-0.00123334777078898	-0.00158828222798713	83.4201177751622	91.3239719157472
973	0	0.5	0.5	0.2	0	0.6	20	Imp	1	0.00681856797679792	-0.0233828453122616	58.8616857676083	94.9195171026157
974	0	0.5	0.5	0.2	0.3	0.6	20	Imp	1	-0.000680360339831987	0.000473945074982773	59.5688209697232	93.5143288084465
975	0	0.5	0.5	0.2	0.6	0.6	20	Imp	1	0.00208480521835397	-0.00972891179032143	61.1744441995031	91.7417417417417
976	0	0.5	0.5	0.4	0	0.6	20	Imp	1	0.00406658476285604	-0.0145393624731953	59.697830523127	96.4339527875439
977	0	0.5	0.5	0.4	0.3	0.6	20	Imp	1	0.00498643239183894	-0.0181187706895882	59.6785177214693	93.6308926780341
978	0	0.5	0.5	0.4	0.6	0.6	20	Imp	1	-0.00679089078417194	0.018296344630104	61.2927522537558	91.495747873937
979	0	0.5	1	0.2	0	0.6	20	Imp	1	0.00267382517436099	-0.00981797531782946	58.9815069771259	96.0241570206341
980	0	0.5	1	0.2	0.3	0.6	20	Imp	1	-0.00172845857854398	0.00401545029101047	59.4173089103559	93.8283993978926
981	0	0.5	1	0.2	0.6	0.6	20	Imp	1	-0.004385436420003	0.0113407119113146	61.2754841459362	91.1911911911912
982	0	0.5	1	0.4	0	0.6	20	Imp	1	0.00157947292801897	-0.00631715362809704	59.9232157323095	96.1770623742455
983	0	0.5	1	0.4	0.3	0.6	20	Imp	1	-0.000675112108404985	0.000450452090686615	59.8972115253017	93.9165409753645
984	0	0.5	1	0.4	0.6	0.6	20	Imp	1	-0.00406610360623505	0.0100198483577871	61.4270154395346	91.45
985	0	0.5	2	0.2	0	0.6	20	Imp	1	0.00503986264109391	-0.0175124015373711	58.9676188015684	95.7264957264957
986	0	0.5	2	0.2	0.3	0.6	20	Imp	1	-0.00629339954239894	0.0189496628294198	59.4932445247865	92.4120603015075
987	0	0.5	2	0.2	0.6	0.6	20	Imp	1	-0.00230121301798492	0.00465551785402196	61.2271170461135	91.3413413413413
988	0	0.5	2	0.4	0	0.6	20	Imp	1	-0.000642515001795019	0.00105576714776934	59.7338724523988	96.5829145728643
989	0	0.5	2	0.4	0.3	0.6	20	Imp	1	-0.00035065337148199	-0.00050195121573926	59.8919388256073	93.6778725539388
990	0	0.5	2	0.4	0.6	0.6	20	Imp	1	-0.00444808891174309	0.011483759403999	61.4264360915617	90.8454227113557
991	0	1	0.5	0.2	0	0.6	20	Imp	1	0.00411355242143696	-0.0181470266387486	58.5719085865575	95.7788944723618
992	0	1	0.5	0.2	0.3	0.6	20	Imp	1	0.00195183175704594	-0.0106504402681679	59.3416730774906	93.0792377131394
993	0	1	0.5	0.2	0.6	0.6	20	Imp	1	0.000257433879345959	-0.005541453841859	61.4678178619871	92.4887330996495
994	0	1	0.5	0.4	0	0.6	20	Imp	1	0.00527198672409301	-0.0229500947766313	58.6670151152288	95.4796584630839
995	0	1	0.5	0.4	0.3	0.6	20	Imp	1	0.00432772788312497	-0.0203426414291016	59.4462764894894	93.2228915662651
996	0	1	0.5	0.4	0.6	0.6	20	Imp	1	0.00386472770337598	-0.0203477860941015	61.3728177653299	91.8918918918919
997	0	1	1	0.2	0	0.6	20	Imp	1	0.00171919360934802	-0.00862499874452927	58.8723892495239	95.4819277108434
998	0	1	1	0.2	0.3	0.6	20	Imp	1	-0.00384237507706808	0.0121042030069121	59.5347061248312	92.272955343703
999	0	1	1	0.2	0.6	0.6	20	Imp	1	-0.00312241902499899	0.00769996748750512	61.4332429713792	92.0881321982974
1000	0	1	1	0.4	0	0.6	20	Imp	1	0.00326631783363407	-0.0148651720795072	59.2982833161299	95.8270487682252
1001	0	1	1	0.4	0.3	0.6	20	Imp	1	-0.00227800327274597	0.0056808341514728	59.6642231132466	92.8786359077232
1002	0	1	1	0.4	0.6	0.6	20	Imp	1	0.00381118593843011	-0.0193708435661057	61.4495483153561	91.5957978989495
1003	0	1	2	0.2	0	0.6	20	Imp	1	0.001743750494407	-0.00867187194421382	59.0174810843542	96.0321446509292
1004	0	1	2	0.2	0.3	0.6	20	Imp	1	-0.00120800587887393	0.00188006400727292	59.7657662542966	93.2194876946258
1005	0	1	2	0.2	0.6	0.6	20	Imp	1	-0.00200990176862792	0.00353259615109891	61.4449260694528	92.3385077616425
1006	0	1	2	0.4	0	0.6	20	Imp	1	0.002936714979208	-0.0134309947360332	59.5021660552441	95.8752515090543
1007	0	1	2	0.4	0.3	0.6	20	Imp	1	-0.000679383153004975	-0.000331384013754099	59.8426838502242	92.8714859437751
1008	0	1	2	0.4	0.6	0.6	20	Imp	1	-0.003376778394932	0.00857163033172326	61.6204598406306	92.0881321982974
1009	0	2	0.5	0.2	0	0.6	20	Imp	1	0.00391439706205599	-0.0288253735880841	58.5053805689189	95.5298844801607
1010	0	2	0.5	0.2	0.3	0.6	20	Imp	1	0.00230785204194794	-0.0206437682883094	59.2614452358493	93.3165829145729
1011	0	2	0.5	0.2	0.6	0.6	20	Imp	1	0.00258785119387994	-0.0240428974843583	60.3247582690611	92.2149673530889
1012	0	2	0.5	0.4	0	0.6	20	Imp	1	0.00126215017560505	-0.0128527118785093	57.5784616419205	96.1751383995974
1013	0	2	0.5	0.4	0.3	0.6	20	Imp	1	0.00619761216913306	-0.0441109916043176	58.5251525394149	93.3064921992954
1014	0	2	0.5	0.4	0.6	0.6	20	Imp	1	0.00238516717937709	-0.0243114795120039	59.9148352707573	91.3741223671013
1015	0	2	1	0.2	0	0.6	20	Imp	1	0.00484856113996601	-0.0345690102629264	58.8658091601359	95.4202315047811
1016	0	2	1	0.2	0.3	0.6	20	Imp	1	0.00212948922451506	-0.0194434673290487	59.4693124194466	93.0583501006036
1017	0	2	1	0.2	0.6	0.6	20	Imp	1	0.00181651720067999	-0.019304234153481	60.3509421482407	92.3809523809524
1018	0	2	1	0.4	0	0.6	20	Imp	1	0.00318489069768901	-0.0244959104406415	58.5657778537159	95.8249496981891
1019	0	2	1	0.4	0.3	0.6	20	Imp	1	0.000938349385111947	-0.0126986744220672	59.0481570263905	93.2730923694779
1020	0	2	1	0.4	0.6	0.6	20	Imp	1	-0.000317497322081084	-0.00775759418488597	60.0257822605509	91.608040201005
1021	0	2	2	0.2	0	0.6	20	Imp	1	0.00353442747893296	-0.0263493348496564	59.148585479043	95.4179254783484
1022	0	2	2	0.2	0.3	0.6	20	Imp	1	0.00160714016701602	-0.0159496690135514	59.7147355752199	93.5143288084465
1023	0	2	2	0.2	0.6	0.6	20	Imp	1	-0.00126268367865701	-0.000528618032096029	60.5172026285834	91.4829659318637
1024	0	2	2	0.4	0	0.6	20	Imp	1	0.00571910078723892	-0.0399904623738638	59.2651134917637	95.4705586311022
1025	0	2	2	0.4	0.3	0.6	20	Imp	1	-0.00106238632590605	0.000104716556000861	59.8064910608658	93.2595573440644
1026	0	2	2	0.4	0.6	0.6	20	Imp	1	-0.000838822916696014	-0.00394537923261717	60.6460107059436	92.0220772704466
1027	1	0.5	0.5	0.2	0	0.3	20	Imp	1	0.00456760439714898	-0.0160186111266296	86.0450821073461	95.3815261044177
1028	1	0.5	0.5	0.2	0.3	0.3	20	Imp	1	-0.00244965019089805	0.00621967609142071	86.7496498445894	92.9789368104313
1029	1	0.5	0.5	0.2	0.6	0.3	20	Imp	1	0.000312921602617977	-0.00390856826800545	89.8632421766597	92.096048024012
1030	1	0.5	0.5	0.4	0	0.3	20	Imp	1	0.000421338657422998	-0.0026095508506454	84.5565754017406	96.5396188565697
1031	1	0.5	0.5	0.4	0.3	0.3	20	Imp	1	0.00298360005737797	-0.0115444911756132	86.7350215504695	93.8877755511022
1032	1	0.5	0.5	0.4	0.6	0.3	20	Imp	1	-0.0105599056158669	0.0303783956928121	90.5654749564045	90.5
1033	1	0.5	1	0.2	0	0.3	20	Imp	1	0.000651895303473982	-0.0032035841272785	84.3826751734533	95.678391959799
1034	1	0.5	1	0.2	0.3	0.3	20	Imp	1	-0.00342353984907595	0.00952480736656147	86.0352110036812	92.6743602609132
1035	1	0.5	1	0.2	0.6	0.3	20	Imp	1	-0.005989850303183	0.0166329863164115	89.2262201614623	91.3956978489245
1036	1	0.5	1	0.4	0	0.3	20	Imp	1	-0.00148523385667998	0.00373094541176988	85.0328062157683	95.929648241206
1037	1	0.5	1	0.4	0.3	0.3	20	Imp	1	-0.002975406799128	0.00793345073039364	86.4094254736389	92.9789368104313
1038	1	0.5	1	0.4	0.6	0.3	20	Imp	1	-0.00630485534579706	0.0172926419364091	89.7264907039365	91.1
1039	1	0.5	2	0.2	0	0.3	20	Imp	1	0.00308428799069294	-0.0111140555968552	84.8534519709947	95.9276018099548
1040	1	0.5	2	0.2	0.3	0.3	20	Imp	1	-0.00778846635097297	0.0237935692314017	85.6937088948847	91.2060301507538
1041	1	0.5	2	0.2	0.6	0.3	20	Imp	1	-0.00343178594102	0.008316581768399	88.2591961260335	91.3456728364182
1042	1	0.5	2	0.4	0	0.3	20	Imp	1	-0.00332797552063602	0.00984886009245534	85.387226061167	95.8814665996986
1043	1	0.5	2	0.4	0.3	0.3	20	Imp	1	-0.00236150395714996	0.00602937235516177	86.2094252322293	93.2194876946258
1044	1	0.5	2	0.4	0.6	0.3	20	Imp	1	-0.00607028388583708	0.016939453044183	88.9912753367497	91.7458729364682
1045	1	1	0.5	0.2	0	0.3	20	Imp	1	0.00284677442425096	-0.0131551383398986	83.9567657112569	95.8312405826218
1046	1	1	0.5	0.2	0.3	0.3	20	Imp	1	0.00122936212461899	-0.00780031422814387	85.6186772317885	93.2899349023535
1047	1	1	0.5	0.2	0.6	0.3	20	Imp	1	-0.00098789099991603	-0.000546388282235966	87.5557717278987	92.9464732366183
1048	1	1	0.5	0.4	0	0.3	20	Imp	1	0.00309078291675802	-0.0143652880659114	85.42640553669	95.7286432160804
1049	1	1	0.5	0.4	0.3	0.3	20	Imp	1	0.003003738362094	-0.0149996439621346	85.0630681987688	93.8816449348044
1050	1	1	0.5	0.4	0.6	0.3	20	Imp	1	0.00310309548948395	-0.0175640584585215	89.0719714436203	92.35
1051	1	1	1	0.2	0	0.3	20	Imp	1	0.000438405148266985	-0.00357205201372923	83.7628576756384	95.9316926167755
1052	1	1	1	0.2	0.3	0.3	20	Imp	1	-0.00469407227499008	0.015446510606662	85.5184952394472	92.0802005012531
1053	1	1	1	0.2	0.6	0.3	20	Imp	1	-0.00474382463645895	0.0140934651634411	86.4957104448512	91.9959979989995
1054	1	1	1	0.4	0	0.3	20	Imp	1	0.00140045978766101	-0.00749483689332719	84.508626733186	96.1809045226131
1055	1	1	1	0.4	0.3	0.3	20	Imp	1	-0.00311874462116601	0.00905132550899679	86.52504443734	93.436873747495
1056	1	1	1	0.4	0.6	0.3	20	Imp	1	0.00294424270497007	-0.0161048751586377	87.8011406324331	92
1057	1	1	2	0.2	0	0.3	20	Imp	1	0.000503729601579073	-0.00375152633986375	83.5596098375079	96.3819095477387
1058	1	1	2	0.2	0.3	0.3	20	Imp	1	-0.00210404745676096	0.00534613378909088	85.6622164535241	92.6241846462619
1059	1	1	2	0.2	0.6	0.3	20	Imp	1	-0.00337942490528698	0.00902832728304892	87.5552604275167	92.1460730365183
1060	1	1	2	0.4	0	0.3	20	Imp	1	0.00124486767688992	-0.00674169681734305	84.8145784405097	96.0281548516843
1061	1	1	2	0.4	0.3	0.3	20	Imp	1	-0.00160989306285697	0.00326655440863288	87.3799228783649	92.9394091136705
1062	1	1	2	0.4	0.6	0.3	20	Imp	1	-0.00442298143154596	0.0125713270542062	86.5459127130926	91.9379068602904
1063	1	2	0.5	0.2	0	0.3	20	Imp	1	0.00327760060154203	-0.0248352145780741	84.8603631185155	96.1789844142785
1064	1	2	0.5	0.2	0.3	0.3	20	Imp	1	0.002058957913737	-0.0190356773822293	84.675943038293	93.4302908726179
1065	1	2	0.5	0.2	0.6	0.3	20	Imp	1	0.00212040838050198	-0.0209897577916083	84.3582082173038	91.7210235825389
1066	1	2	0.5	0.4	0	0.3	20	Imp	1	0.000205046724062963	-0.00629612404586943	82.7917847430994	96.5760322255791
1067	1	2	0.5	0.4	0.3	0.3	20	Imp	1	0.00596351273776408	-0.0424890404038276	84.6408264954614	93.4005037783375
1068	1	2	0.5	0.4	0.6	0.3	20	Imp	1	0.001498976126448	-0.0184800154281639	88.0048058736767	92.7172275238574
1069	1	2	1	0.2	0	0.3	20	Imp	1	0.00432050798319494	-0.0312550139246563	83.5189075774685	95.5622793746848
1070	1	2	1	0.2	0.3	0.3	20	Imp	1	0.00181541395700002	-0.0173795271809187	86.13305869068	93.47061778001
1071	1	2	1	0.2	0.6	0.3	20	Imp	1	0.00168730206698298	-0.0181057362445911	86.2704675516664	92.8822055137845
1072	1	2	1	0.4	0	0.3	20	Imp	1	0.00221641626695901	-0.0184256195736916	83.6373175393413	96.1345381526104
1073	1	2	1	0.4	0.3	0.3	20	Imp	1	0.000935486941304964	-0.0123966886615872	84.457277760528	93.9607448414695
1074	1	2	1	0.4	0.6	0.3	20	Imp	1	-0.000635458586222049	-0.00568526799947588	87.1967092130324	92.3847695390781
1075	1	2	2	0.2	0	0.3	20	Imp	1	0.00299605920309798	-0.0229731004754066	84.0985667786845	95.3652392947103
1076	1	2	2	0.2	0.3	0.3	20	Imp	1	0.00108091337216798	-0.0127432622853514	85.9021829626077	93.5678391959799
1077	1	2	2	0.2	0.6	0.3	20	Imp	1	-0.00198116019375505	0.00401298544223394	86.8961909820755	92.1382073109665
1078	1	2	2	0.4	0	0.3	20	Imp	1	0.00479655195291495	-0.0340623235930237	85.2702049379942	95.7746478873239
1079	1	2	2	0.4	0.3	0.3	20	Imp	1	-0.00123235978115299	0.00154778204408101	85.3529804547206	94.0554156171285
1080	1	2	2	0.4	0.6	0.3	20	Imp	1	-0.000587099541808911	-0.00533584170824719	87.4042107756438	91.8796992481203
1081	1	0.5	0.5	0.2	0	0.6	20	Imp	1	0.0047577708025569	-0.0166507519337076	61.9611436368531	95.2285283776996
1082	1	0.5	0.5	0.2	0.3	0.6	20	Imp	1	-0.00196878465234007	0.00465996036105376	61.9555021009587	93.169261677549
1083	1	0.5	0.5	0.2	0.6	0.6	20	Imp	1	0.000580573231949044	-0.00478498213609246	67.8562421616013	92.0460230115058
1084	1	0.5	0.5	0.4	0	0.6	20	Imp	1	0.000986072042065023	-0.00447593475078134	60.5399914886287	96.588058203713
1085	1	0.5	0.5	0.4	0.3	0.6	20	Imp	1	0.00378466490171903	-0.0141768959400592	60.5198922169746	93.925702811245
1086	1	0.5	0.5	0.4	0.6	0.6	20	Imp	1	-0.010397019117003	0.029834881779237	68.6241795793052	90.7
1087	1	0.5	1	0.2	0	0.6	20	Imp	1	0.000778135819997972	-0.00363265493519849	61.2430956694826	95.5778894472362
1088	1	0.5	1	0.2	0.3	0.6	20	Imp	1	-0.00308232599513603	0.00840242344158149	60.6476346627361	92.8750627195183
1089	1	0.5	1	0.2	0.6	0.6	20	Imp	1	-0.00625185248663707	0.0174971607087435	67.7444700455587	91.6458229114557
1090	1	0.5	1	0.4	0	0.6	20	Imp	1	-0.00124407197824805	0.00292519851948592	60.7645561741772	96.1325966850829
1091	1	0.5	1	0.4	0.3	0.6	20	Imp	1	-0.002722601264041	0.00707939728633855	61.8183469843474	93.2798395185557
1092	1	0.5	1	0.4	0.6	0.6	20	Imp	1	-0.00657249221020395	0.0181352162623492	66.4504866409762	91.3
1093	1	0.5	2	0.2	0	0.6	20	Imp	1	0.00331814657442397	-0.0118974848857392	59.0456708317815	95.5778894472362
1094	1	0.5	2	0.2	0.3	0.6	20	Imp	1	-0.00750444178982801	0.0228681534522808	59.6473413890942	91.7127071823204
1095	1	0.5	2	0.2	0.6	0.6	20	Imp	1	-0.00348142084054093	0.00848274895024204	64.1177607489568	91.5457728864432
1096	1	0.5	2	0.4	0	0.6	20	Imp	1	-0.00322317860574295	0.00947653601996035	61.9102687413793	95.8814665996986
1097	1	0.5	2	0.4	0.3	0.6	20	Imp	1	-0.00218972585321398	0.00547301717721271	61.0325980167384	93.3232931726908
1098	1	0.5	2	0.4	0.6	0.6	20	Imp	1	-0.00638716174444909	0.017953692695943	67.3290395101066	91.5457728864432
1099	1	1	0.5	0.2	0	0.6	20	Imp	1	0.003259347491536	-0.0147926724630586	58.5252113655331	96.0321446509292
1100	1	1	0.5	0.2	0.3	0.6	20	Imp	1	0.00194320785410096	-0.0105940918635229	60.1039544552478	93.5903855783675
1101	1	1	0.5	0.2	0.6	0.6	20	Imp	1	-0.000434712364965062	-0.002744581946866	62.9784862567269	92.6426426426426
1102	1	1	0.5	0.4	0	0.6	20	Imp	1	0.003784957970978	-0.0171254627304215	59.9095866882543	95.87732528909
1103	1	1	0.5	0.4	0.3	0.6	20	Imp	1	0.00437169152472205	-0.0203041988861705	58.8451819929219	93.9287506271952
1104	1	1	0.5	0.4	0.6	0.6	20	Imp	1	0.00426875906707191	-0.0220046588733865	64.4616710249174	92.4
1105	1	1	1	0.2	0	0.6	20	Imp	1	0.000660829519186001	-0.00446777949799926	60.3152245185006	96.0321446509292
1106	1	1	1	0.2	0.3	0.6	20	Imp	1	-0.004230312291988	0.013628768181699	58.0358860983026	92.272955343703
1107	1	1	1	0.2	0.6	0.6	20	Imp	1	-0.00445840117877105	0.0129861538580841	62.1341981585551	91.7917917917918
1108	1	1	1	0.4	0	0.6	20	Imp	1	0.00175836931970308	-0.00893183526787711	61.4876345857163	96.4231738035265
1109	1	1	1	0.4	0.3	0.6	20	Imp	1	-0.00239963294485201	0.00624284575214085	58.0850344397824	93.3801404212638
1110	1	1	1	0.4	0.6	0.6	20	Imp	1	0.00342765215188101	-0.0180135988991937	62.7949733901742	92.1960980490245
1111	1	1	2	0.2	0	0.6	20	Imp	1	0.000639720561135038	-0.00430109596424377	62.3161143257669	96.2814070351759
1112	1	1	2	0.2	0.3	0.6	20	Imp	1	-0.00179319143969092	0.00411322130673986	56.2556126384588	92.7208835341365
1113	1	1	2	0.2	0.6	0.6	20	Imp	1	-0.003338571390888	0.00883808726000201	62.9422567319772	91.991991991992
1114	1	1	2	0.4	0	0.6	20	Imp	1	0.001496466896452	-0.0077484259211531	60.6621364313669	96.0261569416499
1115	1	1	2	0.4	0.3	0.6	20	Imp	1	-0.00139159553619095	0.0023857338158968	60.0754548928522	92.7783350050151
1116	1	1	2	0.4	0.6	0.6	20	Imp	1	-0.00444026956138499	0.0126313298822822	62.9947207763683	91.9419419419419
1117	1	2	0.5	0.2	0	0.6	20	Imp	1	0.00383137138860801	-0.0283935343303441	59.4572838541881	96.0281548516843
1118	1	2	0.5	0.2	0.3	0.6	20	Imp	1	0.00289377674948699	-0.0242691771365695	57.0908629832934	93.1224899598394
1119	1	2	0.5	0.2	0.6	0.6	20	Imp	1	0.00302016471782496	-0.0263659251038784	61.6020104541718	91.7670682730924
1120	1	2	0.5	0.4	0	0.6	20	Imp	1	0.00104787307562704	-0.0115770344563493	58.7260324704746	96.4717741935484
1121	1	2	0.5	0.4	0.3	0.6	20	Imp	1	0.00754790116947102	-0.0519982408888078	56.6160317762246	93.2092555331992
1122	1	2	0.5	0.4	0.6	0.6	20	Imp	1	0.00328136923657507	-0.0287145610337638	62.6527133114085	93.2629462041227
1123	1	2	1	0.2	0	0.6	20	Imp	1	0.00474891360401397	-0.0340001761784463	57.6898016127632	95.3675730110775
1124	1	2	1	0.2	0.3	0.6	20	Imp	1	0.00253165344722406	-0.0218875506589487	56.332737763266	93.2730923694779
1125	1	2	1	0.2	0.6	0.6	20	Imp	1	0.002242976673832	-0.0214466195583911	58.6049002294116	92.7855711422846
1126	1	2	1	0.4	0	0.6	20	Imp	1	0.00268884274822401	-0.0214269364799016	60.0122152775642	96.1364776718515
1127	1	2	1	0.4	0.3	0.6	20	Imp	1	0.00184012340598394	-0.0179187673702772	58.4269309173327	93.9073514602215
1128	1	2	1	0.4	0.6	0.6	20	Imp	1	0.000323189021608994	-0.0113356154811359	61.1433173910322	92.6315789473684
1129	1	2	2	0.2	0	0.6	20	Imp	1	0.00327452537311101	-0.0247831809244266	60.8844056942419	95.4614220877458
1130	1	2	2	0.2	0.3	0.6	20	Imp	1	0.00151059735272996	-0.0154134106808215	59.8476267149576	93.4170854271357
1131	1	2	2	0.2	0.6	0.6	20	Imp	1	-0.00160468364526001	0.00161911333723386	63.4009260584713	92.2266800401204
1132	1	2	2	0.4	0	0.6	20	Imp	1	0.00520224932191693	-0.0366512594962438	60.121969651792	95.8165322580645
1133	1	2	2	0.4	0.3	0.6	20	Imp	1	-0.00053319141427699	-0.00280886566956906	57.7811799655784	94.6599496221663
1134	1	2	2	0.4	0.6	0.6	20	Imp	1	-0.000189625979269969	-0.00771010929518723	62.4381918303228	91.97592778335
1135	-1	0.5	0.5	0.2	0	0.3	5	Imp	2	0.00619936108927699	-0.019996030337914	80.4830174199925	97.45
1136	-1	0.5	0.5	0.2	0.3	0.3	5	Imp	2	0.003709760962542	-0.014028367296349	81.301569511668	93.7968984492246
1137	-1	0.5	0.5	0.2	0.6	0.3	5	Imp	2	0.010240161666502	-0.0352056906793506	85.1756764784116	90.15
1138	-1	0.5	0.5	0.4	0	0.3	5	Imp	2	0.010680114783026	-0.0333207208143838	81.325956345302	97.5
1139	-1	0.5	0.5	0.4	0.3	0.3	5	Imp	2	0.012275122242886	-0.0392427002896774	81.1244592852318	93.6
1140	-1	0.5	0.5	0.4	0.6	0.3	5	Imp	2	-0.00177230398906397	-0.00272021059709987	83.6174791726744	89.8
1141	-1	0.5	1	0.2	0	0.3	5	Imp	2	0.00363710427732	-0.0125439466178258	80.3924625062221	97.3
1142	-1	0.5	1	0.2	0.3	0.3	5	Imp	2	0.00489615339300103	-0.017143075497297	80.9864109815241	94.05
1143	-1	0.5	1	0.2	0.6	0.3	5	Imp	2	0.00218536837293698	-0.0118715042256806	83.9019375753798	90.55
1144	-1	0.5	1	0.4	0	0.3	5	Imp	2	0.00498370505929002	-0.0166579467398723	81.8015513625436	97.55
1145	-1	0.5	1	0.4	0.3	0.3	5	Imp	2	0.00265857716790802	-0.0110620588776226	82.0615683428701	94.55
1146	-1	0.5	1	0.4	0.6	0.3	5	Imp	2	0.00403488616994502	-0.0181940822700704	83.595862239635	90.4452226113057
1147	-1	0.5	2	0.2	0	0.3	5	Imp	2	0.00695194288738904	-0.0220051547473655	81.2159895461029	96.95
1148	-1	0.5	2	0.2	0.3	0.3	5	Imp	2	-0.00147594273771501	0.00117048527226482	80.0907910881501	93.6
1149	-1	0.5	2	0.2	0.6	0.3	5	Imp	2	-0.000244429025746007	-0.00471503587253463	83.9049323809686	90.75
1150	-1	0.5	2	0.4	0	0.3	5	Imp	2	0.00580078128567801	-0.0188167170086777	82.5196229777001	97.45
1151	-1	0.5	2	0.4	0.3	0.3	5	Imp	2	0.00222044540907601	-0.00954374041419936	81.5156998813453	94.3
1152	-1	0.5	2	0.4	0.6	0.3	5	Imp	2	0.00412077463433502	-0.0177268523982881	83.9938973188356	90.55
1153	-1	1	0.5	0.2	0	0.3	5	Imp	2	0.00892992577798801	-0.0279153076493664	79.1219741900582	97
1154	-1	1	0.5	0.2	0.3	0.3	5	Imp	2	0.00722040493706605	-0.024009915080313	82.1365148761087	94.15
1155	-1	1	0.5	0.2	0.6	0.3	5	Imp	2	0.00257545921146601	-0.0137044948913798	82.9289111917244	90.8
1156	-1	1	0.5	0.4	0	0.3	5	Imp	2	0.00851587699335199	-0.0273353676641254	81.1752580820172	97.35
1157	-1	1	0.5	0.4	0.3	0.3	5	Imp	2	0.014845052662858	-0.0472877034666739	79.6231335836946	93
1158	-1	1	0.5	0.4	0.6	0.3	5	Imp	2	0.010544084470172	-0.038707253681159	83.2162712801683	90.4
1159	-1	1	1	0.2	0	0.3	5	Imp	2	0.00598737466178501	-0.0193748220908165	81.5327333927773	97.6
1160	-1	1	1	0.2	0.3	0.3	5	Imp	2	0.00422910264967197	-0.0155150192395392	82.1223846398009	94.2471235617809
1161	-1	1	1	0.2	0.6	0.3	5	Imp	2	0.00128925465865798	-0.00973588074585341	83.1114606167404	90.5
1162	-1	1	1	0.4	0	0.3	5	Imp	2	0.00613916171701101	-0.0203205438343583	80.3626840525096	97.7
1163	-1	1	1	0.4	0.3	0.3	5	Imp	2	0.00854173120376095	-0.0285546937326882	82.4965101939515	93.95
1164	-1	1	1	0.4	0.6	0.3	5	Imp	2	0.011244451049823	-0.0395119430851336	83.6394601163826	90.1
1165	-1	1	2	0.2	0	0.3	5	Imp	2	0.00332166450131199	-0.0116425863650587	80.0126144124774	97.4
1166	-1	1	2	0.2	0.3	0.3	5	Imp	2	0.00153794599134804	-0.00770384763784232	81.1999946528304	93.7
1167	-1	1	2	0.2	0.6	0.3	5	Imp	2	0.00168596870322002	-0.0105712612867568	83.9325031266427	90.2
1168	-1	1	2	0.4	0	0.3	5	Imp	2	0.00697576165952302	-0.0223590647128015	81.6252993928201	97.3
1169	-1	1	2	0.4	0.3	0.3	5	Imp	2	0.00266040919877203	-0.0112656965307125	82.9482629519284	93.8
1170	-1	1	2	0.4	0.6	0.3	5	Imp	2	-0.000721387416701968	-0.00458914086408568	84.3645938750628	90.4452226113057
1171	-1	2	0.5	0.2	0	0.3	5	Imp	2	0.005519067789439	-0.0181900515951853	80.2017944281765	97.3986993496748
1172	-1	2	0.5	0.2	0.3	0.3	5	Imp	2	0.002036661905568	-0.00953011004393256	80.791245402742	93.95
1173	-1	2	0.5	0.2	0.6	0.3	5	Imp	2	0.00135426239122699	-0.0107388762472787	82.7839270922089	89.7
1174	-1	2	0.5	0.4	0	0.3	5	Imp	2	0.00167225598954102	-0.00795696556486852	79.8424967618258	97.45
1175	-1	2	0.5	0.4	0.3	0.3	5	Imp	2	0.00446690557207402	-0.0180943716857124	80.0197939824116	93.45
1176	-1	2	0.5	0.4	0.6	0.3	5	Imp	2	0.00393529063081199	-0.0206938292844073	82.6381009570645	89.1945972986493
1177	-1	2	1	0.2	0	0.3	5	Imp	2	0.00673608754938598	-0.0216609891855533	79.3165160159475	97.3
1178	-1	2	1	0.2	0.3	0.3	5	Imp	2	0.00213533372570002	-0.00968153347468714	82.1937336929872	94
1179	-1	2	1	0.2	0.6	0.3	5	Imp	2	0.000887182945773002	-0.00920835372942325	83.6189585664508	90.1450725362681
1180	-1	2	1	0.4	0	0.3	5	Imp	2	0.00588483728796702	-0.0198241503338298	79.8586392788957	97.4
1181	-1	2	1	0.4	0.3	0.3	5	Imp	2	0.00602529876270202	-0.0218355722596514	81.0217971801902	94
1182	-1	2	1	0.4	0.6	0.3	5	Imp	2	5.86987587790078e-05	-0.00865792073194677	82.7873636193051	89.6448224112056
1183	-1	2	2	0.2	0	0.3	5	Imp	2	0.00450634344607298	-0.0151583895790929	79.7927172101279	97.55
1184	-1	2	2	0.2	0.3	0.3	5	Imp	2	0.00438160894378398	-0.0158699909307534	81.5808142021109	94.25
1185	-1	2	2	0.2	0.6	0.3	5	Imp	2	0.000463266673225993	-0.0074962461336559	83.9342891792314	90.5
1186	-1	2	2	0.4	0	0.3	5	Imp	2	0.00815180396217302	-0.0260504011999231	80.1908540224572	97.7988994497249
1187	-1	2	2	0.4	0.3	0.3	5	Imp	2	0.000890377620582028	-0.00644994996167531	81.4274314288305	94.65
1188	-1	2	2	0.4	0.6	0.3	5	Imp	2	0.00112592198732697	-0.011049840272342	83.7822401312195	89.4894894894895
1189	-1	0.5	0.5	0.2	0	0.6	5	Imp	2	0.00675025143458402	-0.02155267598643	64.8850896453281	97.8
1190	-1	0.5	0.5	0.2	0.3	0.6	5	Imp	2	0.003425911279333	-0.0132976950681361	63.5791851901651	93.4
1191	-1	0.5	0.5	0.2	0.6	0.6	5	Imp	2	0.00850653512392802	-0.0302552239754726	68.0960319853581	89.9
1192	-1	0.5	0.5	0.4	0	0.6	5	Imp	2	0.012001761727098	-0.0371665394025428	64.9444837021963	97.3
1193	-1	0.5	0.5	0.4	0.3	0.6	5	Imp	2	0.011710449631839	-0.0375563299858623	63.5079058521248	94.05
1194	-1	0.5	0.5	0.4	0.6	0.6	5	Imp	2	-0.00370831908833696	0.00261482243103811	65.805146353643	89.4
1195	-1	0.5	1	0.2	0	0.6	5	Imp	2	0.00425306860428298	-0.0143386834387938	65.5478893192007	97.7
1196	-1	0.5	1	0.2	0.3	0.6	5	Imp	2	0.00416220361205505	-0.014915184398797	65.1617603734621	94.85
1197	-1	0.5	1	0.2	0.6	0.6	5	Imp	2	-0.000892785012964026	-0.00297540841897265	67.6291691875697	90.1
1198	-1	0.5	1	0.4	0	0.6	5	Imp	2	0.00600748548310198	-0.0196765514764183	66.5132804473105	97.65
1199	-1	0.5	1	0.4	0.3	0.6	5	Imp	2	0.00463890383304599	-0.0169388831631566	65.9542387093405	94.7973986993497
1200	-1	0.5	1	0.4	0.6	0.6	5	Imp	2	0.00272703618273201	-0.0146446624456283	68.6853761785802	89.2
1201	-1	0.5	2	0.2	0	0.6	5	Imp	2	0.00727523139156799	-0.0228893050899184	64.7169325148687	97.3
1202	-1	0.5	2	0.2	0.3	0.6	5	Imp	2	-0.00172376381703099	0.00188619347080482	64.33148247357	93.95
1203	-1	0.5	2	0.2	0.6	0.6	5	Imp	2	-0.000858248420116003	-0.00295481910145162	68.2785710546851	90.9
1204	-1	0.5	2	0.4	0	0.6	5	Imp	2	0.00666528799348004	-0.0213329949280556	66.3534146192427	98.15
1205	-1	0.5	2	0.4	0.3	0.6	5	Imp	2	0.00315074088291101	-0.0123938686711874	65.1187245802761	95.1
1206	-1	0.5	2	0.4	0.6	0.6	5	Imp	2	0.00212599446897199	-0.0121638885395351	68.1632469494961	89.95
1207	-1	1	0.5	0.2	0	0.6	5	Imp	2	0.00977794510882801	-0.0303128929321125	63.4407904219073	97.6988494247123
1208	-1	1	0.5	0.2	0.3	0.6	5	Imp	2	0.00860320926111902	-0.028087564203421	61.9778286560233	93.95
1209	-1	1	0.5	0.2	0.6	0.6	5	Imp	2	0.00244134738964502	-0.0132694077318178	68.104136674462	90.45
1210	-1	1	0.5	0.4	0	0.6	5	Imp	2	0.00986766687734802	-0.0313627218527595	64.5597179604824	97.35
1211	-1	1	0.5	0.4	0.3	0.6	5	Imp	2	0.0158713860373541	-0.0502922614306089	64.7134172452107	93.55
1212	-1	1	0.5	0.4	0.6	0.6	5	Imp	2	0.00993576598629503	-0.036914169789062	65.7695648016829	89.4
1213	-1	1	1	0.2	0	0.6	5	Imp	2	0.006044061383915	-0.0195065255262284	64.15850283851	97.95
1214	-1	1	1	0.2	0.3	0.6	5	Imp	2	0.00405830923726197	-0.0151237828150762	65.0847265055694	94.25
1215	-1	1	1	0.2	0.6	0.6	5	Imp	2	-0.000373494676342012	-0.00499097822633143	68.1284488525311	89.95
1216	-1	1	1	0.4	0	0.6	5	Imp	2	0.00768329717673299	-0.0248691362050773	65.841971347612	97.75
1217	-1	1	1	0.4	0.3	0.6	5	Imp	2	0.00642699530699298	-0.0225456477430002	64.8060712625768	93.75
1218	-1	1	1	0.4	0.6	0.6	5	Imp	2	0.014051277205663	-0.0475024025499686	66.3693528708367	90.1
1219	-1	1	2	0.2	0	0.6	5	Imp	2	0.00405446396780701	-0.0137808489401527	64.5919613658527	97.65
1220	-1	1	2	0.2	0.3	0.6	5	Imp	2	0.00276384033589	-0.0113914263003423	64.4252562477143	93.4
1221	-1	1	2	0.2	0.6	0.6	5	Imp	2	0.00212393428499602	-0.0118825697059268	68.4123724869088	89.75
1222	-1	1	2	0.4	0	0.6	5	Imp	2	0.00874001269839497	-0.0274545721491205	66.8065949172839	97.7
1223	-1	1	2	0.4	0.3	0.6	5	Imp	2	0.00428121113562502	-0.0161679324963685	64.5741867481391	93.5967983991996
1224	-1	1	2	0.4	0.6	0.6	5	Imp	2	-0.002721643041665	0.00108677017096531	67.6194334370844	89.45
1225	-1	2	0.5	0.2	0	0.6	5	Imp	2	0.00546957177924201	-0.0182010185186652	61.47418196408	96.8
1226	-1	2	0.5	0.2	0.3	0.6	5	Imp	2	0.00300644034049002	-0.0123793534655895	63.5443318131378	94.15
1227	-1	2	0.5	0.2	0.6	0.6	5	Imp	2	0.00413981241168898	-0.0187764029473796	66.7620667874625	90.3
1228	-1	2	0.5	0.4	0	0.6	5	Imp	2	0.00527124415546898	-0.0183083241331765	63.513185194988	97.7
1229	-1	2	0.5	0.4	0.3	0.6	5	Imp	2	0.00638182921747005	-0.0238421985855974	63.2927649167986	93.3
1230	-1	2	0.5	0.4	0.6	0.6	5	Imp	2	0.00990976350502398	-0.0383092413970073	65.4456575488658	88.8444222111056
1231	-1	2	1	0.2	0	0.6	5	Imp	2	0.00714631529851301	-0.0227855967795933	63.1619936364574	97.5
1232	-1	2	1	0.2	0.3	0.6	5	Imp	2	0.002690836493978	-0.0114022080162391	63.8494316680249	93.8469234617309
1233	-1	2	1	0.2	0.6	0.6	5	Imp	2	0.00480759985818802	-0.0205295595844022	66.5302745926386	90.35
1234	-1	2	1	0.4	0	0.6	5	Imp	2	0.008075976282507	-0.0261655014432979	64.5145498474625	97.8
1235	-1	2	1	0.4	0.3	0.6	5	Imp	2	0.00826774923200002	-0.0284923561268824	62.8809755918486	93.4
1236	-1	2	1	0.4	0.6	0.6	5	Imp	2	0.00268316278452102	-0.0163566077297407	64.9643261345416	89.4894894894895
1237	-1	2	2	0.2	0	0.6	5	Imp	2	0.00526546293978997	-0.0173014038372229	64.8810133247308	97.85
1238	-1	2	2	0.2	0.3	0.6	5	Imp	2	0.006303328221136	-0.0216143313914653	64.6793979379787	93.6
1239	-1	2	2	0.2	0.6	0.6	5	Imp	2	0.00143616551248199	-0.0102357050676869	65.5169958744519	90.8
1240	-1	2	2	0.4	0	0.6	5	Imp	2	0.01058625173589	-0.0331549651349641	65.3062460234981	97.85
1241	-1	2	2	0.4	0.3	0.6	5	Imp	2	0.00304830295150699	-0.0128917527088923	63.8461724273485	94.6973486743372
1242	-1	2	2	0.4	0.6	0.6	5	Imp	2	0.00258129012084496	-0.0149698471066799	67.8669878903896	90.8408408408408
1297	0	0.5	0.5	0.2	0	0.3	5	Imp	2	0.00374009589036201	-0.012961415487476	79.3130573717593	97.55
1298	0	0.5	0.5	0.2	0.3	0.3	5	Imp	2	0.00191111571569996	-0.00899164135803804	79.0090785187091	93.95
1299	0	0.5	0.5	0.2	0.6	0.3	5	Imp	2	0.008205890866059	-0.0294742829510876	80.7244544849935	90.05
1300	0	0.5	0.5	0.4	0	0.3	5	Imp	2	0.00674150125971901	-0.0219934126957338	80.2461470143251	97.35
1301	0	0.5	0.5	0.4	0.3	0.3	5	Imp	2	0.00975457071426999	-0.0320462563796103	80.0729010622013	93.2
1302	0	0.5	0.5	0.4	0.6	0.3	5	Imp	2	-0.00356098288121098	0.00252712502008212	81.3448525039386	89.45
1303	0	0.5	1	0.2	0	0.3	5	Imp	2	0.00110764936736002	-0.00530908628041082	79.3250752658251	97.6
1304	0	0.5	1	0.2	0.3	0.3	5	Imp	2	0.00348246459945101	-0.013149201639911	79.0046668384917	94.2
1305	0	0.5	1	0.2	0.6	0.3	5	Imp	2	0.000469874515688973	-0.00706989771311561	80.6265846553278	90
1306	0	0.5	1	0.4	0	0.3	5	Imp	2	0.000607394068146028	-0.00414424817915032	80.4710640172549	97.55
1307	0	0.5	1	0.4	0.3	0.3	5	Imp	2	0.000248116318268987	-0.00425846477383057	79.7565669192962	94.25
1308	0	0.5	1	0.4	0.6	0.3	5	Imp	2	0.000506503195027985	-0.00792621113773034	80.9234567449543	90.15
1309	0	0.5	2	0.2	0	0.3	5	Imp	2	0.00458792173377603	-0.0152102762537075	79.334543211011	96.95
1310	0	0.5	2	0.2	0.3	0.3	5	Imp	2	-0.00288375185690704	0.00514675398974579	79.0343121090211	93.85
1311	0	0.5	2	0.2	0.6	0.3	5	Imp	2	-0.00117479161536305	-0.00218244080872165	80.5043653242848	89.8
1312	0	0.5	2	0.4	0	0.3	5	Imp	2	0.00197080825512702	-0.0078273391090356	80.5525753934698	97.5
1313	0	0.5	2	0.4	0.3	0.3	5	Imp	2	-0.000452762486372993	-0.00196569779244238	79.9106572582086	94.45
1314	0	0.5	2	0.4	0.6	0.3	5	Imp	2	-8.96276461559986e-05	-0.00561266609600913	81.0974031373743	89.85
1315	0	1	0.5	0.2	0	0.3	5	Imp	2	0.00630865705914102	-0.0204054149548574	79.2447005889763	97.0985492746373
1316	0	1	0.5	0.2	0.3	0.3	5	Imp	2	0.006502638345314	-0.022053668354423	79.1344089490166	93.9469734867434
1317	0	1	0.5	0.2	0.6	0.3	5	Imp	2	0.00171702410916802	-0.0113242700717348	80.7217856162778	90.75
1318	0	1	0.5	0.4	0	0.3	5	Imp	2	0.00540940065768802	-0.0183873963764274	80.172762999311	97.05
1319	0	1	0.5	0.4	0.3	0.3	5	Imp	2	0.013417502667713	-0.0431063844538949	79.1834186194678	93.0465232616308
1320	0	1	0.5	0.4	0.6	0.3	5	Imp	2	0.010342043983443	-0.0378545211026959	81.0968632396247	89.9
1321	0	1	1	0.2	0	0.3	5	Imp	2	0.00361464814444901	-0.0126036189175505	79.2984145875592	97.6
1322	0	1	1	0.2	0.3	0.3	5	Imp	2	0.003035111776859	-0.0122175803370872	79.0273921434882	93.9
1323	0	1	1	0.2	0.6	0.3	5	Imp	2	-0.000135855891244041	-0.00568830077111643	80.7704805584397	90.2
1324	0	1	1	0.4	0	0.3	5	Imp	2	0.001993483420692	-0.00842864166063834	80.2468923791495	97.45
1325	0	1	1	0.4	0.3	0.3	5	Imp	2	0.00719171368022598	-0.0247680995065712	80.0141730006043	93.45
1326	0	1	1	0.4	0.6	0.3	5	Imp	2	0.011296997638992	-0.0394622760252186	81.1902123083576	89.9
1327	0	1	2	0.2	0	0.3	5	Imp	2	0.000972137732921041	-0.00492059163671865	79.2956655951636	97.6
1328	0	1	2	0.2	0.3	0.3	5	Imp	2	0.00050392133011401	-0.0048061563609243	79.1410938824878	93.85
1329	0	1	2	0.2	0.6	0.3	5	Imp	2	0.000609188120675008	-0.00758554244179976	80.7564103975641	89.75
1330	0	1	2	0.4	0	0.3	5	Imp	2	0.002660226028871	-0.0100214504256835	80.4649203100529	97.45
1331	0	1	2	0.4	0.3	0.3	5	Imp	2	0.00133949810140899	-0.00757005814062051	79.9350261592437	93.7
1332	0	1	2	0.4	0.6	0.3	5	Imp	2	-0.00243571432512701	0.000420147244360292	81.0129402638387	90.1
1333	0	2	0.5	0.2	0	0.3	5	Imp	2	0.00360758560468699	-0.0127299592685122	79.2785154331109	97.15
1334	0	2	0.5	0.2	0.3	0.3	5	Imp	2	0.00154740856550301	-0.00820501507018256	78.6874745195897	94
1335	0	2	0.5	0.2	0.6	0.3	5	Imp	2	0.00219909935930002	-0.0132480419061586	80.7362358435428	89.65
1336	0	2	0.5	0.4	0	0.3	5	Imp	2	-0.001580145126437	0.00143392694772149	79.9952273844149	96.7
1337	0	2	0.5	0.4	0.3	0.3	5	Imp	2	0.00387206794428402	-0.0162795487805124	78.6730990786854	93.35
1338	0	2	0.5	0.4	0.6	0.3	5	Imp	2	0.00595073483576503	-0.0260838384017772	81.1021954627237	89.4
1339	0	2	1	0.2	0	0.3	5	Imp	2	0.00404516284829698	-0.0139450178149902	79.3033915992256	97.15
1340	0	2	1	0.2	0.3	0.3	5	Imp	2	0.00172665749455203	-0.00858862218099815	79.0675275105497	94.05
1341	0	2	1	0.2	0.6	0.3	5	Imp	2	0.001409299084496	-0.0108168433269852	80.9110707515949	90.1450725362681
1342	0	2	1	0.4	0	0.3	5	Imp	2	0.00261149319313003	-0.0104021876331999	80.1704412041814	97.15
1343	0	2	1	0.4	0.3	0.3	5	Imp	2	0.00516876098159202	-0.0194182348869074	79.0662381759889	93.7
1344	0	2	1	0.4	0.6	0.3	5	Imp	2	0.000600714517976997	-0.0100023716896387	81.0977055643018	89.6
1345	0	2	2	0.2	0	0.3	5	Imp	2	0.00204405876250696	-0.0081086437175969	79.3256414239591	97.65
1346	0	2	2	0.2	0.3	0.3	5	Imp	2	0.00390399666971097	-0.0145939822842454	78.9448161480879	93.95
1347	0	2	2	0.2	0.6	0.3	5	Imp	2	0.000217929419738971	-0.00681696614308491	80.6786443207506	90
1348	0	2	2	0.4	0	0.3	5	Imp	2	0.00444082836097004	-0.0154276854811801	80.2475209470693	97.3986993496748
1349	0	2	2	0.4	0.3	0.3	5	Imp	2	0.000121327319013986	-0.00429911184141529	79.9803466603416	94.5
1350	0	2	2	0.4	0.6	0.3	5	Imp	2	0.00166322211974296	-0.01238316894384	81.3213794143481	89.65
1351	0	0.5	0.5	0.2	0	0.6	5	Imp	2	0.00364927744356197	-0.012716852110019	66.0593822876437	96.8
1352	0	0.5	0.5	0.2	0.3	0.6	5	Imp	2	0.00122687546759598	-0.00687902969437504	66.5915762645205	93.6
1353	0	0.5	0.5	0.2	0.6	0.6	5	Imp	2	0.007950085834173	-0.0286880159256526	67.8998446579851	90.25
1354	0	0.5	0.5	0.4	0	0.6	5	Imp	2	0.00757522603439598	-0.0245233091532898	67.1892937686361	96.95
1355	0	0.5	0.5	0.4	0.3	0.6	5	Imp	2	0.00971071780120297	-0.0318693117215864	67.3285827426668	94.45
1356	0	0.5	0.5	0.4	0.6	0.6	5	Imp	2	-0.00409880116299799	0.00414939169747208	67.8866327943636	90.3951975987994
1357	0	0.5	1	0.2	0	0.6	5	Imp	2	0.00095256601335697	-0.00487211139581384	66.2867625627405	97.1
1358	0	0.5	1	0.2	0.3	0.6	5	Imp	2	0.00321203636128203	-0.012288384911117	66.4403733467378	94.1
1359	0	0.5	1	0.2	0.6	0.6	5	Imp	2	3.039878877098e-05	-0.00578713446946166	67.9725765019824	90.95
1360	0	0.5	1	0.4	0	0.6	5	Imp	2	0.000573855902510023	-0.00411777460239832	67.7694103689687	97.05
1361	0	0.5	1	0.4	0.3	0.6	5	Imp	2	-6.22027957989935e-05	-0.00320758560333156	67.3611520417437	94.3
1362	0	0.5	1	0.4	0.6	0.6	5	Imp	2	-0.000207378953475001	-0.00577318964050938	68.387155874351	90.4
1363	0	0.5	2	0.2	0	0.6	5	Imp	2	0.00460695220004204	-0.0152762780702504	65.891694530433	96.9
1364	0	0.5	2	0.2	0.3	0.6	5	Imp	2	-0.00259127333965303	0.0044182472242158	66.4160488251912	93.6936936936937
1365	0	0.5	2	0.2	0.6	0.6	5	Imp	2	-0.00154780376177605	-0.000996350191210638	67.6769633383092	90
1366	0	0.5	2	0.4	0	0.6	5	Imp	2	0.00177750367928503	-0.00730583716686861	67.5738957246118	97.0985492746373
1367	0	0.5	2	0.4	0.3	0.6	5	Imp	2	-0.00068659087585704	-0.00124271779057938	67.4712011697186	93.7468734367184
1368	0	0.5	2	0.4	0.6	0.6	5	Imp	2	-2.13373808140016e-05	-0.00578820674795111	68.3582968096211	91.05
1369	0	1	0.5	0.2	0	0.6	5	Imp	2	0.00681236953830999	-0.0219359034963055	65.7173361780102	96.6
1370	0	1	0.5	0.2	0.3	0.6	5	Imp	2	0.00659253744948401	-0.022240402519841	66.2450064305506	94.35
1371	0	1	0.5	0.2	0.6	0.6	5	Imp	2	0.00155247246270102	-0.0107666576974568	67.8366386445963	90.85
1372	0	1	0.5	0.4	0	0.6	5	Imp	2	0.00705051975239201	-0.0232907992125714	66.2150827410197	96.75
1373	0	1	0.5	0.4	0.3	0.6	5	Imp	2	0.014410845949036	-0.0459616888545289	66.4717488422034	93.8
1374	0	1	0.5	0.4	0.6	0.6	5	Imp	2	0.012026243824245	-0.0429434125045869	67.6832917788757	90.2
1375	0	1	1	0.2	0	0.6	5	Imp	2	0.00351004085650597	-0.0123049383533085	66.1353557774647	96.95
1376	0	1	1	0.2	0.3	0.6	5	Imp	2	0.00258144091763896	-0.0108364780960242	66.6392592885103	93.55
1377	0	1	1	0.2	0.6	0.6	5	Imp	2	-0.000181083973674001	-0.0055796652141954	67.9080326891567	90.45
1378	0	1	1	0.4	0	0.6	5	Imp	2	0.00282779344152401	-0.0109619375934993	67.3301950765257	96.95
1379	0	1	1	0.4	0.3	0.6	5	Imp	2	0.007233712451168	-0.0248409304885981	67.3671447262796	94.3
1380	0	1	1	0.4	0.6	0.6	5	Imp	2	0.011317308227251	-0.0395712457747586	67.7125568669233	90.7
1381	0	1	2	0.2	0	0.6	5	Imp	2	0.000781800924680998	-0.00438076055066566	66.2013662116358	97.15
1382	0	1	2	0.2	0.3	0.6	5	Imp	2	0.000224352496551006	-0.00387744814698632	66.7171278753919	93.85
1383	0	1	2	0.2	0.6	0.6	5	Imp	2	0.000311543303155026	-0.00668275118758077	67.8937998886196	91.15
1384	0	1	2	0.4	0	0.6	5	Imp	2	0.00271867172460499	-0.0102555478046655	67.8358149312293	97.15
1385	0	1	2	0.4	0.3	0.6	5	Imp	2	0.00111410658863104	-0.0068057666504045	67.4175032115595	94.25
1386	0	1	2	0.4	0.6	0.6	5	Imp	2	-0.00312035792193099	0.00252846251740529	68.2958324099094	90.45
1387	0	2	0.5	0.2	0	0.6	5	Imp	2	0.00443737615874101	-0.0152083539391142	65.3413077353482	96.9
1388	0	2	0.5	0.2	0.3	0.6	5	Imp	2	0.001327644183724	-0.00750961549906354	66.1548073321132	94.15
1389	0	2	0.5	0.2	0.6	0.6	5	Imp	2	0.00265879570260097	-0.0145299524134387	67.650738931716	90.45
1390	0	2	0.5	0.4	0	0.6	5	Imp	2	0.000777788768597021	-0.00559760582327151	65.959132650253	96.8
1391	0	2	0.5	0.4	0.3	0.6	5	Imp	2	0.00593107017815503	-0.0221541303397434	66.4829868919424	93.3
1392	0	2	0.5	0.4	0.6	0.6	5	Imp	2	0.00842759942772403	-0.0334757303632973	67.9729765102032	90
1393	0	2	1	0.2	0	0.6	5	Imp	2	0.004541139562866	-0.0154567878684543	65.6606031561033	96.65
1394	0	2	1	0.2	0.3	0.6	5	Imp	2	0.001517992271025	-0.00791803809642611	66.42015270116	94.15
1395	0	2	1	0.2	0.6	0.6	5	Imp	2	0.00153108061239504	-0.0110982339272122	67.9364476877977	90.5452726363182
1396	0	2	1	0.4	0	0.6	5	Imp	2	0.00433563268548204	-0.0155497222257859	66.3574857443217	97.05
1397	0	2	1	0.4	0.3	0.6	5	Imp	2	0.006338434070149	-0.0228248019608064	66.553802209287	94.0470235117559
1398	0	2	1	0.4	0.6	0.6	5	Imp	2	0.00270526203601201	-0.0162898230071327	67.8612582661158	89.7448724362181
1399	0	2	2	0.2	0	0.6	5	Imp	2	0.00178914524636398	-0.00739534967058691	66.01847065029	96.9
1400	0	2	2	0.2	0.3	0.6	5	Imp	2	0.00326764122877599	-0.0126256274828204	66.3349445601309	93.85
1401	0	2	2	0.2	0.6	0.6	5	Imp	2	0.000166882011475022	-0.0065894682505469	68.0397184415043	90.7
1402	0	2	2	0.4	0	0.6	5	Imp	2	0.005341527235178	-0.0181506264444421	67.2195758047363	97.05
1403	0	2	2	0.4	0.3	0.6	5	Imp	2	0.000332230885143003	-0.0048680221568983	67.1318207045448	94.9974987493747
1404	0	2	2	0.4	0.6	0.6	5	Imp	2	0.001582587154495	-0.0121451848650669	67.9457810793716	90.6359539308963
1405	1	0.5	0.5	0.2	0	0.3	5	Imp	2	0.00137644461944497	-0.00613249774740898	84.4836656382235	97.4
1406	1	0.5	0.5	0.2	0.3	0.3	5	Imp	2	-1.24712150110229e-05	-0.00337035064229807	84.0085354644834	93.7468734367184
1407	1	0.5	0.5	0.2	0.6	0.3	5	Imp	2	0.00545817320109299	-0.0214865568767627	88.5090181191998	90.2
1408	1	0.5	0.5	0.4	0	0.3	5	Imp	2	0.00294240697778897	-0.0110667539573158	83.3893793619926	97.2
1409	1	0.5	0.5	0.4	0.3	0.3	5	Imp	2	0.00604659520815798	-0.0213143967504313	83.9732029027584	93.5
1410	1	0.5	0.5	0.4	0.6	0.3	5	Imp	2	-0.00902848154385899	0.0182577050605211	88.7992325412852	88.8
1411	1	0.5	1	0.2	0	0.3	5	Imp	2	-0.00169534348278599	0.0027408209470452	83.4165979820891	97.3
1412	1	0.5	1	0.2	0.3	0.3	5	Imp	2	0.00142174153803604	-0.00716170619635798	83.295263816404	94.2
1413	1	0.5	1	0.2	0.6	0.3	5	Imp	2	-0.002427279778832	0.00135263769722238	87.0275846584069	90.15
1414	1	0.5	1	0.4	0	0.3	5	Imp	2	-0.00386491063490102	0.0087943068815507	83.9998067130166	97.3
1415	1	0.5	1	0.4	0.3	0.3	5	Imp	2	-0.00332677860574099	0.00620134237921643	83.3767039718425	93.85
1416	1	0.5	1	0.4	0.6	0.3	5	Imp	2	-0.00390485041198402	0.00479619617809762	88.7037575592832	89.45
1417	1	0.5	2	0.2	0	0.3	5	Imp	2	0.00220942228616899	-0.00837378281134948	83.8761952694334	97.05
1418	1	0.5	2	0.2	0.3	0.3	5	Imp	2	-0.00521537659049004	0.0118831364566778	82.9867752916193	93.4
1419	1	0.5	2	0.2	0.6	0.3	5	Imp	2	-0.00406615996904902	0.00626852840302439	86.5522427419928	90.15
1420	1	0.5	2	0.4	0	0.3	5	Imp	2	-0.00178616482232397	0.00300872556931436	84.4214576567069	97.4
1421	1	0.5	2	0.4	0.3	0.3	5	Imp	2	-0.00373334012403004	0.00758354256685562	83.1654213337482	93.9
1422	1	0.5	2	0.4	0.6	0.3	5	Imp	2	-0.003877365291173	0.00536583658386791	87.4311197345461	89.65
1423	1	1	0.5	0.2	0	0.3	5	Imp	2	0.00414408022160001	-0.0141922630977365	83.3722847017655	97.1
1424	1	1	0.5	0.2	0.3	0.3	5	Imp	2	0.00543665761237705	-0.018918195973653	82.2380704703739	94.2971485742871
1425	1	1	0.5	0.2	0.6	0.3	5	Imp	2	-0.000487088964328031	-0.00501833795118378	86.8763482494044	90.4
1426	1	1	0.5	0.4	0	0.3	5	Imp	2	0.00274551636889303	-0.0107672659075475	84.5922653820564	96.85
1427	1	1	0.5	0.4	0.3	0.3	5	Imp	2	0.011363883088747	-0.0374246882231669	82.9156283803761	92.75
1428	1	1	0.5	0.4	0.6	0.3	5	Imp	2	0.00643921850518803	-0.027002837428058	88.2537028253001	89.3
1429	1	1	1	0.2	0	0.3	5	Imp	2	0.001097801026679	-0.00534499182925546	82.7887588111005	97.45
1430	1	1	1	0.2	0.3	0.3	5	Imp	2	0.00178101598333696	-0.00852800820579419	82.3333807098845	94.1470735367684
1431	1	1	1	0.2	0.6	0.3	5	Imp	2	-0.00208181882097702	-0.000100019761178405	85.7045387937601	90.25
1432	1	1	1	0.4	0	0.3	5	Imp	2	-0.00178416900706801	0.00253261493033868	84.4741618824503	97.3
1433	1	1	1	0.4	0.3	0.3	5	Imp	2	0.004621891256544	-0.0173181742249552	83.2645980815068	93.75
1434	1	1	1	0.4	0.6	0.3	5	Imp	2	0.00604622486526102	-0.0245372342835956	87.1935559578377	89.2
1435	1	1	2	0.2	0	0.3	5	Imp	2	-0.00179279426648499	0.00301670167834633	82.7839402419553	97.35
1436	1	1	2	0.2	0.3	0.3	5	Imp	2	-0.00139351193895298	0.000691737100851686	82.3183428201711	93.7
1437	1	1	2	0.2	0.6	0.3	5	Imp	2	-0.00193432497836199	-0.000200613241000791	86.6529246570349	89.75
1438	1	1	2	0.4	0	0.3	5	Imp	2	-0.00162051648480499	0.0023859356411845	84.1955606874177	97.35
1439	1	1	2	0.4	0.3	0.3	5	Imp	2	-0.00121916303450598	-0.000124438650443481	84.3653994688235	93.3
1440	1	1	2	0.4	0.6	0.3	5	Imp	2	-0.00639676383710996	0.0117456303244593	86.1879371164003	89
1441	1	2	0.5	0.2	0	0.3	5	Imp	2	0.00191914177269298	-0.00789150613287926	84.1783484721411	96.8
1442	1	2	0.5	0.2	0.3	0.3	5	Imp	2	0.000909109473169023	-0.00633123188885554	81.8573097386638	93.8
1443	1	2	0.5	0.2	0.6	0.3	5	Imp	2	-0.000452702344340028	-0.00572427087006266	83.0166526183364	89.2
1444	1	2	0.5	0.4	0	0.3	5	Imp	2	-0.00375669383764599	0.00759018553687352	83.1462080342719	96.55
1445	1	2	0.5	0.4	0.3	0.3	5	Imp	2	0.00255274902576003	-0.0127536447940624	81.4809711403493	92.8
1446	1	2	0.5	0.4	0.6	0.3	5	Imp	2	0.00194678360613998	-0.0150992460914482	87.4849173519262	88.9444722361181
1447	1	2	1	0.2	0	0.3	5	Imp	2	0.001778997667364	-0.00742653739824328	83.3622512336369	97.3
1448	1	2	1	0.2	0.3	0.3	5	Imp	2	0.000797774782762994	-0.00586406818963814	83.35218463627	93.9
1449	1	2	1	0.2	0.6	0.3	5	Imp	2	-0.000910207696790954	-0.0041963717079212	85.0294712531222	89.6448224112056
1450	1	2	1	0.4	0	0.3	5	Imp	2	0.000358320043949034	-0.00394278886779686	83.1000013429007	96.85
1451	1	2	1	0.4	0.3	0.3	5	Imp	2	0.00322672941579499	-0.0138443033489564	81.0165080686698	94.1470735367684
1452	1	2	1	0.4	0.6	0.3	5	Imp	2	-0.00332487784190999	0.000999389864828226	86.0777511133435	88.9444722361181
1453	1	2	2	0.2	0	0.3	5	Imp	2	-0.000546329188942041	-0.000638983095180901	83.1701820651034	97.45
1454	1	2	2	0.2	0.3	0.3	5	Imp	2	0.00272297527611798	-0.0111135163767974	82.9390571482383	93.9
1455	1	2	2	0.2	0.6	0.3	5	Imp	2	-0.00190602260119299	-0.000686915969609903	85.3639170118637	90.05
1456	1	2	2	0.4	0	0.3	5	Imp	2	0.000766093367949028	-0.00477075146806111	85.0643856358942	97.3986993496748
1457	1	2	2	0.4	0.3	0.3	5	Imp	2	-0.00187719375193901	0.00146970402269975	82.9597125423646	94.3
1458	1	2	2	0.4	0.6	0.3	5	Imp	2	-0.00309814847086604	0.00114550374871109	86.1410576410046	88.988988988989
1459	1	0.5	0.5	0.2	0	0.6	5	Imp	2	0.001860598413156	-0.007542109471807	70.6369915858093	97.5
1460	1	0.5	0.5	0.2	0.3	0.6	5	Imp	2	0.00127891374109101	-0.00728225468235605	70.1623683906627	93.1
1461	1	0.5	0.5	0.2	0.6	0.6	5	Imp	2	0.00631298353068199	-0.0241945034326426	76.1949859747745	90.4452226113057
1462	1	0.5	0.5	0.4	0	0.6	5	Imp	2	0.00353740080102199	-0.0128517079933168	72.8059714295524	97.1
1463	1	0.5	0.5	0.4	0.3	0.6	5	Imp	2	0.00860629819889996	-0.0289713984484644	70.614915728291	93.6
1464	1	0.5	0.5	0.4	0.6	0.6	5	Imp	2	-0.00927188558493897	0.0187909269724921	77.8076546253055	88.95
1465	1	0.5	1	0.2	0	0.6	5	Imp	2	-0.00194739110312603	0.00339771421140617	70.9025449812279	97.25
1466	1	0.5	1	0.2	0.3	0.6	5	Imp	2	0.00102846966113901	-0.00598936989903198	69.7466652387614	94.55
1467	1	0.5	1	0.2	0.6	0.6	5	Imp	2	-0.00150125645354604	-0.00142818061055566	76.3846284407058	90.75
1468	1	0.5	1	0.4	0	0.6	5	Imp	2	-0.00254312087043701	0.0049574963735427	72.0602848005631	97.4
1469	1	0.5	1	0.4	0.3	0.6	5	Imp	2	-0.00295718488126001	0.00493306080389044	70.8007389495657	93.6
1470	1	0.5	1	0.4	0.6	0.6	5	Imp	2	-0.00733974698083301	0.0150860149720417	77.5396212500628	89.9399399399399
1471	1	0.5	2	0.2	0	0.6	5	Imp	2	0.00206638410162402	-0.00789949913368948	70.0208443824828	96.9
1472	1	0.5	2	0.2	0.3	0.6	5	Imp	2	-0.00376753146761	0.0076220511079198	69.3891619481881	93.65
1473	1	0.5	2	0.2	0.6	0.6	5	Imp	2	-0.002257614572309	0.000790098311992338	76.4009440697379	89.95
1474	1	0.5	2	0.4	0	0.6	5	Imp	2	-0.00296200962625598	0.00620773627581739	72.2050270927596	97.05
1475	1	0.5	2	0.4	0.3	0.6	5	Imp	2	-0.00249074509484903	0.0039302524727986	71.5720568357919	94.55
1476	1	0.5	2	0.4	0.6	0.6	5	Imp	2	-0.00437563285829901	0.00648241858747189	76.4755549494743	90.4452226113057
1477	1	1	0.5	0.2	0	0.6	5	Imp	2	0.00475011958936	-0.0160719996869855	69.3476617100923	96.85
1478	1	1	0.5	0.2	0.3	0.6	5	Imp	2	0.00630652442354102	-0.02166154868087	68.2117381362712	93.45
1479	1	1	0.5	0.2	0.6	0.6	5	Imp	2	0.00158500588675198	-0.0110941789777968	74.698574429253	89.5447723861931
1480	1	1	0.5	0.4	0	0.6	5	Imp	2	0.00260197370377402	-0.0104297381220455	69.6729652563523	96.7
1481	1	1	0.5	0.4	0.3	0.6	5	Imp	2	0.011542570710084	-0.0380252321483669	69.7996343825278	92.896448224112
1482	1	1	0.5	0.4	0.6	0.6	5	Imp	2	0.011006090161398	-0.040162897852722	74.5117115644791	88.35
1483	1	1	1	0.2	0	0.6	5	Imp	2	0.001900072278474	-0.00768052321881646	69.9057528477673	97.55
1484	1	1	1	0.2	0.3	0.6	5	Imp	2	0.00237967601022598	-0.0101852513837342	66.58461390195	93.8
1485	1	1	1	0.2	0.6	0.6	5	Imp	2	-0.002109782784952	-0.000262675139455382	71.6406348002477	88.9944972486243
1486	1	1	1	0.4	0	0.6	5	Imp	2	-0.000656531464585997	-0.000811830990268325	72.6068934424766	97.3
1487	1	1	1	0.4	0.3	0.6	5	Imp	2	0.005414023762918	-0.0194806744426632	70.2583916131614	93.95
1488	1	1	1	0.4	0.6	0.6	5	Imp	2	0.00689076011227002	-0.0265834850651546	74.7797464303244	90.35
1489	1	1	2	0.2	0	0.6	5	Imp	2	-0.00164887125524998	0.00264445825996035	71.7106543337863	97.2
1490	1	1	2	0.2	0.3	0.6	5	Imp	2	-0.00186185658652399	0.00209117124580765	67.2616913914371	94.1
1491	1	1	2	0.2	0.6	0.6	5	Imp	2	-0.00217718887818696	0.000453888099943234	72.9362139660284	89.2
1492	1	1	2	0.4	0	0.6	5	Imp	2	-0.000413102890456984	-0.0011426964696265	72.440686471052	97.65
1493	1	1	2	0.4	0.3	0.6	5	Imp	2	0.000382065816132038	-0.0047520654757745	69.7470595948997	93.95
1494	1	1	2	0.4	0.6	0.6	5	Imp	2	-0.008424669529912	0.0179089518078023	75.6587429630654	89.7948974487244
1495	1	2	0.5	0.2	0	0.6	5	Imp	2	0.00345501944846199	-0.0123980129500793	70.6846031797651	96.95
1496	1	2	0.5	0.2	0.3	0.6	5	Imp	2	0.000866132009895992	-0.00623674475958252	68.1661053766214	93.55
1497	1	2	0.5	0.2	0.6	0.6	5	Imp	2	-0.000144895267831013	-0.00641495352830768	71.6288909789821	89.25
1498	1	2	0.5	0.4	0	0.6	5	Imp	2	-0.002854697327554	0.00487043834997652	69.8168002951127	96.2
1499	1	2	0.5	0.4	0.3	0.6	5	Imp	2	0.00538185476358705	-0.0211021250517034	67.9349486434984	92.55
1500	1	2	0.5	0.4	0.6	0.6	5	Imp	2	0.00967485700390003	-0.0377100447486693	72.6583275246003	88.65
1501	1	2	1	0.2	0	0.6	5	Imp	2	0.00348797950810698	-0.0124454238694523	69.1634459857763	97.0485242621311
1502	1	2	1	0.2	0.3	0.6	5	Imp	2	0.00143547106941999	-0.00777723222197413	66.5651497805041	93.25
1503	1	2	1	0.2	0.6	0.6	5	Imp	2	0.000503169761291	-0.0082252522134732	70.5729954514958	89.3
1504	1	2	1	0.4	0	0.6	5	Imp	2	0.000242963918604011	-0.00378493696216287	71.3103961712475	96.5
1505	1	2	1	0.4	0.3	0.6	5	Imp	2	0.00479748461106599	-0.0186763463701174	68.6196270796614	93.0465232616308
1506	1	2	1	0.4	0.6	0.6	5	Imp	2	0.000963483143663013	-0.0113566870436497	72.4160799931506	89.1
1507	1	2	2	0.2	0	0.6	5	Imp	2	0.000219020316191976	-0.0028616526517859	70.4929029371277	97.35
1508	1	2	2	0.2	0.3	0.6	5	Imp	2	0.00145874986592698	-0.00744512620554733	66.2180230911145	93.95
1509	1	2	2	0.2	0.6	0.6	5	Imp	2	-0.000127755458146028	-0.0061977021282959	70.6700645220109	88.744372186093
1510	1	2	2	0.4	0	0.6	5	Imp	2	0.00193422211056304	-0.00823019585154011	72.487876136155	97.2
1511	1	2	2	0.4	0.3	0.6	5	Imp	2	0.000156618146675003	-0.00425672214935929	69.1266707597456	95.0475237618809
1512	1	2	2	0.4	0.6	0.6	5	Imp	2	-0.000790472019906008	-0.00535340204201595	73.6954929335615	89.4894894894895
1513	-1	0.5	0.5	0.2	0	0.3	10	Imp	2	0.00656850744498699	-0.019926558487565	82.3944616613637	96.1364776718515
1514	-1	0.5	0.5	0.2	0.3	0.3	10	Imp	2	0.001407259278491	-0.00573789467192204	83.196170830593	93.2697137117027
1515	-1	0.5	0.5	0.2	0.6	0.3	10	Imp	2	0.00916032924032001	-0.0291622645639276	85.6727908723728	91.7958979489745
1516	-1	0.5	0.5	0.4	0	0.3	10	Imp	2	0.012114509201178	-0.0360895960760218	83.2498453101393	95.6259426847662
1517	-1	0.5	0.5	0.4	0.3	0.3	10	Imp	2	0.010004390971821	-0.0305397142626503	83.668243890586	93.4269944806824
1518	-1	0.5	0.5	0.4	0.6	0.3	10	Imp	2	-0.000468804413894963	-0.00260607528073492	84.0424709602931	92.25
1519	-1	0.5	1	0.2	0	0.3	10	Imp	2	0.00382136681418699	-0.0119998191796738	81.7448571392777	96.2406015037594
1520	-1	0.5	1	0.2	0.3	0.3	10	Imp	2	0.00334201335516304	-0.01112652488998	83.3583181554519	92.781954887218
1521	-1	0.5	1	0.2	0.6	0.3	10	Imp	2	0.000938043239988973	-0.00551577775105766	84.7202235117595	92.0841683366733
1522	-1	0.5	1	0.4	0	0.3	10	Imp	2	0.00585634422488202	-0.0180096505237453	83.3761222622967	96.4877069744104
1523	-1	0.5	1	0.4	0.3	0.3	10	Imp	2	0.00135777445604801	-0.00560383350910254	84.5463341613234	93.7374749498998
1524	-1	0.5	1	0.4	0.6	0.3	10	Imp	2	0.00323939518949701	-0.0124920997518774	84.4435121193385	92.1960980490245
1525	-1	0.5	2	0.2	0	0.3	10	Imp	2	0.00717951678613604	-0.0215736435394985	82.1688590218346	95.9418837675351
1526	-1	0.5	2	0.2	0.3	0.3	10	Imp	2	-0.00311453549942003	0.0073674232359518	81.7143862111149	92.5851703406814
1527	-1	0.5	2	0.2	0.6	0.3	10	Imp	2	-0.000768107970757048	-0.000531998656139621	84.9769668435317	91.8878317476214
1528	-1	0.5	2	0.4	0	0.3	10	Imp	2	0.00624894186831304	-0.0189947630225026	84.1295394154169	96.1923847695391
1529	-1	0.5	2	0.4	0.3	0.3	10	Imp	2	0.000320750141203974	-0.00253066651115241	83.4635405415392	93.5273457099849
1530	-1	0.5	2	0.4	0.6	0.3	10	Imp	2	0.00216182023223799	-0.0091508130221421	84.4536220335576	92.0340681362726
1531	-1	1	0.5	0.2	0	0.3	10	Imp	2	0.00924526995219599	-0.0276024062245654	81.0852179123018	96.4428857715431
1532	-1	1	0.5	0.2	0.3	0.3	10	Imp	2	0.00455415496417705	-0.014682887593359	84.9084696703291	93.6244979919679
1533	-1	1	0.5	0.2	0.6	0.3	10	Imp	2	1.98737774200208e-05	-0.00322268471674481	84.0360820408969	91.9
1534	-1	1	0.5	0.4	0	0.3	10	Imp	2	0.010596262068516	-0.0317975431111364	82.7788935103783	96.236828901154
1535	-1	1	0.5	0.4	0.3	0.3	10	Imp	2	0.012484105784749	-0.0378406663017149	80.8427060770077	93.0861723446894
1536	-1	1	0.5	0.4	0.6	0.3	10	Imp	2	0.010337314059404	-0.0337544510490699	85.8892800448535	91.3239719157472
1537	-1	1	1	0.2	0	0.3	10	Imp	2	0.00633002089669599	-0.0192365853909245	83.5944659510034	96.0361264425489
1538	-1	1	1	0.2	0.3	0.3	10	Imp	2	0.00215548009379196	-0.00791447442843918	84.26466639295	93.0290872617853
1539	-1	1	1	0.2	0.6	0.3	10	Imp	2	0.000423326127167001	-0.00430172823569441	84.2699326363515	92.496248124062
1540	-1	1	1	0.4	0	0.3	10	Imp	2	0.007008940107747	-0.0214809878450993	82.8812742029455	96.3837267704671
1541	-1	1	1	0.4	0.3	0.3	10	Imp	2	0.00665481568808196	-0.0210026653424702	84.6955639417935	93.9317953861585
1542	-1	1	1	0.4	0.6	0.3	10	Imp	2	0.013957158993328	-0.0434919041686835	85.0272959127281	91.3913913913914
1543	-1	1	2	0.2	0	0.3	10	Imp	2	0.003634853194525	-0.0114609202745367	81.1742691369525	96.2406015037594
1544	-1	1	2	0.2	0.3	0.3	10	Imp	2	-0.000136532558102975	-0.00124726076517034	83.6240665928168	92.4849699398798
1545	-1	1	2	0.2	0.6	0.3	10	Imp	2	0.000325313092878032	-0.00385209924509577	84.2740313514831	91.9879819729594
1546	-1	1	2	0.4	0	0.3	10	Imp	2	0.00760132770336802	-0.0229957806910145	83.2953843378528	96.636546184739
1547	-1	1	2	0.4	0.3	0.3	10	Imp	2	0.00154094152120698	-0.00622833454784649	86.1414826405394	93.5338345864662
1548	-1	1	2	0.4	0.6	0.3	10	Imp	2	-0.00119029971780998	0.00010058238549232	85.2456516082762	91.6
1549	-1	2	0.5	0.2	0	0.3	10	Imp	2	0.00654716392551902	-0.0199365772104003	81.355097111543	96.0902255639098
1550	-1	2	0.5	0.2	0.3	0.3	10	Imp	2	-0.000745288152382007	0.000335116898939447	83.8832173531909	93.3266432513798
1551	-1	2	0.5	0.2	0.6	0.3	10	Imp	2	0.000280596162435975	-0.00431680146402863	84.6096459904837	91.4
1552	-1	2	0.5	0.4	0	0.3	10	Imp	2	0.00310948734696098	-0.0104300999302085	82.0691485844478	96.9894631209232
1553	-1	2	0.5	0.4	0.3	0.3	10	Imp	2	0.00234478893072504	-0.00913393023288439	81.9834862547403	93.5871743486974
1554	-1	2	0.5	0.4	0.6	0.3	10	Imp	2	0.003605798834656	-0.0147817608579323	85.1522745023513	91.8837675350701
1555	-1	2	1	0.2	0	0.3	10	Imp	2	0.007084305552093	-0.0214399932206993	80.3411474418708	96.390977443609
1556	-1	2	1	0.2	0.3	0.3	10	Imp	2	-0.000274081865614006	-0.00099639955448011	84.7451161114046	93.0757651781234
1557	-1	2	1	0.2	0.6	0.3	10	Imp	2	-0.000555429543383001	-0.00177687599712123	85.2295390484725	91.45
1558	-1	2	1	0.4	0	0.3	10	Imp	2	0.00767587254438901	-0.0234600005112089	81.8721621627082	96.1866532865028
1559	-1	2	1	0.4	0.3	0.3	10	Imp	2	0.00339534494252902	-0.0118893692871814	84.2951601392655	94.0940940940941
1560	-1	2	1	0.4	0.6	0.3	10	Imp	2	-0.000395601260473999	-0.00312219178273077	85.1457860606635	90.9819639278557
1561	-1	2	2	0.2	0	0.3	10	Imp	2	0.00477326999250199	-0.0147803536430889	81.6467148188044	96.4877069744104
1562	-1	2	2	0.2	0.3	0.3	10	Imp	2	0.00240934482454397	-0.00857239806750837	84.2458774158766	93.0792377131394
1563	-1	2	2	0.2	0.6	0.3	10	Imp	2	-0.00030864703584399	-0.0022102959906799	85.8020414810686	92.2922922922923
1564	-1	2	2	0.4	0	0.3	10	Imp	2	0.00966331731363002	-0.0290814315175401	81.8621130420813	96.1325966850829
1565	-1	2	2	0.4	0.3	0.3	10	Imp	2	-0.00107715397883301	0.00123865566088971	83.9882211274265	94.2885771543086
1566	-1	2	2	0.4	0.6	0.3	10	Imp	2	0.003036082765907	-0.0126721845983259	84.7133311939623	91.8918918918919
1567	-1	0.5	0.5	0.2	0	0.6	10	Imp	2	0.00777929057110899	-0.023422162327552	57.3206534597576	96.2349397590361
1568	-1	0.5	0.5	0.2	0.3	0.6	10	Imp	2	0.00337732593596202	-0.0114346461053461	56.1739884042844	92.8643216080402
1569	-1	0.5	0.5	0.2	0.6	0.6	10	Imp	2	0.010504898205419	-0.0330544536972386	61.7089741931586	91.6875312969454
1570	-1	0.5	0.5	0.4	0	0.6	10	Imp	2	0.013966769930568	-0.0414800501301438	57.4794269894759	96.0341365461847
1571	-1	0.5	0.5	0.4	0.3	0.6	10	Imp	2	0.011841186724906	-0.0359159511344894	58.4386279277296	93.2730923694779
1572	-1	0.5	0.5	0.4	0.6	0.6	10	Imp	2	0.00130225751811902	-0.00785291734223492	60.0445571777442	91.8878317476214
1573	-1	0.5	1	0.2	0	0.6	10	Imp	2	0.004136026016545	-0.0129062238308498	57.5601591848183	96.5897693079238
1574	-1	0.5	1	0.2	0.3	0.6	10	Imp	2	0.004441653137361	-0.014318456095062	58.9902501131842	93.0827067669173
1575	-1	0.5	1	0.2	0.6	0.6	10	Imp	2	0.00219340741465596	-0.00917551872589661	59.1382204895925	92.042042042042
1576	-1	0.5	1	0.4	0	0.6	10	Imp	2	0.00736716765553097	-0.0223921754290713	58.7351294047681	96.588058203713
1577	-1	0.5	1	0.4	0.3	0.6	10	Imp	2	0.003059032032738	-0.0105788802732386	59.0727170744297	93.5273457099849
1578	-1	0.5	1	0.4	0.6	0.6	10	Imp	2	0.004552821424885	-0.0163990991946414	62.7046831040588	92.5275827482447
1579	-1	0.5	2	0.2	0	0.6	10	Imp	2	0.007588553224123	-0.0227567572408595	56.4501755691432	96.3408521303258
1580	-1	0.5	2	0.2	0.3	0.6	10	Imp	2	-0.00161544509286504	0.00303487401394981	57.1172355798701	92.434869739479
1581	-1	0.5	2	0.2	0.6	0.6	10	Imp	2	0.000253128713033957	-0.00351834562734366	60.8290387278688	91.3370055082624
1582	-1	0.5	2	0.4	0	0.6	10	Imp	2	0.00754104875449202	-0.0227344846458036	57.7484207319077	96.830985915493
1583	-1	0.5	2	0.4	0.3	0.6	10	Imp	2	0.00218662210271697	-0.00796217982683639	58.2189781912172	93.2798395185557
1584	-1	0.5	2	0.4	0.6	0.6	10	Imp	2	0.003457706925657	-0.0129435545009961	62.454975045305	92.2768304914744
1585	-1	1	0.5	0.2	0	0.6	10	Imp	2	0.010533699955614	-0.0313324055613404	56.3574225800142	96.2888665997994
1586	-1	1	0.5	0.2	0.3	0.6	10	Imp	2	0.00610307806987603	-0.019148472380148	55.0542403792987	93.1989924433249
1587	-1	1	0.5	0.2	0.6	0.6	10	Imp	2	0.00134225580483199	-0.00696289411229578	60.1472000994587	92.3961980990495
1588	-1	1	0.5	0.4	0	0.6	10	Imp	2	0.012450579028476	-0.0371693734514504	58.0774437214045	96.1267605633803
1589	-1	1	0.5	0.4	0.3	0.6	10	Imp	2	0.01444056540323	-0.0435413125848549	58.4882382173563	92.51632345555
1590	-1	1	0.5	0.4	0.6	0.6	10	Imp	2	0.013778286053463	-0.043711483221176	59.4478324072037	91.4285714285714
1591	-1	1	1	0.2	0	0.6	10	Imp	2	0.00749847241079399	-0.0226118017658055	56.571509474986	96.285140562249
1592	-1	1	1	0.2	0.3	0.6	10	Imp	2	0.00359433831276096	-0.0120554493306252	57.7414120964935	92.8643216080402
1593	-1	1	1	0.2	0.6	0.6	10	Imp	2	0.00153925469177296	-0.0075241899342034	63.0339773351175	92.4924924924925
1594	-1	1	1	0.4	0	0.6	10	Imp	2	0.00887986406358798	-0.0269112056586893	58.4010452511314	96.6382338183643
1595	-1	1	1	0.4	0.3	0.6	10	Imp	2	0.00792362660650597	-0.0247271582736372	58.4667433430581	93.4508816120907
1596	-1	1	1	0.4	0.6	0.6	10	Imp	2	0.01581893599703	-0.0490274363914445	59.6856778504349	90.5168088309082
1597	-1	1	2	0.2	0	0.6	10	Imp	2	0.00409625150647303	-0.0127794373482047	56.5353977586655	96.9924812030075
1598	-1	1	2	0.2	0.3	0.6	10	Imp	2	0.00136345912359703	-0.00558584049728034	56.5511528382009	92.0300751879699
1599	-1	1	2	0.2	0.6	0.6	10	Imp	2	0.00160270384473399	-0.00749588005586876	61.9553034159413	92.1921921921922
1600	-1	1	2	0.4	0	0.6	10	Imp	2	0.00901110126002602	-0.0270895096308645	59.8477882602285	96.7336683417085
1601	-1	1	2	0.4	0.3	0.6	10	Imp	2	0.00293911722947598	-0.0103188810508585	56.8836799212199	93.4137757667169
1602	-1	1	2	0.4	0.6	0.6	10	Imp	2	0.000453099766182019	-0.0046941138106677	59.6067561386219	91.8837675350701
1603	-1	2	0.5	0.2	0	0.6	10	Imp	2	0.00783632117292699	-0.0236459730637282	54.8579903313513	96.5897693079238
1604	-1	2	0.5	0.2	0.3	0.6	10	Imp	2	0.00103750087363602	-0.00479638385964554	56.6425223941354	93.4236947791165
1605	-1	2	0.5	0.2	0.6	0.6	10	Imp	2	0.00163404377784598	-0.00814709643655165	59.8761018737571	91.8459229614807
1606	-1	2	0.5	0.4	0	0.6	10	Imp	2	0.00537651621547502	-0.0169897530580435	55.5243571222384	97.0366649924661
1607	-1	2	0.5	0.4	0.3	0.6	10	Imp	2	0.00562367251632601	-0.0186363545546784	56.4903197285445	93.1623931623932
1608	-1	2	0.5	0.4	0.6	0.6	10	Imp	2	0.008171801262986	-0.0280409814270353	58.1186664358092	91.8837675350701
1609	-1	2	1	0.2	0	0.6	10	Imp	2	0.00830585849510201	-0.0249572299734243	55.0890383631879	96.8405215646941
1610	-1	2	1	0.2	0.3	0.6	10	Imp	2	0.00121883563875802	-0.00532461712659815	57.3963284494812	92.9181315921647
1611	-1	2	1	0.2	0.6	0.6	10	Imp	2	0.000661178033547039	-0.00529956572883122	58.7435495863629	91.5957978989495
1612	-1	2	1	0.4	0	0.6	10	Imp	2	0.00981724428694103	-0.0296769527866139	56.1938373409039	96.5361445783133
1613	-1	2	1	0.4	0.3	0.6	10	Imp	2	0.00596660099952501	-0.0193778698973664	56.6417051789241	93.7311935807422
1614	-1	2	1	0.4	0.6	0.6	10	Imp	2	0.00293703526767297	-0.0128651547644137	58.6495478976753	90.8316633266533
1615	-1	2	2	0.2	0	0.6	10	Imp	2	0.00597888888960296	-0.0182601205245839	57.4766197435054	96.5361445783133
1616	-1	2	2	0.2	0.3	0.6	10	Imp	2	0.00379871116008695	-0.0125741925208753	56.5599058575114	93.5143288084465
1617	-1	2	2	0.2	0.6	0.6	10	Imp	2	0.000879311690789975	-0.0056266694925729	57.9116986023698	92.4924924924925
1618	-1	2	2	0.4	0	0.6	10	Imp	2	0.01131598215842	-0.0338954587924051	56.7954653666536	96.4859437751004
1619	-1	2	2	0.4	0.3	0.6	10	Imp	2	0.000453276926861979	-0.00327153578118128	56.9366519825262	93.9195979899498
1620	-1	2	2	0.4	0.6	0.6	10	Imp	2	0.00474270425428697	-0.0176439264152609	59.8559970264711	91.2236710130391
1675	0	0.5	0.5	0.2	0	0.3	10	Imp	2	0.00400633948982398	-0.012572715959587	80.4098329409223	95.9357752132464
1676	0	0.5	0.5	0.2	0.3	0.3	10	Imp	2	-0.000416803696778989	-0.000529800731533081	81.1088642715899	92.8750627195183
1677	0	0.5	0.5	0.2	0.6	0.3	10	Imp	2	0.00671053905559399	-0.0221572401804916	81.7367443752686	91.4414414414414
1678	0	0.5	0.5	0.4	0	0.3	10	Imp	2	0.00789814414116902	-0.0239217184685908	81.1171968752298	96.5897693079238
1679	0	0.5	0.5	0.4	0.3	0.3	10	Imp	2	0.00660982871640198	-0.0208335551237743	81.5336907679196	93.7813440320963
1680	0	0.5	0.5	0.4	0.6	0.3	10	Imp	2	-0.00548120884941899	0.0117873237215371	82.2834445371194	90.95
1681	0	0.5	1	0.2	0	0.3	10	Imp	2	0.001207245973261	-0.00450073048740279	80.5896588227372	96.1422845691383
1682	0	0.5	1	0.2	0.3	0.3	10	Imp	2	0.00133325766666204	-0.00536962849050499	81.0079126863673	92.7354709418838
1683	0	0.5	1	0.2	0.6	0.3	10	Imp	2	-0.001009040906294	3.40833563163834e-05	81.6625185654467	91.6833667334669
1684	0	0.5	1	0.4	0	0.3	10	Imp	2	0.00110499248364998	-0.0043340675703733	81.5320139225624	96.2925851703407
1685	0	0.5	1	0.4	0.3	0.3	10	Imp	2	-0.001368437816201	0.00215043760388545	82.0129019117618	93.0792377131394
1686	0	0.5	1	0.4	0.6	0.3	10	Imp	2	-0.000435851421568989	-0.00203526452686337	82.1618231012859	91.2912912912913
1687	0	0.5	2	0.2	0	0.3	10	Imp	2	0.00482385700793903	-0.0148239014538645	80.3120246592018	95.7372116349047
1688	0	0.5	2	0.2	0.3	0.3	10	Imp	2	-0.00475911355365899	0.0120699068721728	80.9493881258129	92.3847695390781
1689	0	0.5	2	0.2	0.6	0.3	10	Imp	2	-0.00276192584861301	0.00514794854449635	81.5700031758639	91.3827655310621
1690	0	0.5	2	0.4	0	0.3	10	Imp	2	0.00231868966809201	-0.00770054563158962	81.5825535846118	96.2406015037594
1691	0	0.5	2	0.4	0.3	0.3	10	Imp	2	-0.00252536199390202	0.0056230717007496	81.682017446146	92.5200803212851
1692	0	0.5	2	0.4	0.6	0.3	10	Imp	2	-0.00142524746828199	0.00112420038002686	81.9059402273883	91.3413413413413
1693	0	1	0.5	0.2	0	0.3	10	Imp	2	0.00690313101002399	-0.0208845758052805	80.1586928458305	96.3945918878318
1694	0	1	0.5	0.2	0.3	0.3	10	Imp	2	0.00385805333156902	-0.012733353459909	80.8396269170478	93.1726907630522
1695	0	1	0.5	0.2	0.6	0.3	10	Imp	2	-0.000413446919277027	-0.00202098779338777	81.5128121122897	91.3913913913914
1696	0	1	0.5	0.4	0	0.3	10	Imp	2	0.00740777113033403	-0.0226377237248604	80.8448649812298	96.6314731020613
1697	0	1	0.5	0.4	0.3	0.3	10	Imp	2	0.010135319836282	-0.0311840481266909	81.490460838412	92.935871743487
1698	0	1	0.5	0.4	0.6	0.3	10	Imp	2	0.00880826148063502	-0.029327216426942	82.1824465796864	91.3956978489245
1699	0	1	1	0.2	0	0.3	10	Imp	2	0.00412036284811601	-0.0129048719324324	80.4423282128599	95.8855995985951
1700	0	1	1	0.2	0.3	0.3	10	Imp	2	0.000720248310922988	-0.00381090822034219	81.1055903531951	93.0722891566265
1701	0	1	1	0.2	0.6	0.3	10	Imp	2	-0.00139017308067302	0.000913301410440603	81.7270238995554	91.7417417417417
1702	0	1	1	0.4	0	0.3	10	Imp	2	0.00307351301516601	-0.0101318891129013	81.09322465258	96.6884094330156
1703	0	1	1	0.4	0.3	0.3	10	Imp	2	0.003999324132269	-0.0134192596766522	81.4875669117503	93.8283993978926
1704	0	1	1	0.4	0.6	0.3	10	Imp	2	0.00950244051643601	-0.0307004686198675	82.2746423438955	91.15
1705	0	1	2	0.2	0	0.3	10	Imp	2	0.00104839996643902	-0.00404406084028569	80.5971543339966	96.0921843687375
1706	0	1	2	0.2	0.3	0.3	10	Imp	2	-0.001652593633512	0.0030904296655237	81.0552775510765	92.3346693386774
1707	0	1	2	0.2	0.6	0.3	10	Imp	2	-0.00101420520906598	-1.46776538547666e-05	81.7591455157426	91.5415415415415
1708	0	1	2	0.4	0	0.3	10	Imp	2	0.00315850658753403	-0.0102145888939695	81.5382191805167	96.4428857715431
1709	0	1	2	0.4	0.3	0.3	10	Imp	2	-0.000531367933545968	-0.000334363748279498	81.9387991420899	92.9789368104313
1710	0	1	2	0.4	0.6	0.3	10	Imp	2	-0.003482696930172	0.00665617087442633	82.1846311031833	90.9954977488744
1711	0	2	0.5	0.2	0	0.3	10	Imp	2	0.00439804494903601	-0.0137783319043582	79.822635617694	96.0843373493976
1712	0	2	0.5	0.2	0.3	0.3	10	Imp	2	-0.00136822067450998	0.00207291553599148	80.7273596272437	92.8786359077232
1713	0	2	0.5	0.2	0.6	0.3	10	Imp	2	0.000289129875401972	-0.00431708645556567	81.6532215253749	91.8
1714	0	2	0.5	0.4	0	0.3	10	Imp	2	0.00062081133248798	-0.00329860986247449	80.7224671324123	96.7855349070819
1715	0	2	0.5	0.4	0.3	0.3	10	Imp	2	0.00149836884469601	-0.00678213409774336	81.6968441761143	93.0395593390085
1716	0	2	0.5	0.4	0.6	0.3	10	Imp	2	0.005077826799467	-0.0190729968009253	82.2512551822911	91.6916916916917
1717	0	2	1	0.2	0	0.3	10	Imp	2	0.004665363574755	-0.0144987329649433	80.1208743212923	96.0921843687375
1718	0	2	1	0.2	0.3	0.3	10	Imp	2	-0.000807437084873963	0.00049016191761686	80.7903266131773	92.824887104867
1719	0	2	1	0.2	0.6	0.3	10	Imp	2	-0.000155121736650998	-0.00296741036838222	81.6032195292852	91.25
1720	0	2	1	0.4	0	0.3	10	Imp	2	0.00463427890832002	-0.0147198217890558	80.8635759213393	96.6817496229261
1721	0	2	1	0.4	0.3	0.3	10	Imp	2	0.00169131114156801	-0.00705685251395038	81.4723934758888	93.2899349023535
1722	0	2	1	0.4	0.6	0.3	10	Imp	2	-0.00107815549762902	-0.00115209898243374	82.1248015135258	91.6458229114557
1723	0	2	2	0.2	0	0.3	10	Imp	2	0.00230290539887096	-0.00769796664653793	80.4165787484178	96.0863020572002
1724	0	2	2	0.2	0.3	0.3	10	Imp	2	0.00167389828898795	-0.00646859379194037	81.0044676932267	93.0290872617853
1725	0	2	2	0.2	0.6	0.3	10	Imp	2	-0.00130270011021999	0.000615717308100117	81.764420617991	91.7917917917918
1726	0	2	2	0.4	0	0.3	10	Imp	2	0.00565125568493802	-0.0175057693233721	81.1209055769073	96.5897693079238
1727	0	2	2	0.4	0.3	0.3	10	Imp	2	-0.00302679145819701	0.00677381597735771	81.4616235006176	93.9789262418465
1728	0	2	2	0.4	0.6	0.3	10	Imp	2	-0.00019020771747702	-0.00333406670620695	82.2763574721862	91.55
1729	0	0.5	0.5	0.2	0	0.6	10	Imp	2	0.00458760926040502	-0.014228477743538	56.7629064362841	96.5361445783133
1730	0	0.5	0.5	0.2	0.3	0.6	10	Imp	2	0.000800082492926013	-0.00401614557285607	58.5443402234304	93.3701657458564
1731	0	0.5	0.5	0.2	0.6	0.6	10	Imp	2	0.00777296857469501	-0.0252382693123046	61.1816047951047	91.7417417417417
1732	0	0.5	0.5	0.4	0	0.6	10	Imp	2	0.00870784807388697	-0.0262354096256648	57.7885345018319	96.6900702106319
1733	0	0.5	0.5	0.4	0.3	0.6	10	Imp	2	0.008502229765875	-0.0262673249545843	59.1008712657942	94.1087613293051
1734	0	0.5	0.5	0.4	0.6	0.6	10	Imp	2	-0.00389933657532898	0.00723184847117908	61.4108365409115	91.7917917917918
1735	0	0.5	1	0.2	0	0.6	10	Imp	2	0.00176927617193101	-0.00609764876357483	56.9836400922658	96.5914786967419
1736	0	0.5	1	0.2	0.3	0.6	10	Imp	2	0.00217831048132	-0.00780182044940603	58.4891885160168	92.6315789473684
1737	0	0.5	1	0.2	0.6	0.6	10	Imp	2	-0.000545108194120014	-0.00133298389922565	61.0131409464096	91.8878317476214
1738	0	0.5	1	0.4	0	0.6	10	Imp	2	0.00174261166362799	-0.00617076125721927	58.4621921517226	97.0366649924661
1739	0	0.5	1	0.4	0.3	0.6	10	Imp	2	-0.000165458595995982	-0.00130471284076455	59.4577346898308	93.9134808853119
1740	0	0.5	1	0.4	0.6	0.6	10	Imp	2	0.000246565067478999	-0.00402891696193136	61.545898371121	91.5373059589384
1741	0	0.5	2	0.2	0	0.6	10	Imp	2	0.005245376507092	-0.0160215224540005	57.0106013382716	96.3371801304566
1742	0	0.5	2	0.2	0.3	0.6	10	Imp	2	-0.00421543706015304	0.0105051819235758	58.6546852951421	92.6315789473684
1743	0	0.5	2	0.2	0.6	0.6	10	Imp	2	-0.00233139936451005	0.00388673103327236	60.862659743552	91.8878317476214
1744	0	0.5	2	0.4	0	0.6	10	Imp	2	0.00271630229688502	-0.0088448488554716	58.5309361939009	96.8812877263582
1745	0	0.5	2	0.4	0.3	0.6	10	Imp	2	-0.00190667157630803	0.00381451122764459	59.5852624140639	93.0290872617853
1746	0	0.5	2	0.4	0.6	0.6	10	Imp	2	-0.00109558457449899	0.000122891305540884	61.44611069584	91.6290726817043
1747	0	1	0.5	0.2	0	0.6	10	Imp	2	0.00772333577820999	-0.0232254820412884	56.3391249839456	96.740220661986
1748	0	1	0.5	0.2	0.3	0.6	10	Imp	2	0.00541007100289903	-0.017190530422413	58.3077617130005	93.8190954773869
1749	0	1	0.5	0.2	0.6	0.6	10	Imp	2	0.00134969010904301	-0.00712170234764276	61.1293335819479	91.7958979489745
1750	0	1	0.5	0.4	0	0.6	10	Imp	2	0.00889999937734604	-0.0269022392650894	56.5924307504906	97.1901655795284
1751	0	1	0.5	0.4	0.3	0.6	10	Imp	2	0.012773052835703	-0.0387550097314699	58.9939840757889	92.7172275238574
1752	0	1	0.5	0.4	0.6	0.6	10	Imp	2	0.011287206322651	-0.036472499671835	61.3036513359575	91.3413413413413
1753	0	1	1	0.2	0	0.6	10	Imp	2	0.00452150463851697	-0.0140434931996025	56.7512287983304	96.5361445783133
1754	0	1	1	0.2	0.3	0.6	10	Imp	2	0.00186659145347096	-0.0070916948923232	58.4670173079638	93.3601609657948
1755	0	1	1	0.2	0.6	0.6	10	Imp	2	-0.000359908067098014	-0.00208325987200242	61.0750997392589	92.1421421421421
1756	0	1	1	0.4	0	0.6	10	Imp	2	0.00392451868316901	-0.0125643687449723	57.8090846280744	97.2403411941796
1757	0	1	1	0.4	0.3	0.6	10	Imp	2	0.00597888280666198	-0.0191007398535822	59.1213766623362	94.3605236656596
1758	0	1	1	0.4	0.6	0.6	10	Imp	2	0.01117212563771	-0.0354984378836555	61.2591588426178	91.6374561842764
1759	0	1	2	0.2	0	0.6	10	Imp	2	0.00160184770911304	-0.00561982194664368	57.0438461518806	96.5914786967419
1760	0	1	2	0.2	0.3	0.6	10	Imp	2	-0.000836872273753952	0.000743293291428693	58.6013359672039	92.5388082123185
1761	0	1	2	0.2	0.6	0.6	10	Imp	2	-0.000460310921428009	-0.00164147884320481	61.1449617253326	91.8878317476214
1762	0	1	2	0.4	0	0.6	10	Imp	2	0.00372678199938498	-0.0118535465646765	58.3587061405571	96.9864389753892
1763	0	1	2	0.4	0.3	0.6	10	Imp	2	0.000677006710070038	-0.0038036894983895	59.4921874483437	93.3601609657948
1764	0	1	2	0.4	0.6	0.6	10	Imp	2	-0.00275804678805897	0.0045412977206053	61.5702221805921	91.5373059589384
1765	0	2	0.5	0.2	0	0.6	10	Imp	2	0.00536643422744298	-0.0165356999093113	55.9703614660818	96.4411027568922
1766	0	2	0.5	0.2	0.3	0.6	10	Imp	2	0.000510496897456025	-0.00331110260536954	58.0276589906255	93.2330827067669
1767	0	2	0.5	0.2	0.6	0.6	10	Imp	2	0.00205826584538799	-0.00942674008711863	61.2220689430577	91.5957978989495
1768	0	2	0.5	0.4	0	0.6	10	Imp	2	0.002587739329169	-0.00892447887936748	56.1343398778439	97.1356783919598
1769	0	2	0.5	0.4	0.3	0.6	10	Imp	2	0.00489870656758701	-0.0165404255371694	58.75968638519	93.2296890672016
1770	0	2	0.5	0.4	0.6	0.6	10	Imp	2	0.008494547236367	-0.0289352457507163	61.3348938466899	91.6833667334669
1771	0	2	1	0.2	0	0.6	10	Imp	2	0.005473623886248	-0.0168059181676513	56.3651352914488	96.6917293233083
1772	0	2	1	0.2	0.3	0.6	10	Imp	2	0.000553023764683025	-0.00341575960578711	58.2659558398792	93.169261677549
1773	0	2	1	0.2	0.6	0.6	10	Imp	2	0.00129997243072499	-0.00717859945892124	61.1432566921893	91.4457228614307
1774	0	2	1	0.4	0	0.6	10	Imp	2	0.00616383734477	-0.0190907053567809	56.7216235437105	97.3406924234822
1775	0	2	1	0.4	0.3	0.6	10	Imp	2	0.00426034860677399	-0.0144318193596394	58.7896428276729	94.0261044176707
1776	0	2	1	0.4	0.6	0.6	10	Imp	2	0.001550795558037	-0.00873328540519874	61.2149917047074	91.4414414414414
1777	0	2	2	0.2	0	0.6	10	Imp	2	0.00287979489440798	-0.00934206958834194	56.7380526201109	96.636546184739
1778	0	2	2	0.2	0.3	0.6	10	Imp	2	0.00276195143798696	-0.00958982373557232	58.4545890302691	93.2730923694779
1779	0	2	2	0.2	0.6	0.6	10	Imp	2	-0.000186992592105029	-0.0026105461780519	61.2397584692718	92.1421421421421
1780	0	2	2	0.4	0	0.6	10	Imp	2	0.00648875433843105	-0.0198968732085811	57.8244350814865	96.9909729187563
1781	0	2	2	0.4	0.3	0.6	10	Imp	2	-0.000960038570031019	0.000843034455568714	58.9988944145982	94.7129909365559
1782	0	2	2	0.4	0.6	0.6	10	Imp	2	0.00130407057278598	-0.00764002429345995	61.343676959487	91.7417417417417
1783	1	0.5	0.5	0.2	0	0.3	10	Imp	2	0.00175854673757597	-0.00612188141558401	84.7352326800877	96.1847389558233
1784	1	0.5	0.5	0.2	0.3	0.3	10	Imp	2	-0.00215983050806001	0.00446980988765794	85.6976597126739	92.728184553661
1785	1	0.5	0.5	0.2	0.6	0.3	10	Imp	2	0.00439758076429803	-0.0155175227090806	89.0083552362233	91.9959979989995
1786	1	0.5	0.5	0.4	0	0.3	10	Imp	2	0.00385854018199699	-0.0123561933965208	83.4288195226824	96.3298139768728
1787	1	0.5	0.5	0.4	0.3	0.3	10	Imp	2	0.00391310748662999	-0.0130655453969734	85.4084845792458	94.079277471149
1788	1	0.5	0.5	0.4	0.6	0.3	10	Imp	2	-0.00889799742596398	0.0216192051580571	88.1270142486396	91.4
1789	1	0.5	1	0.2	0	0.3	10	Imp	2	-0.00135783881398599	0.00286868243631117	83.2914570423073	96.0401002506266
1790	1	0.5	1	0.2	0.3	0.3	10	Imp	2	-0.000343908716983976	-0.000565291892370978	84.6991136343221	92.2884326489735
1791	1	0.5	1	0.2	0.6	0.3	10	Imp	2	-0.00374122091607704	0.00789672710818734	88.1601392277187	91.4829659318637
1792	1	0.5	1	0.4	0	0.3	10	Imp	2	-0.00274865690153098	0.00674033980922573	84.3141855590159	96.0341365461847
1793	1	0.5	1	0.4	0.3	0.3	10	Imp	2	-0.00492306838128598	0.0124108977914215	85.08158806698	93.2832080200501
1794	1	0.5	1	0.4	0.6	0.3	10	Imp	2	-0.00522876839833003	0.0118084333531396	88.6057836226841	91.6458229114557
1795	1	0.5	2	0.2	0	0.3	10	Imp	2	0.00253569859282504	-0.00825523656148847	83.7869524104182	95.937813440321
1796	1	0.5	2	0.2	0.3	0.3	10	Imp	2	-0.00665463997673099	0.0175005358909108	84.43147866581	91.8837675350701
1797	1	0.5	2	0.2	0.6	0.3	10	Imp	2	-0.00534906886051201	0.0125861856695303	87.2945136971125	91.3326653306613
1798	1	0.5	2	0.4	0	0.3	10	Imp	2	-0.00159551645829997	0.00354338253042835	84.3761571546979	96.4375313597592
1799	1	0.5	2	0.4	0.3	0.3	10	Imp	2	-0.00562452122958201	0.0145135753199236	84.9917204369313	92.0682730923695
1800	1	0.5	2	0.4	0.6	0.3	10	Imp	2	-0.00576271436124598	0.0135919554086279	87.8685632057312	91.5288220551379
1801	1	1	0.5	0.2	0	0.3	10	Imp	2	0.00465875231844798	-0.0144570684308135	83.0757311609795	96.1923847695391
1802	1	1	0.5	0.2	0.3	0.3	10	Imp	2	0.00239638866060105	-0.00852032803848302	83.7138308329894	93.4738955823293
1803	1	1	0.5	0.2	0.6	0.3	10	Imp	2	-0.00300751124401599	0.00542783525499624	85.5606681884268	91.495747873937
1804	1	1	0.5	0.4	0	0.3	10	Imp	2	0.003921778316828	-0.0126576265260694	85.2432610436945	95.9859508278976
1805	1	1	0.5	0.4	0.3	0.3	10	Imp	2	0.00824113383235303	-0.0256928126680889	83.8712070764188	93.436873747495
1806	1	1	0.5	0.4	0.6	0.3	10	Imp	2	0.00570699670444902	-0.020489408721983	87.6419545033756	91.3827655310621
1807	1	1	1	0.2	0	0.3	10	Imp	2	0.00143699817737697	-0.00519762625877945	82.6186703530218	96.1847389558233
1808	1	1	1	0.2	0.3	0.3	10	Imp	2	-0.000429378401652025	-0.000520618235425208	84.1504349340382	93.0290872617853
1809	1	1	1	0.2	0.6	0.3	10	Imp	2	-0.00309389196207899	0.00578206520629759	84.9088987799469	92.1460730365183
1810	1	1	1	0.4	0	0.3	10	Imp	2	-0.00114244449358197	0.00195218604893871	84.2561043862227	96.0321446509292
1811	1	1	1	0.4	0.3	0.3	10	Imp	2	0.00209127835179795	-0.00790826239326115	84.7827788565326	93.984962406015
1812	1	1	1	0.4	0.6	0.3	10	Imp	2	0.00810421302878001	-0.0266235237100795	86.2882501390499	91.6290726817043
1813	1	1	2	0.2	0	0.3	10	Imp	2	-0.00150508022914397	0.00328973764597135	82.7526959695622	96.140350877193
1814	1	1	2	0.2	0.3	0.3	10	Imp	2	-0.00273752911927699	0.00620424123349866	84.2643303922068	92.2884326489735
1815	1	1	2	0.2	0.6	0.3	10	Imp	2	-0.00310117113919001	0.00597807648641518	86.1877807449169	91.3913913913914
1816	1	1	2	0.4	0	0.3	10	Imp	2	-0.000998779677390982	0.00174242469192049	84.6468740282953	96.3873557451079
1817	1	1	2	0.4	0.3	0.3	10	Imp	2	-0.002943549441277	0.00663845065275953	85.9906819952378	93.186372745491
1818	1	1	2	0.4	0.6	0.3	10	Imp	2	-0.00719011929732899	0.0173460361763573	85.1828267321648	91.7958979489745
1819	1	2	0.5	0.2	0	0.3	10	Imp	2	0.00260226227101701	-0.00864177130376925	84.3754522565767	96.140350877193
1820	1	2	0.5	0.2	0.3	0.3	10	Imp	2	-0.00222083744648699	0.00453858303190546	83.3535648613373	93.176116407426
1821	1	2	0.5	0.2	0.6	0.3	10	Imp	2	-0.00157678630563501	0.000975927820230316	82.5464944924777	91.15
1822	1	2	0.5	0.4	0	0.3	10	Imp	2	-0.002059848956173	0.00434205413761152	83.8422515897583	96.0882647943832
1823	1	2	0.5	0.4	0.3	0.3	10	Imp	2	-0.000295281280971949	-0.00160469043348938	83.8828242590142	93.6936936936937
1824	1	2	0.5	0.4	0.6	0.3	10	Imp	2	0.00110581248366098	-0.00766153106155026	88.1733284029295	91.9879819729594
1825	1	2	1	0.2	0	0.3	10	Imp	2	0.00239575444703199	-0.00799680570716826	83.0904310703184	96.0902255639098
1826	1	2	1	0.2	0.3	0.3	10	Imp	2	-0.00200981024428898	0.00396180234923987	84.5903656504595	92.9252383341696
1827	1	2	1	0.2	0.6	0.3	10	Imp	2	-0.002828310848976	0.0047158523219038	84.672191499633	91.2
1828	1	2	1	0.4	0	0.3	10	Imp	2	0.000995182552183005	-0.00430751459837686	83.8934369196776	96.1885656970913
1829	1	2	1	0.4	0.3	0.3	10	Imp	2	0.000449367885972995	-0.00345988460235341	83.7291623518985	94.0940940940941
1830	1	2	1	0.4	0.6	0.3	10	Imp	2	-0.00385477832835601	0.00679841015759125	86.788402797517	90.6265664160401
1831	1	2	2	0.2	0	0.3	10	Imp	2	-0.000110851676566048	-0.000764360821469912	83.0454940972373	96.2349397590361
1832	1	2	2	0.2	0.3	0.3	10	Imp	2	0.000565463386278997	-0.00329658134672334	84.5404213136633	92.8320802005013
1833	1	2	2	0.2	0.6	0.3	10	Imp	2	-0.00284129056274302	0.00504112938889412	85.5595040381571	92.2461230615308
1834	1	2	2	0.4	0	0.3	10	Imp	2	0.00157157922440304	-0.00580482507429508	85.476135102381	96.4339527875439
1835	1	2	2	0.4	0.3	0.3	10	Imp	2	-0.00447373656255201	0.0109837043330027	84.0537202549015	93.8376753507014
1836	1	2	2	0.4	0.6	0.3	10	Imp	2	-0.001653429834159	0.000849688932443082	85.8401438124622	91.7417417417417
1837	1	0.5	0.5	0.2	0	0.6	10	Imp	2	0.00159595487254999	-0.005695576402036	60.7557460225109	96.2832747363134
1838	1	0.5	0.5	0.2	0.3	0.6	10	Imp	2	-0.00154316729604603	0.00264636464887397	60.7740043132821	92.5238334169594
1839	1	0.5	0.5	0.2	0.6	0.6	10	Imp	2	0.00479651932581698	-0.0166892081528546	67.8664877699143	91.8418418418418
1840	1	0.5	0.5	0.4	0	0.6	10	Imp	2	0.00444028244240596	-0.0140756894841948	61.2850234886607	96.5846308387745
1841	1	0.5	0.5	0.4	0.3	0.6	10	Imp	2	0.004599498561979	-0.0150804751561853	61.4356104115667	94.4779116465863
1842	1	0.5	0.5	0.4	0.6	0.6	10	Imp	2	-0.00834765608115201	0.0199615424495211	68.7781767033701	90.9454727363682
1843	1	0.5	1	0.2	0	0.6	10	Imp	2	-0.00137871418504298	0.00291013177120619	60.8388186257909	96.1847389558233
1844	1	0.5	1	0.2	0.3	0.6	10	Imp	2	0.000322586290505023	-0.00251980576842398	59.4650238489104	92.5814536340852
1845	1	0.5	1	0.2	0.6	0.6	10	Imp	2	-0.00339481652379903	0.00683330846452834	66.8870573778042	90.8726178535607
1846	1	0.5	1	0.4	0	0.6	10	Imp	2	-0.00288536858918298	0.00709903629627168	62.0060820198888	96.7871485943775
1847	1	0.5	1	0.4	0.3	0.6	10	Imp	2	-0.004606628865087	0.0114103296977724	61.0867174762746	92.9074446680081
1848	1	0.5	1	0.4	0.6	0.6	10	Imp	2	-0.00591795071585899	0.0136481893172417	66.9706518748906	91.1823647294589
1849	1	0.5	2	0.2	0	0.6	10	Imp	2	0.00264620490958301	-0.00858240517839248	59.2178867448058	96.1847389558233
1850	1	0.5	2	0.2	0.3	0.6	10	Imp	2	-0.00614172722309003	0.0160020556219128	59.6606049812573	92.280701754386
1851	1	0.5	2	0.2	0.6	0.6	10	Imp	2	-0.00440890147658402	0.00984260775886436	64.3996137635855	90.9273182957394
1852	1	0.5	2	0.4	0	0.6	10	Imp	2	-0.00207355459131597	0.00488403790151137	62.0181573019941	96.7823026646556
1853	1	0.5	2	0.4	0.3	0.6	10	Imp	2	-0.005428460645231	0.0138593401742596	61.1628167983772	92.2266800401204
1854	1	0.5	2	0.4	0.6	0.6	10	Imp	2	-0.00585048896205598	0.0137992914754059	66.8848739802328	91.3741223671013
1855	1	1	0.5	0.2	0	0.6	10	Imp	2	0.00493508424716399	-0.0152635698898004	59.6328188348449	96.2925851703407
1856	1	1	0.5	0.2	0.3	0.6	10	Imp	2	0.00316817028676702	-0.010758109354425	59.6304772429273	93.4673366834171
1857	1	1	0.5	0.2	0.6	0.6	10	Imp	2	-0.00227205918488599	0.00327460892081721	62.8843642455534	91.0955477738869
1858	1	1	0.5	0.4	0	0.6	10	Imp	2	0.00474054477390901	-0.0150440267139124	60.6392974666695	96.3727959697733
1859	1	1	0.5	0.4	0.3	0.6	10	Imp	2	0.010422233611768	-0.0320418216255469	59.2856576131534	92.3847695390781
1860	1	1	0.5	0.4	0.6	0.6	10	Imp	2	0.00765654976983299	-0.026159436697388	64.7215433188064	92.1921921921922
1861	1	1	1	0.2	0	0.6	10	Imp	2	0.00128386607164099	-0.00478348965752046	59.985523489346	96.3353413654618
1862	1	1	1	0.2	0.3	0.6	10	Imp	2	-0.00028545500807603	-0.000915097825204214	58.2790242491286	93.4673366834171
1863	1	1	1	0.2	0.6	0.6	10	Imp	2	-0.00312336553721404	0.00586467604762358	62.5840945663078	91.1367050575864
1864	1	1	1	0.4	0	0.6	10	Imp	2	-0.000940404597682964	0.00132308649444868	62.1171189980946	96.3855421686747
1865	1	1	1	0.4	0.3	0.6	10	Imp	2	0.00343872539239298	-0.0118019145014462	59.1143827538504	94.321608040201
1866	1	1	1	0.4	0.6	0.6	10	Imp	2	0.008516476549292	-0.0279716549532396	62.8722351780638	90.7630522088353
1867	1	1	2	0.2	0	0.6	10	Imp	2	-0.00151175489533301	0.00330130919523536	61.5970258671303	96.1885656970913
1868	1	1	2	0.2	0.3	0.6	10	Imp	2	-0.00224268796800597	0.0047721484799137	57.0623581394976	92.3346693386774
1869	1	1	2	0.2	0.6	0.6	10	Imp	2	-0.00261524332304097	0.00456783376445719	63.0198721750132	91.0866299449174
1870	1	1	2	0.4	0	0.6	10	Imp	2	-0.00111814805954402	0.00203080929455651	62.4637102940057	96.636546184739
1871	1	1	2	0.4	0.3	0.6	10	Imp	2	-0.00256374793471698	0.00548331296545651	60.9281501118919	93.1017119838872
1872	1	1	2	0.4	0.6	0.6	10	Imp	2	-0.00739491676168397	0.0178374122603873	62.803317676214	91.328320802005
1873	1	2	0.5	0.2	0	0.6	10	Imp	2	0.00257046391959398	-0.00856371110664622	60.1135773011139	96.2870045158053
1874	1	2	0.5	0.2	0.3	0.6	10	Imp	2	-0.00124892108447699	0.00176648585284045	57.2408565223089	93.734335839599
1875	1	2	0.5	0.2	0.6	0.6	10	Imp	2	-3.27703869479889e-05	-0.00353272103101065	61.8269540126536	90.8
1876	1	2	0.5	0.4	0	0.6	10	Imp	2	-0.00105572782837698	0.0013984290237235	61.1693146171102	96.4339527875439
1877	1	2	0.5	0.4	0.3	0.6	10	Imp	2	0.00275970196400704	-0.0104036692086724	57.6327972340852	93.4236947791165
1878	1	2	0.5	0.4	0.6	0.6	10	Imp	2	0.00391495378286899	-0.0157061676112573	64.2120306872883	92.3385077616425
1879	1	2	1	0.2	0	0.6	10	Imp	2	0.00300806192629699	-0.00976920207540927	59.227167319718	96.2406015037594
1880	1	2	1	0.2	0.3	0.6	10	Imp	2	-0.000921214364866974	0.00081881652464888	56.7556989033822	93.3266432513798
1881	1	2	1	0.2	0.6	0.6	10	Imp	2	-0.00152552506634795	0.000833709065052757	59.7768326524669	91.1455727863932
1882	1	2	1	0.4	0	0.6	10	Imp	2	0.001445707968869	-0.00564818821092988	61.7697351336059	96.2739174219537
1883	1	2	1	0.4	0.3	0.6	10	Imp	2	0.00305063725168503	-0.0109612455701574	59.3233109985434	93.9819458375125
1884	1	2	1	0.4	0.6	0.6	10	Imp	2	-0.00219099730764699	0.00191548234433425	62.0557472872379	91.0866299449174
1885	1	2	2	0.2	0	0.6	10	Imp	2	-0.000271096395639048	-0.000333895201268919	60.6648482323957	96.3855421686747
1886	1	2	2	0.2	0.3	0.6	10	Imp	2	0.00120994038132799	-0.00514902082296836	59.2357654818956	93.176116407426
1887	1	2	2	0.2	0.6	0.6	10	Imp	2	-0.00237511623783698	0.00372381367958613	63.4124611319385	91.8418418418418
1888	1	2	2	0.4	0	0.6	10	Imp	2	0.00171780365415003	-0.00627542419167709	61.943883040938	96.6850828729282
1889	1	2	2	0.4	0.3	0.6	10	Imp	2	-0.00301018550835097	0.00677905594274875	58.6383462997661	94.7843530591775
1890	1	2	2	0.4	0.6	0.6	10	Imp	2	-0.00137847014515402	-7.36116837559142e-05	63.4387893266094	90.9364046069104
1891	-1	0.5	0.5	0.2	0	0.3	20	Imp	2	0.005275420170474	-0.015630619127905	83.7412971215649	95.9899749373434
1892	-1	0.5	0.5	0.2	0.3	0.3	20	Imp	2	0.000361042930483002	-0.00186316351842708	85.2689648931697	93.4302908726179
1893	-1	0.5	0.5	0.2	0.6	0.3	20	Imp	2	0.007251259265596	-0.0221042294218716	86.4980883482548	92.2
1894	-1	0.5	0.5	0.4	0	0.3	20	Imp	2	0.01029761677824	-0.0300978402716778	85.05771901243	95.3768844221105
1895	-1	0.5	0.5	0.4	0.3	0.3	20	Imp	2	0.00907577444531399	-0.0268665827751604	85.2220364204025	93.3333333333333
1896	-1	0.5	0.5	0.4	0.6	0.3	20	Imp	2	-0.00422563805760201	0.0101968467537311	85.3731051330438	93.35
1897	-1	0.5	1	0.2	0	0.3	20	Imp	2	0.00271234793289199	-0.0082700814115178	83.4289887900383	96.4929859719439
1898	-1	0.5	1	0.2	0.3	0.3	20	Imp	2	0.00212785308588104	-0.00687192004303699	85.5091352077603	93.0395593390085
1899	-1	0.5	1	0.2	0.6	0.3	20	Imp	2	-0.000892324424011992	0.00119850293093438	86.0259511302572	93.15
1900	-1	0.5	1	0.4	0	0.3	20	Imp	2	0.00396390707505601	-0.0119296681451583	85.0842383126175	97.0440881763527
1901	-1	0.5	1	0.4	0.3	0.3	20	Imp	2	0.000469117421665	-0.00222416498162659	86.4290325881791	93.3900851276915
1902	-1	0.5	1	0.4	0.6	0.3	20	Imp	2	0.00140108863859101	-0.00562104691207338	86.3830516246647	93.05
1903	-1	0.5	2	0.2	0	0.3	20	Imp	2	0.00606915106213901	-0.0178547453359035	84.1118744420881	95.6956956956957
1904	-1	0.5	2	0.2	0.3	0.3	20	Imp	2	-0.00396920799780404	0.0105891175195588	84.2885879244485	92.4310776942356
1905	-1	0.5	2	0.2	0.6	0.3	20	Imp	2	-0.00198344727202304	0.00429488070603035	86.5655925527869	92.3
1906	-1	0.5	2	0.4	0	0.3	20	Imp	2	0.00509203019479804	-0.0151158003582657	85.6480606198764	96.3981990995498
1907	-1	0.5	2	0.4	0.3	0.3	20	Imp	2	-0.00039704123555101	0.000354179220151629	85.380579861265	93.9348370927318
1908	-1	0.5	2	0.4	0.6	0.3	20	Imp	2	0.000692496492776029	-0.00334534546154214	85.7234349910588	93.45
1909	-1	1	0.5	0.2	0	0.3	20	Imp	2	0.007865396994579	-0.0230536396129314	82.646905335702	95.3907815631263
1910	-1	1	0.5	0.2	0.3	0.3	20	Imp	2	0.00430506492632504	-0.013123604613802	86.7531173968418	93.0965482741371
1911	-1	1	0.5	0.2	0.6	0.3	20	Imp	2	-0.00104682307044601	0.00151164653398622	85.802872285683	92.75
1912	-1	1	0.5	0.4	0	0.3	20	Imp	2	0.00883721978538904	-0.0259617508346804	84.6684265803834	95.9819186338523
1913	-1	1	0.5	0.4	0.3	0.3	20	Imp	2	0.011483188540426	-0.0337688667128189	83.3669162075126	92.6204819277108
1914	-1	1	0.5	0.4	0.6	0.3	20	Imp	2	0.00989795738987498	-0.0301547543611039	86.7316458044207	93.15
1915	-1	1	1	0.2	0	0.3	20	Imp	2	0.00521294112728499	-0.0154523288601255	84.9563204198926	96.1923847695391
1916	-1	1	1	0.2	0.3	0.3	20	Imp	2	0.000948415701715	-0.00354190565171719	85.7577337157692	93.3366733466934
1917	-1	1	1	0.2	0.6	0.3	20	Imp	2	-0.00175844097218003	0.00359115329446458	85.323652480404	93.15
1918	-1	1	1	0.4	0	0.3	20	Imp	2	0.005576655554418	-0.0166003459618453	84.4629329237645	97.2347913524384
1919	-1	1	1	0.4	0.3	0.3	20	Imp	2	0.00528503668742197	-0.0160421304410261	86.2503238377014	94.0911367050576
1920	-1	1	1	0.4	0.6	0.3	20	Imp	2	0.00952855382988899	-0.0288519952595135	86.5145312285175	92.3
1921	-1	1	2	0.2	0	0.3	20	Imp	2	0.00257495427319804	-0.00787704747037365	82.9983545534783	96.4411027568922
1922	-1	1	2	0.2	0.3	0.3	20	Imp	2	-0.00151323092009298	0.00351271343786969	85.4839619194032	92.8857715430862
1923	-1	1	2	0.2	0.6	0.3	20	Imp	2	-0.001697180634469	0.00348376027642522	85.2958378965767	93
1924	-1	1	2	0.4	0	0.3	20	Imp	2	0.00596349346785502	-0.0176617711620855	85.0057779677698	96.5914786967419
1925	-1	1	2	0.4	0.3	0.3	20	Imp	2	0.000355796192019031	-0.00190969764625248	87.5486122041962	93.7406109163746
1926	-1	1	2	0.4	0.6	0.3	20	Imp	2	-0.002919818341172	0.00671228085430231	86.9644158457398	92.75
1927	-1	2	0.5	0.2	0	0.3	20	Imp	2	0.00508970831691302	-0.0151322415908303	83.2629424429004	96.1980990495248
1928	-1	2	0.5	0.2	0.3	0.3	20	Imp	2	-0.00145420437325999	0.00325579184352048	85.7634219869717	93.186372745491
1929	-1	2	0.5	0.2	0.6	0.3	20	Imp	2	-0.00154737018753798	0.00273441274124037	86.0689452296252	92.3
1930	-1	2	0.5	0.4	0	0.3	20	Imp	2	0.00109705487284201	-0.00384744034394852	83.7951252739289	97.2389558232932
1931	-1	2	0.5	0.4	0.3	0.3	20	Imp	2	0.00239305604922802	-0.00800681723088736	84.0698944634476	93.3801404212638
1932	-1	2	0.5	0.4	0.6	0.3	20	Imp	2	0.004007177370078	-0.0134860038883793	86.1289571904655	94.2
1933	-1	2	1	0.2	0	0.3	20	Imp	2	0.00571348461967397	-0.0169136226235913	82.119170419859	96.0440660991487
1934	-1	2	1	0.2	0.3	0.3	20	Imp	2	-0.001019219093085	0.00204389463316285	86.6934733630178	93.1897846770155
1935	-1	2	1	0.2	0.6	0.3	20	Imp	2	-0.00157720521183297	0.00291480778505177	86.8115544712394	92.4
1936	-1	2	1	0.4	0	0.3	20	Imp	2	0.00604849517677103	-0.0180101618238229	84.0656993672909	96.6348568558513
1937	-1	2	1	0.4	0.3	0.3	20	Imp	2	0.00222865951006201	-0.00737941774599943	85.9544380573103	94.2269076305221
1938	-1	2	1	0.4	0.6	0.3	20	Imp	2	-0.00027552198813402	-0.00115403578007273	85.9910430512246	94.35
1939	-1	2	2	0.2	0	0.3	20	Imp	2	0.00368628137312499	-0.0110859604489569	83.3856179558927	96.390977443609
1940	-1	2	2	0.2	0.3	0.3	20	Imp	2	0.00148800311373998	-0.00506098462761734	86.0231332721713	93.7844611528822
1941	-1	2	2	0.2	0.6	0.3	20	Imp	2	-0.002369914602529	0.0053150781365191	86.7998931309192	93.25
1942	-1	2	2	0.4	0	0.3	20	Imp	2	0.00827131340832704	-0.0243192917075381	83.6880408788782	96.4824120603015
1943	-1	2	2	0.4	0.3	0.3	20	Imp	2	-0.00191926326115299	0.00458658530295875	85.5477075298671	94.0881763527054
1944	-1	2	2	0.4	0.6	0.3	20	Imp	2	-0.000547487801477009	-0.000301146177752953	86.3769776908802	93.6
1945	-1	0.5	0.5	0.2	0	0.6	20	Imp	2	0.006379123770057	-0.018811509446046	59.2290405485736	96.1961961961962
1946	-1	0.5	0.5	0.2	0.3	0.6	20	Imp	2	0.001785301168725	-0.00595119284410106	57.7422240243221	93.5775213246362
1947	-1	0.5	0.5	0.2	0.6	0.6	20	Imp	2	0.00861207968368999	-0.0260157813544026	62.7677769434642	92.3
1948	-1	0.5	0.5	0.4	0	0.6	20	Imp	2	0.012158031571262	-0.0354809792103078	59.0908081033244	95.3219315895372
1949	-1	0.5	0.5	0.4	0.3	0.6	20	Imp	2	0.011397318503358	-0.0335656016575543	60.098549576918	93.0290872617853
1950	-1	0.5	0.5	0.4	0.6	0.6	20	Imp	2	-0.00250819341304698	0.00521789348517609	62.5650336980224	93.35
1951	-1	0.5	1	0.2	0	0.6	20	Imp	2	0.00340806875411598	-0.0102781060084688	60.4622137689852	96.140350877193
1952	-1	0.5	1	0.2	0.3	0.6	20	Imp	2	0.00336836900697501	-0.010433466466148	60.5167317924494	92.728184553661
1953	-1	0.5	1	0.2	0.6	0.6	20	Imp	2	-6.81448541700047e-05	-0.00116931387324465	60.0123333475413	92.95
1954	-1	0.5	1	0.4	0	0.6	20	Imp	2	0.00548711758836601	-0.0163444438857173	60.3033704878692	96.996996996997
1955	-1	0.5	1	0.4	0.3	0.6	20	Imp	2	0.00258663711537699	-0.00832579713391557	60.9713053509462	93.9165409753645
1956	-1	0.5	1	0.4	0.6	0.6	20	Imp	2	0.00265911558675902	-0.00927029176496236	63.4788079610981	93.25
1957	-1	0.5	2	0.2	0	0.6	20	Imp	2	0.00703269747545104	-0.0206274689981935	59.6779719123499	95.7436154231347
1958	-1	0.5	2	0.2	0.3	0.6	20	Imp	2	-0.00279300491609202	0.00721163036259581	58.2276016926453	92.3694779116466
1959	-1	0.5	2	0.2	0.6	0.6	20	Imp	2	-0.00134384145202804	0.00246349998158235	61.9418664101514	92.3961980990495
1960	-1	0.5	2	0.4	0	0.6	20	Imp	2	0.00652220474656201	-0.0192568487536746	60.0444285882856	96.2424849699399
1961	-1	0.5	2	0.4	0.3	0.6	20	Imp	2	0.00118214327110799	-0.00420866550120841	60.2041056040789	93.3701657458564
1962	-1	0.5	2	0.4	0.6	0.6	20	Imp	2	0.00175216512531601	-0.00641338590650409	63.3773232721146	93.4
1963	-1	1	0.5	0.2	0	0.6	20	Imp	2	0.00889317692609698	-0.0260115814271015	58.1229068368777	95.2929394091137
1964	-1	1	0.5	0.2	0.3	0.6	20	Imp	2	0.00601655094099901	-0.018035273616411	56.9099307494816	93.1293881644935
1965	-1	1	0.5	0.2	0.6	0.6	20	Imp	2	0.000746556093595974	-0.0036204510089648	62.1119918107486	92.7
1966	-1	1	0.5	0.4	0	0.6	20	Imp	2	0.011007202118319	-0.0322403740423334	60.6452720811625	95.7831325301205
1967	-1	1	0.5	0.4	0.3	0.6	20	Imp	2	0.014390609161155	-0.0421043544952039	60.1979735179386	92.1726041144004
1968	-1	1	0.5	0.4	0.6	0.6	20	Imp	2	0.013628591373197	-0.040903875357258	61.5923217886993	92.4
1969	-1	1	1	0.2	0	0.6	20	Imp	2	0.006336579454984	-0.0186921332451845	58.2340710484833	96.1904761904762
1970	-1	1	1	0.2	0.3	0.6	20	Imp	2	0.00224069077630096	-0.0072455824194772	60.3685073155715	93.6308926780341
1971	-1	1	1	0.2	0.6	0.6	20	Imp	2	-0.000644742141804988	0.000400117841525605	64.2793820319757	92.8
1972	-1	1	1	0.4	0	0.6	20	Imp	2	0.00740030630948402	-0.0218775361139053	60.6040757186788	97.3856209150327
1973	-1	1	1	0.4	0.3	0.6	20	Imp	2	0.00797335698051799	-0.0237697797899352	59.5023034530291	94.1323971915747
1974	-1	1	1	0.4	0.6	0.6	20	Imp	2	0.011886461809931	-0.0356505160966906	60.2959859837668	92.15
1975	-1	1	2	0.2	0	0.6	20	Imp	2	0.00329408917100205	-0.00995071492759364	59.1038424484698	96.2888665997994
1976	-1	1	2	0.2	0.3	0.6	20	Imp	2	-0.000435293244995971	0.000428899099866653	57.9314339856567	93.0360721442886
1977	-1	1	2	0.2	0.6	0.6	20	Imp	2	-0.000845483430799987	0.00104736049856319	62.1978144495273	93
1978	-1	1	2	0.4	0	0.6	20	Imp	2	0.007488433140448	-0.0220805594771105	62.1789136813169	96.5948923385078
1979	-1	1	2	0.4	0.3	0.6	20	Imp	2	0.00217250115552103	-0.0071283019635715	58.6476871369202	94.3775100401606
1980	-1	1	2	0.4	0.6	0.6	20	Imp	2	-0.001346992872994	0.00217525435470833	61.1454874939929	92.7
1981	-1	2	0.5	0.2	0	0.6	20	Imp	2	0.00648451233010999	-0.0191408874501112	56.1978601008621	95.8938407611417
1982	-1	2	0.5	0.2	0.3	0.6	20	Imp	2	0.000369851616767003	-0.00195811735496054	58.4828159175905	93.58074222668
1983	-1	2	0.5	0.2	0.6	0.6	20	Imp	2	0.000678293827017007	-0.00362708252399063	61.6680664892185	92.2
1984	-1	2	0.5	0.4	0	0.6	20	Imp	2	0.00372554411277598	-0.0114201925143515	58.0749552907292	97.3406924234822
1985	-1	2	0.5	0.4	0.3	0.6	20	Imp	2	0.00616289818820104	-0.0188277083149404	58.7684726021161	93.2899349023535
1986	-1	2	0.5	0.4	0.6	0.6	20	Imp	2	0.00879908647764799	-0.0272522178212213	59.3487790787747	93.7
1987	-1	2	1	0.2	0	0.6	20	Imp	2	0.00661274994660699	-0.0195022598342502	57.5226755951098	96.0420841683367
1988	-1	2	1	0.2	0.3	0.6	20	Imp	2	0.000679209775376999	-0.00281669958723613	59.6617402923474	93.58074222668
1989	-1	2	1	0.2	0.6	0.6	20	Imp	2	0.000466173441159012	-0.00292971997229324	60.2151778167244	92.45
1990	-1	2	1	0.4	0	0.6	20	Imp	2	0.00848952934865799	-0.0250576019250429	58.9515407755859	96.3873557451079
1991	-1	2	1	0.4	0.3	0.6	20	Imp	2	0.005893074057089	-0.0179045047934404	58.1986640880819	94.4862155388471
1992	-1	2	1	0.4	0.6	0.6	20	Imp	2	0.00332506690580198	-0.0115215860965657	59.8292146752751	94.1
1993	-1	2	2	0.2	0	0.6	20	Imp	2	0.00475101861566596	-0.0141546747473769	59.133174803893	96.1442163244867
1994	-1	2	2	0.2	0.3	0.6	20	Imp	2	0.002743086916424	-0.00865693217829433	58.3331231485953	93.8253012048193
1995	-1	2	2	0.2	0.6	0.6	20	Imp	2	-0.000866929453985976	0.00101097714503512	59.9139501454771	93
1996	-1	2	2	0.4	0	0.6	20	Imp	2	0.010004089167779	-0.0293306382571221	58.8057900250493	96.078431372549
1997	-1	2	2	0.4	0.3	0.6	20	Imp	2	0.000616192420350992	-0.00270326434122625	58.418341983861	94.7368421052632
1998	-1	2	2	0.4	0.6	0.6	20	Imp	2	0.001620475807869	-0.00656941717232595	61.7502251822329	93
2053	0	0.5	0.5	0.2	0	0.3	20	Imp	2	0.00275753963004699	-0.008404921827458	82.7562722661202	96.1942914371557
2054	0	0.5	0.5	0.2	0.3	0.3	20	Imp	2	-0.00153195031408199	0.00352849106142294	83.3396977310136	92.6780341023069
2055	0	0.5	0.5	0.2	0.6	0.3	20	Imp	2	0.00528401524577199	-0.0165621965145517	83.8597801141121	92
2056	0	0.5	0.5	0.4	0	0.3	20	Imp	2	0.00602219977823198	-0.0178294934034418	83.6577279392361	95.9357752132464
2057	0	0.5	0.5	0.4	0.3	0.3	20	Imp	2	0.00516278341231896	-0.0157384678117233	83.8452483064033	92.3308270676692
2058	0	0.5	0.5	0.4	0.6	0.3	20	Imp	2	-0.00793528596298798	0.0207997093309011	84.1825859956359	92.05
2059	0	0.5	1	0.2	0	0.3	20	Imp	2	-1.90766769440076e-05	-0.000435666423709791	82.7796169384583	96.2925851703407
2060	0	0.5	1	0.2	0.3	0.3	20	Imp	2	0.000380051296488049	-0.00186259536922201	83.2850550927516	93.2932932932933
2061	0	0.5	1	0.2	0.6	0.3	20	Imp	2	-0.00313168281131204	0.00751668321614835	83.722939371813	92.1960980490245
2062	0	0.5	1	0.4	0	0.3	20	Imp	2	-0.00036915783736502	0.000514703996949695	84.087005750067	96.2925851703407
2063	0	0.5	1	0.4	0.3	0.3	20	Imp	2	-0.002747907115278	0.00697005067973744	84.0094087143406	92.0722528850978
2064	0	0.5	1	0.4	0.6	0.3	20	Imp	2	-0.002653374291257	0.00595569288672265	84.181274011711	91.9
2065	0	0.5	2	0.2	0	0.3	20	Imp	2	0.00370409188374404	-0.0110724754188374	82.6758691580591	95.9418837675351
2066	0	0.5	2	0.2	0.3	0.3	20	Imp	2	-0.00573897666640399	0.0156622081751838	83.4019302819113	91.9799498746867
2067	0	0.5	2	0.2	0.6	0.3	20	Imp	2	-0.00450445550501904	0.0114659827021504	83.7343802989241	92.3461730865433
2068	0	0.5	2	0.4	0	0.3	20	Imp	2	0.00112171322947802	-0.00371263804941963	83.866830415039	96.4947421131697
2069	0	0.5	2	0.4	0.3	0.3	20	Imp	2	-0.00353351230608501	0.00931353881544061	83.9100960584129	92.7391086629945
2070	0	0.5	2	0.4	0.6	0.3	20	Imp	2	-0.00323281940675296	0.00778594713552488	84.0602518975203	92.496248124062
2071	0	1	0.5	0.2	0	0.3	20	Imp	2	0.005431351427505	-0.0160654584285584	82.5940110801243	95.5911823647295
2072	0	1	0.5	0.2	0.3	0.3	20	Imp	2	0.00288666432027901	-0.00910714995036099	83.0912170138727	92.5888833249875
2073	0	1	0.5	0.2	0.6	0.3	20	Imp	2	-0.00217073005434298	0.00459809886464224	83.8357141957985	91.9
2074	0	1	0.5	0.4	0	0.3	20	Imp	2	0.00526422306427199	-0.0157125195273594	83.1782564010075	95.7393483709273
2075	0	1	0.5	0.4	0.3	0.3	20	Imp	2	0.00846884238020401	-0.0252660896338889	83.7991688050027	92.6780341023069
2076	0	1	0.5	0.4	0.6	0.3	20	Imp	2	0.00664817021443598	-0.020977902201108	84.3042294342144	92.65
2077	0	1	1	0.2	0	0.3	20	Imp	2	0.002730409462321	-0.00832918869298849	82.7696359775195	96.2462462462462
2078	0	1	1	0.2	0.3	0.3	20	Imp	2	-0.000511329042201025	0.000598719111064794	83.3510307486582	92.8284854563691
2079	0	1	1	0.2	0.6	0.3	20	Imp	2	-0.00315615656589202	0.0074919905201406	83.8396281362025	92.05
2080	0	1	1	0.4	0	0.3	20	Imp	2	0.00127037478572201	-0.00424673505028433	83.6690844713121	96.7385850476668
2081	0	1	1	0.4	0.3	0.3	20	Imp	2	0.002725590966561	-0.00880562253434319	83.8606080431543	92.935871743487
2082	0	1	1	0.4	0.6	0.3	20	Imp	2	0.007100989116474	-0.0219643854725146	84.0914798534537	92.696348174087
2083	0	1	2	0.2	0	0.3	20	Imp	2	-0.000177209342138995	1.77712522573259e-05	82.7733129246078	96.2925851703407
2084	0	1	2	0.2	0.3	0.3	20	Imp	2	-0.002796926494818	0.00718273525805768	83.5029671210901	92.9287863590772
2085	0	1	2	0.2	0.6	0.3	20	Imp	2	-0.00304902963125298	0.00725539751495419	83.8040771030246	92.3961980990495
2086	0	1	2	0.4	0	0.3	20	Imp	2	0.001686157580022	-0.00537448234183746	84.0843922989867	96.3927855711423
2087	0	1	2	0.4	0.3	0.3	20	Imp	2	-0.00201265088201896	0.0048264348209125	84.0333190402903	92.5740090316106
2088	0	1	2	0.4	0.6	0.3	20	Imp	2	-0.00560899284172001	0.0143931402178133	84.1666405384337	91.8
2089	0	2	0.5	0.2	0	0.3	20	Imp	2	0.00314905223774198	-0.00956193383528126	82.3975511750491	95.8979489744872
2090	0	2	0.5	0.2	0.3	0.3	20	Imp	2	-0.00271230208414097	0.00680630700133744	83.0934626709481	92.2383575363045
2091	0	2	0.5	0.2	0.6	0.3	20	Imp	2	-0.00194376602415403	0.00378631201907537	83.8606135073825	92.2
2092	0	2	0.5	0.4	0	0.3	20	Imp	2	-0.001696090675183	0.00416250141193752	82.7642120153401	96.2944416624937
2093	0	2	0.5	0.4	0.3	0.3	20	Imp	2	-1.00980586059674e-05	-0.00124485145452835	83.7547730636379	92.8786359077232
2094	0	2	0.5	0.4	0.6	0.3	20	Imp	2	0.00263200524439899	-0.00969803053896628	84.4815538456482	92.9964982491246
2095	0	2	1	0.2	0	0.3	20	Imp	2	0.00321291785569799	-0.00973282300030925	82.5937090026936	95.7915831663327
2096	0	2	1	0.2	0.3	0.3	20	Imp	2	-0.00219798970028401	0.00536907143502785	83.1984643692706	92.434869739479
2097	0	2	1	0.2	0.6	0.3	20	Imp	2	-0.00225048552297796	0.00472446686907579	83.8247441460768	92.35
2098	0	2	1	0.4	0	0.3	20	Imp	2	0.00247741738407403	-0.00775906255544284	83.1971018186524	96.3390170511535
2099	0	2	1	0.4	0.3	0.3	20	Imp	2	0.000157260505971979	-0.00158112467988442	83.7260351675612	93.0220883534137
2100	0	2	1	0.4	0.6	0.3	20	Imp	2	-0.00304480036006299	0.00661562422413126	84.2937843586544	92.896448224112
2101	0	2	2	0.2	0	0.3	20	Imp	2	0.00113455297904597	-0.00376154675837492	82.7624610610717	96.1942914371557
2102	0	2	2	0.2	0.3	0.3	20	Imp	2	0.000469884613523985	-0.00217342811819332	83.2823903269093	92.8786359077232
2103	0	2	2	0.2	0.6	0.3	20	Imp	2	-0.00314634308803502	0.0074435693085671	83.8540151297478	92.35
2104	0	2	2	0.4	0	0.3	20	Imp	2	0.003887485636421	-0.0117338615598821	83.6516966121561	96.3873557451079
2105	0	2	2	0.4	0.3	0.3	20	Imp	2	-0.00406456211528999	0.0106629265161657	83.7765762055359	92.0260782347041
2106	0	2	2	0.4	0.6	0.3	20	Imp	2	-0.00252679626050101	0.00532323934335505	84.1585755978889	92.8
2107	0	0.5	0.5	0.2	0	0.6	20	Imp	2	0.00375688625413001	-0.011278610021721	58.942831829312	96.3371801304566
2108	0	0.5	0.5	0.2	0.3	0.6	20	Imp	2	-0.000644816754955035	0.000989531738581961	59.5475976954495	92.7710843373494
2109	0	0.5	0.5	0.2	0.6	0.6	20	Imp	2	0.005761374608588	-0.0179064946166707	61.6516617976266	92
2110	0	0.5	0.5	0.4	0	0.6	20	Imp	2	0.00760772349059696	-0.0223947712470838	60.6425416620785	96.5413533834586
2111	0	0.5	0.5	0.4	0.3	0.6	20	Imp	2	0.006520304356955	-0.0196404600849274	60.4372211605012	92.9287863590772
2112	0	0.5	0.5	0.4	0.6	0.6	20	Imp	2	-0.006538713213389	0.0167667035176301	61.9007534525399	92.4462231115558
2113	0	0.5	1	0.2	0	0.6	20	Imp	2	0.000736785617631019	-0.00260718527555981	59.2597327070235	96.5413533834586
2114	0	0.5	1	0.2	0.3	0.6	20	Imp	2	0.00099975158569704	-0.00363898508359001	59.4588155174286	92.685370741483
2115	0	0.5	1	0.2	0.6	0.6	20	Imp	2	-0.00265655455950303	0.00616482429147835	61.6453978970189	91.9
2116	0	0.5	1	0.4	0	0.6	20	Imp	2	0.000659081553244012	-0.00245067335599231	61.097983496053	97.0381526104418
2117	0	0.5	1	0.4	0.3	0.6	20	Imp	2	-0.00201108762677599	0.00484811892442044	60.6494660056471	92.8607340372046
2118	0	0.5	1	0.4	0.6	0.6	20	Imp	2	-0.00234580325662198	0.00506757577605865	62.0569491991455	92.15
2119	0	0.5	2	0.2	0	0.6	20	Imp	2	0.004408579732741	-0.0130950759094635	59.1227479747898	96.0902255639098
2120	0	0.5	2	0.2	0.3	0.6	20	Imp	2	-0.005211377035714	0.0141486497355488	59.3711451962799	92.4310776942356
2121	0	0.5	2	0.2	0.6	0.6	20	Imp	2	-0.00414988680595002	0.0104629654321624	61.5577120459242	92.1421421421421
2122	0	0.5	2	0.4	0	0.6	20	Imp	2	0.00192486797098801	-0.00602597312456865	60.9974869657221	96.8373493975904
2123	0	0.5	2	0.4	0.3	0.6	20	Imp	2	-0.00300961808283501	0.0078050530298866	60.4590102348642	92.9718875502008
2124	0	0.5	2	0.4	0.6	0.6	20	Imp	2	-0.00320883191423998	0.00770656956500387	61.8333712794807	92.4
2125	0	1	0.5	0.2	0	0.6	20	Imp	2	0.00670100637760401	-0.0197123807345275	58.6318379378848	95.5911823647295
2126	0	1	0.5	0.2	0.3	0.6	20	Imp	2	0.00403850892262403	-0.012401241277877	59.1813503932965	92.5238334169594
2127	0	1	0.5	0.2	0.6	0.6	20	Imp	2	-0.00079907412769703	0.00067427047326124	61.6537067243747	91.85
2128	0	1	0.5	0.4	0	0.6	20	Imp	2	0.007375378931823	-0.0217871027115004	59.9130416876232	96.4357429718875
2129	0	1	0.5	0.4	0.3	0.6	20	Imp	2	0.010780638209932	-0.0319016550984149	60.3182096658953	92.2768304914744
2130	0	1	0.5	0.4	0.6	0.6	20	Imp	2	0.00915773628513999	-0.028177070590977	61.8199641414941	92.45
2131	0	1	1	0.2	0	0.6	20	Imp	2	0.003707029788384	-0.0111367092689625	58.9522817871756	96.3873557451079
2132	0	1	1	0.2	0.3	0.6	20	Imp	2	0.00039477283676298	-0.00199369209675321	59.5308613262038	92.3269809428285
2133	0	1	1	0.2	0.6	0.6	20	Imp	2	-0.00231162729154499	0.00507848803963057	61.5839142190968	92.35
2134	0	1	1	0.4	0	0.6	20	Imp	2	0.00274477727671602	-0.00848947696338531	60.5523253291652	97.2932330827068
2135	0	1	1	0.4	0.3	0.6	20	Imp	2	0.00407512052464098	-0.0126839161908232	60.4277498516956	92.9754139488209
2136	0	1	1	0.4	0.6	0.6	20	Imp	2	0.00852320016684999	-0.0260656536997155	61.9458524988644	91.85
2137	0	1	2	0.2	0	0.6	20	Imp	2	0.000575945446826043	-0.00214648511811666	59.2633068728034	96.5914786967419
2138	0	1	2	0.2	0.3	0.6	20	Imp	2	-0.00216095089245	0.0053623254601507	59.5673889735764	92.8857715430862
2139	0	1	2	0.2	0.6	0.6	20	Imp	2	-0.00259062842070401	0.0059550806721812	61.6588407047099	92.25
2140	0	1	2	0.4	0	0.6	20	Imp	2	0.002776271215295	-0.00851810846939149	61.1430960610966	96.4339527875439
2141	0	1	2	0.4	0.3	0.6	20	Imp	2	-0.00127628286506598	0.00270247536094254	60.623174026792	92.5125628140703
2142	0	1	2	0.4	0.6	0.6	20	Imp	2	-0.00536602064387998	0.0136876804278573	62.0573011822447	92
2143	0	2	0.5	0.2	0	0.6	20	Imp	2	0.00452342708062098	-0.0135086738367872	58.3452533506491	96.046046046046
2144	0	2	0.5	0.2	0.3	0.6	20	Imp	2	-0.00123806872605997	0.00258550129731744	59.203965192426	92.781954887218
2145	0	2	0.5	0.2	0.6	0.6	20	Imp	2	-5.52485496519983e-05	-0.00162226412166666	61.5054713268772	92.1
2146	0	2	0.5	0.4	0	0.6	20	Imp	2	0.00106532680916899	-0.00376753703583349	59.1070382272971	96.8436873747495
2147	0	2	0.5	0.4	0.3	0.6	20	Imp	2	0.00332987686573505	-0.0108406433052104	60.0612245492848	92.2305764411028
2148	0	2	0.5	0.4	0.6	0.6	20	Imp	2	0.00641324237146701	-0.0205630587639343	62.0355750529963	92.3461730865433
2149	0	2	1	0.2	0	0.6	20	Imp	2	0.00445574644494701	-0.0133036430737093	58.5996349404978	95.6913827655311
2150	0	2	1	0.2	0.3	0.6	20	Imp	2	-0.000995836052882004	0.0019311677021609	59.3237778344564	92.8822055137845
2151	0	2	1	0.2	0.6	0.6	20	Imp	2	-0.000879158699269966	0.000803340842297773	61.6856550635211	92.35
2152	0	2	1	0.4	0	0.6	20	Imp	2	0.00457492566360401	-0.0137949429978869	59.9036946456722	96.5863453815261
2153	0	2	1	0.4	0.3	0.6	20	Imp	2	0.00259715494847801	-0.00857851714409941	60.1976542561481	93.3734939759036
2154	0	2	1	0.4	0.6	0.6	20	Imp	2	-0.000543825059260983	-0.000557206287956746	61.7934546567617	93.0965482741371
2155	0	2	2	0.2	0	0.6	20	Imp	2	0.00209157785062497	-0.00651350279587692	58.9417867856583	96.4877069744104
2156	0	2	2	0.2	0.3	0.6	20	Imp	2	0.00135261841032397	-0.00470042479842736	59.4934224323067	92.5665494726268
2157	0	2	2	0.2	0.6	0.6	20	Imp	2	-0.00215594042115202	0.0046140650254281	61.5967052832603	92.45
2158	0	2	2	0.4	0	0.6	20	Imp	2	0.00526888513708901	-0.0157118755898331	60.5700662334266	96.9408224674022
2159	0	2	2	0.4	0.3	0.6	20	Imp	2	-0.002650944002205	0.0065972858713147	60.3250544479848	93.3266432513798
2160	0	2	2	0.4	0.6	0.6	20	Imp	2	-0.001326337367968	0.00186346985231706	61.891509489364	92.9
2161	1	0.5	0.5	0.2	0	0.3	20	Imp	2	0.000352984957739999	-0.00152364479851497	86.6960397469744	96.2925851703407
2162	1	0.5	0.5	0.2	0.3	0.3	20	Imp	2	-0.00332033831233702	0.00866006647051892	87.3745378209448	92.8356713426854
2163	1	0.5	0.5	0.2	0.6	0.3	20	Imp	2	0.002323388717338	-0.00804245170236362	90.2673198565984	92.3
2164	1	0.5	0.5	0.4	0	0.3	20	Imp	2	0.001950537629891	-0.00615114414583279	85.7977303765344	96.8357609241587
2165	1	0.5	0.5	0.4	0.3	0.3	20	Imp	2	0.00265341735927299	-0.00849230839517534	87.4187654890553	93.9879759519038
2166	1	0.5	0.5	0.4	0.6	0.3	20	Imp	2	-0.012730012552116	0.0344981104324241	90.7354128252194	91.6
2167	1	0.5	1	0.2	0	0.3	20	Imp	2	-0.00248702488691599	0.00663149593771817	85.0863742236588	96.2888665997994
2168	1	0.5	1	0.2	0.3	0.3	20	Imp	2	-0.00160189745241895	0.00379648362815699	86.6683932719961	92.696348174087
2169	1	0.5	1	0.2	0.6	0.3	20	Imp	2	-0.00558128738011104	0.0145679690944513	89.553732392453	92.2
2170	1	0.5	1	0.4	0	0.3	20	Imp	2	-0.00468960603007201	0.0128973245661377	86.2182532824155	96.1904761904762
2171	1	0.5	1	0.4	0.3	0.3	20	Imp	2	-0.00589289658783898	0.0159912093449844	86.9817100748341	92.184368737475
2172	1	0.5	1	0.4	0.6	0.3	20	Imp	2	-0.00735629925701603	0.0194257966538736	89.6303780929819	92.7
2173	1	0.5	2	0.2	0	0.3	20	Imp	2	0.00136055808686902	-0.00435913671160348	85.5176141149838	96.1461461461462
2174	1	0.5	2	0.2	0.3	0.3	20	Imp	2	-0.00748097467543601	0.0206279640793558	86.1994492314959	91.2280701754386
2175	1	0.5	2	0.2	0.6	0.3	20	Imp	2	-0.00646137246971601	0.0170685204218023	88.6839781696989	91.65
2176	1	0.5	2	0.4	0	0.3	20	Imp	2	-0.00280850792988196	0.00754598418100139	86.6761575022675	96.4947421131697
2177	1	0.5	2	0.4	0.3	0.3	20	Imp	2	-0.006445443430937	0.0176507151324906	86.8278827724005	91.9839679358717
2178	1	0.5	2	0.4	0.6	0.3	20	Imp	2	-0.00731034424836396	0.0195273658941189	89.239155988321	92.65
2179	1	1	0.5	0.2	0	0.3	20	Imp	2	0.00332246053628299	-0.0100445262088514	85.2183960033036	95.8437656484727
2180	1	1	0.5	0.2	0.3	0.3	20	Imp	2	0.00202870648146003	-0.00662832718349099	85.8630454368966	93.4902353530295
2181	1	1	0.5	0.2	0.6	0.3	20	Imp	2	-0.004044722825645	0.0100704188330322	87.4320757813724	92.4
2182	1	1	0.5	0.4	0	0.3	20	Imp	2	0.00225014192848699	-0.00709558260956644	87.0095363066456	96.6382338183643
2183	1	1	0.5	0.4	0.3	0.3	20	Imp	2	0.00717262774860905	-0.0214571231530769	86.0261336264592	93.6308926780341
2184	1	1	0.5	0.4	0.6	0.3	20	Imp	2	0.00549368877386402	-0.0175860954502929	89.1684888062144	94.15
2185	1	1	1	0.2	0	0.3	20	Imp	2	0.00025332871616901	-0.00123999422749149	84.8528102619894	96.390977443609
2186	1	1	1	0.2	0.3	0.3	20	Imp	2	-0.00167350366126101	0.00395254181235477	85.9461979992362	93.2865731462926
2187	1	1	1	0.2	0.6	0.3	20	Imp	2	-0.00528050507007899	0.0136456267231516	86.536384658748	92.45
2188	1	1	1	0.4	0	0.3	20	Imp	2	-0.00275212615089898	0.0072940173406057	86.426439100204	97.3366834170854
2189	1	1	1	0.4	0.3	0.3	20	Imp	2	0.00079874109738598	-0.00320371227734817	86.915644767999	94.3415122684026
2190	1	1	1	0.4	0.6	0.3	20	Imp	2	0.00347143971374603	-0.0115411810256895	88.2158108080713	92.75
2191	1	1	2	0.2	0	0.3	20	Imp	2	-0.00261018196214097	0.00698409991762933	84.6434283477523	96.2888665997994
2192	1	1	2	0.2	0.3	0.3	20	Imp	2	-0.00405713339388097	0.0107869926674877	86.310369110331	92.3308270676692
2193	1	1	2	0.2	0.6	0.3	20	Imp	2	-0.00511271374144801	0.0132327518880252	87.6201299195213	92.85
2194	1	1	2	0.4	0	0.3	20	Imp	2	-0.00267730359152701	0.00713177133553949	86.5486409667089	96.390977443609
2195	1	1	2	0.4	0.3	0.3	20	Imp	2	-0.004078148007371	0.0107823842509545	87.8935381545466	93.3867735470942
2196	1	1	2	0.4	0.6	0.3	20	Imp	2	-0.00906050227894301	0.0242741656948533	86.5993345410742	91.55
2197	1	2	0.5	0.2	0	0.3	20	Imp	2	0.00123014667753801	-0.00408879897722925	86.4360745904621	95.7478739369685
2198	1	2	0.5	0.2	0.3	0.3	20	Imp	2	-0.00304978046132798	0.00781147412672045	85.6946451133088	92.7855711422846
2199	1	2	0.5	0.2	0.6	0.3	20	Imp	2	-0.00339491912321999	0.00798135745114936	84.5353870259055	92.15
2200	1	2	0.5	0.4	0	0.3	20	Imp	2	-0.00436699507166899	0.0117807370542485	85.4182683936789	95.8354239839438
2201	1	2	0.5	0.4	0.3	0.3	20	Imp	2	-0.000165556434260972	-0.000709719006900367	85.6719298738406	93.4804413239719
2202	1	2	0.5	0.4	0.6	0.3	20	Imp	2	0.00117564543318199	-0.0054259518376803	88.991350904233	94.45
2203	1	2	1	0.2	0	0.3	20	Imp	2	0.00102986539883299	-0.00350151738951326	85.2073975059696	95.8437656484727
2204	1	2	1	0.2	0.3	0.3	20	Imp	2	-0.00271365076562902	0.00688322820226389	86.8808621258824	93.186372745491
2205	1	2	1	0.2	0.6	0.3	20	Imp	2	-0.00363424538585899	0.00877052955142876	86.3483524790137	92.25
2206	1	2	1	0.4	0	0.3	20	Imp	2	-0.000609770352913985	0.00106755214009313	85.7367126993095	96.7887606623181
2207	1	2	1	0.4	0.3	0.3	20	Imp	2	-0.000461284947550988	0.000293335438287579	85.6805694602712	94.2828485456369
2208	1	2	1	0.4	0.6	0.3	20	Imp	2	-0.00393064646386199	0.00928372086776924	88.0519026726557	94.15
2209	1	2	2	0.2	0	0.3	20	Imp	2	-0.00132476014881405	0.00327581495227908	85.5051171616487	96.0420841683367
2210	1	2	2	0.2	0.3	0.3	20	Imp	2	-0.000458544168558006	0.000501031457969647	86.6425889642642	93.3333333333333
2211	1	2	2	0.2	0.6	0.3	20	Imp	2	-0.00483488658221798	0.0123565452074491	86.7978764833358	92.9
2212	1	2	2	0.4	0	0.3	20	Imp	2	-4.09246473839775e-05	-0.000462979806287067	87.4589983716501	97.2375690607735
2213	1	2	2	0.4	0.3	0.3	20	Imp	2	-0.00545923293245298	0.0147230416219517	85.9658724497367	93.3400100150225
2214	1	2	2	0.4	0.6	0.3	20	Imp	2	-0.00501852062512304	0.0124800828962431	87.2144214874426	93.2
2215	1	0.5	0.5	0.2	0	0.6	20	Imp	2	0.000448277597640989	-0.001805904825117	62.7462891931047	96.2907268170426
2216	1	0.5	0.5	0.2	0.3	0.6	20	Imp	2	-0.00273829841072903	0.00698879705564293	62.3383581183897	92.7710843373494
2217	1	0.5	0.5	0.2	0.6	0.6	20	Imp	2	0.00285968232163603	-0.0095880151294056	68.3404316629707	92.5
2218	1	0.5	0.5	0.4	0	0.6	20	Imp	2	0.00242981327717001	-0.00754785318082379	62.3537342689464	97.1327967806841
2219	1	0.5	0.5	0.4	0.3	0.6	20	Imp	2	0.00358956847376396	-0.0112054477050884	62.0125029783306	94.2799799297541
2220	1	0.5	0.5	0.4	0.6	0.6	20	Imp	2	-0.012402870625284	0.0335227623504761	69.5923504205033	91.75
2221	1	0.5	1	0.2	0	0.6	20	Imp	2	-0.00247083832755801	0.00657642165485217	62.0734675792445	96.3873557451079
2222	1	0.5	1	0.2	0.3	0.6	20	Imp	2	-0.00115049861033695	0.00249979318972099	60.725772467041	92.4887330996495
2223	1	0.5	1	0.2	0.6	0.6	20	Imp	2	-0.00588294904249703	0.0154326621153393	68.3991619192012	92.2
2224	1	0.5	1	0.4	0	0.6	20	Imp	2	-0.00485721493031299	0.0133587136943937	62.7084083871745	96.7434869739479
2225	1	0.5	1	0.4	0.3	0.6	20	Imp	2	-0.00567151874053201	0.0153346599015434	63.1512950582721	92.5888833249875
2226	1	0.5	1	0.4	0.6	0.6	20	Imp	2	-0.007777788097662	0.0205885931525716	66.5842597391349	92.15
2227	1	0.5	2	0.2	0	0.6	20	Imp	2	0.00143746604690903	-0.00459296343967347	59.6178511942919	96.3945918878318
2228	1	0.5	2	0.2	0.3	0.6	20	Imp	2	-0.00716771308029801	0.0197334728282858	59.6682654051788	91.5831663326653
2229	1	0.5	2	0.2	0.6	0.6	20	Imp	2	-0.00652218319977205	0.0172490078430104	64.8124556450898	91.695847923962
2230	1	0.5	2	0.4	0	0.6	20	Imp	2	-0.00339984437691498	0.00921409957101738	63.7499873529013	96.2888665997994
2231	1	0.5	2	0.4	0.3	0.6	20	Imp	2	-0.00638709506999402	0.0174765288865256	61.7180902959624	92.6241846462619
2232	1	0.5	2	0.4	0.6	0.6	20	Imp	2	-0.00785027645043002	0.0210507636724289	67.8904775491345	92.1960980490245
2233	1	1	0.5	0.2	0	0.6	20	Imp	2	0.00376193043280898	-0.0113086781924144	59.7221560291414	95.7936905358037
2234	1	1	0.5	0.2	0.3	0.6	20	Imp	2	0.00319627385342203	-0.009971241993672	59.9725300127096	93.3900851276915
2235	1	1	0.5	0.2	0.6	0.6	20	Imp	2	-0.00291771027030102	0.00682793342766524	62.7735408437915	92.45
2236	1	1	0.5	0.4	0	0.6	20	Imp	2	0.003289811555721	-0.0100977926543435	62.1753517464901	96.5846308387745
2237	1	1	0.5	0.4	0.3	0.6	20	Imp	2	0.00967874362447801	-0.0286499501993059	60.0452664083646	93.5338345864662
2238	1	1	0.5	0.4	0.6	0.6	20	Imp	2	0.00769811921094099	-0.023946782562731	65.9410723971994	93.85
2239	1	1	1	0.2	0	0.6	20	Imp	2	0.000441157732968989	-0.00178679175611646	61.6122986690931	96.2387161484453
2240	1	1	1	0.2	0.3	0.6	20	Imp	2	-0.000695547589555034	0.00114683028662582	57.8806465879357	93.3768188660311
2241	1	1	1	0.2	0.6	0.6	20	Imp	2	-0.00446407779430302	0.0113038236645826	62.1304583447256	92.45
2242	1	1	1	0.4	0	0.6	20	Imp	2	-0.00240567363868899	0.00627967799799167	64.0112062096841	97.4384731290809
2243	1	1	1	0.4	0.3	0.6	20	Imp	2	0.00226108744355596	-0.00742721850166317	59.5490179131403	94.079277471149
2244	1	1	1	0.4	0.6	0.6	20	Imp	2	0.00464561538881603	-0.0149385734054175	62.972674422595	92.7463731865933
2245	1	1	2	0.2	0	0.6	20	Imp	2	-0.00258766901530599	0.00691261678551131	63.4227280489804	96.4375313597592
2246	1	1	2	0.2	0.3	0.6	20	Imp	2	-0.00340123364617295	0.00890959711146666	56.0585479656393	92.4812030075188
2247	1	1	2	0.2	0.6	0.6	20	Imp	2	-0.00493952729295	0.0127287979996452	62.7891177412389	92.45
2248	1	1	2	0.4	0	0.6	20	Imp	2	-0.00286232122494601	0.00764061781581349	63.3190349080992	96.8937875751503
2249	1	1	2	0.4	0.3	0.6	20	Imp	2	-0.00379156410058601	0.00993518649172054	61.1920541446909	93.1397095643465
2250	1	1	2	0.4	0.6	0.6	20	Imp	2	-0.00900026661817699	0.0240793996088293	62.7981815782127	91.7958979489745
2251	1	2	0.5	0.2	0	0.6	20	Imp	2	0.00177383662379899	-0.00565044367028728	61.4025897331591	96.048024012006
2252	1	2	0.5	0.2	0.3	0.6	20	Imp	2	-0.00136004849952898	0.00297231201888348	57.1604364497187	92.8857715430862
2253	1	2	0.5	0.2	0.6	0.6	20	Imp	2	-0.00170747138372002	0.00314782312084233	62.9369802129532	92.05
2254	1	2	0.5	0.4	0	0.6	20	Imp	2	-0.00278788300206301	0.00724340028682452	62.0346754606888	95.8416833667335
2255	1	2	0.5	0.4	0.3	0.6	20	Imp	2	0.00346452551892801	-0.0111353559586724	59.0914057512295	93.3834586466165
2256	1	2	0.5	0.4	0.6	0.6	20	Imp	2	0.00507919918719402	-0.0166373817564053	65.3996439487174	94.15
2257	1	2	1	0.2	0	0.6	20	Imp	2	0.00159868201542102	-0.0051350939229583	59.0980168125134	96.1461461461462
2258	1	2	1	0.2	0.3	0.6	20	Imp	2	-0.00136833417315196	0.00302977555281186	56.5969511759927	93.0325814536341
2259	1	2	1	0.2	0.6	0.6	20	Imp	2	-0.00232593381080098	0.00502651098777279	59.4318712225182	92.25
2260	1	2	1	0.4	0	0.6	20	Imp	2	0.000148809957220997	-0.00112541460768484	63.1663435414817	96.9346733668342
2261	1	2	1	0.4	0.3	0.6	20	Imp	2	0.00207954423505302	-0.0070095360913684	60.6119518257683	94.4360902255639
2262	1	2	1	0.4	0.6	0.6	20	Imp	2	-0.00138830662043898	0.00195486923339228	63.8496978764638	94.65
2263	1	2	2	0.2	0	0.6	20	Imp	2	-0.001146651359406	0.00275742708887711	62.3912635739998	96.2406015037594
2264	1	2	2	0.2	0.3	0.6	20	Imp	2	0.000406620296311	-0.00197752984022737	59.6947966105431	93.5240963855422
2265	1	2	2	0.2	0.6	0.6	20	Imp	2	-0.00403761974170802	0.0100574327605461	64.2850821080665	92.9
2266	1	2	2	0.4	0	0.6	20	Imp	2	0.000175345940754024	-0.00110726445883708	63.2895210285555	97.3869346733668
2267	1	2	2	0.4	0.3	0.6	20	Imp	2	-0.00361869575146301	0.00942351174985073	59.3180436398973	93.8376753507014
2268	1	2	2	0.4	0.6	0.6	20	Imp	2	-0.00405824664061499	0.00968621637935208	63.6311644598473	92.7963981990996
2269	-1	0.5	0.5	0.2	0	0.3	5	Imp	3	0.00697678445952299	-0.0201106835509099	80.7799401581495	97.45
2270	-1	0.5	0.5	0.2	0.3	0.3	5	Imp	3	0.00674096237591798	-0.0199936032136991	82.3658876403773	93.3
2271	-1	0.5	0.5	0.2	0.6	0.3	5	Imp	3	0.009969839939311	-0.0301042647109692	84.9746200782436	89.9949974987494
2272	-1	0.5	0.5	0.4	0	0.3	5	Imp	3	0.010451056365556	-0.030057534086611	81.9843113315743	96.9
2273	-1	0.5	0.5	0.4	0.3	0.3	5	Imp	3	0.00854870974245397	-0.0255342939019815	81.9147346812373	94.25
2274	-1	0.5	0.5	0.4	0.6	0.3	5	Imp	3	0.00191266026495795	-0.00927478761843714	83.2990853996567	89.75
2275	-1	0.5	1	0.2	0	0.3	5	Imp	3	0.00536663297960105	-0.0156413810290547	80.7713997034341	97.45
2276	-1	0.5	1	0.2	0.3	0.3	5	Imp	3	0.003738032829666	-0.0116266918497981	81.9919800652303	92.95
2277	-1	0.5	1	0.2	0.6	0.3	5	Imp	3	0.00334388595359197	-0.0117167373448326	83.9808971764793	90.2451225612806
2278	-1	0.5	1	0.4	0	0.3	5	Imp	3	0.00683764254296904	-0.0199538630605084	82.8362465345197	97.45
2279	-1	0.5	1	0.4	0.3	0.3	5	Imp	3	0.00568374852049197	-0.0172651820646101	83.7562952657464	94.3
2280	-1	0.5	1	0.4	0.6	0.3	5	Imp	3	0.00593210865392196	-0.0196075062064722	83.8384569375382	90.3403403403403
2281	-1	0.5	2	0.2	0	0.3	5	Imp	3	0.00646291898022799	-0.0186204504077782	81.3490457431063	97.2
2282	-1	0.5	2	0.2	0.3	0.3	5	Imp	3	-0.000612633005031005	0.000346525398305403	81.1303662815208	93.25
2283	-1	0.5	2	0.2	0.6	0.3	5	Imp	3	0.000160426892509946	-0.00283625224206363	84.3291134492559	90.0900900900901
2284	-1	0.5	2	0.4	0	0.3	5	Imp	3	0.00837087015361104	-0.0240328670914819	83.9651425884544	97.65
2285	-1	0.5	2	0.4	0.3	0.3	5	Imp	3	0.004807715974048	-0.0147521294451589	83.4588526207036	93.6
2286	-1	0.5	2	0.4	0.6	0.3	5	Imp	3	0.00678750320506399	-0.0215522947971438	84.38920080355	90.5405405405405
2287	-1	1	0.5	0.2	0	0.3	5	Imp	3	0.00575175053597199	-0.0153247674440942	79.8139770048675	97.2
2288	-1	1	0.5	0.2	0.3	0.3	5	Imp	3	0.00680980233713901	-0.0180486094961784	83.7865918678805	93.7
2289	-1	1	0.5	0.2	0.6	0.3	5	Imp	3	0.00451104105621203	-0.011419916046359	84.30506546064	90.55
2290	-1	1	0.5	0.4	0	0.3	5	Imp	3	0.00751308500126702	-0.0200709199236747	81.8747251823256	96.85
2291	-1	1	0.5	0.4	0.3	0.3	5	Imp	3	0.014651597334077	-0.0392665270418793	81.9379755397678	92.1
2292	-1	1	0.5	0.4	0.6	0.3	5	Imp	3	0.01699842417493	-0.0460576963941365	84.0513639603285	89.65
2293	-1	1	1	0.2	0	0.3	5	Imp	3	0.00540516250635104	-0.0143939382546557	82.0407470430512	96.7
2294	-1	1	1	0.2	0.3	0.3	5	Imp	3	0.00192609170824903	-0.00474424315040135	83.5539340333243	93.65
2295	-1	1	1	0.2	0.6	0.3	5	Imp	3	0.00250943511870699	-0.00599844578641757	84.2832877108063	89.95
2296	-1	1	1	0.4	0	0.3	5	Imp	3	0.009473960328925	-0.0255043147759506	82.4812419796743	96.25
2297	-1	1	1	0.4	0.3	0.3	5	Imp	3	0.00744017930898699	-0.0197959057484048	84.0403980781765	93.7
2298	-1	1	1	0.4	0.6	0.3	5	Imp	3	0.013714448670121	-0.0369693451245414	85.4001235581642	89.9
2299	-1	1	2	0.2	0	0.3	5	Imp	3	0.00288752099311301	-0.00756479802364939	80.3938958073048	97.15
2300	-1	1	2	0.2	0.3	0.3	5	Imp	3	-0.001071007187881	0.0034114410744831	82.4491914293147	93.25
2301	-1	1	2	0.2	0.6	0.3	5	Imp	3	-0.00312915917096995	0.00940971399337767	84.7375377008482	89.9949974987494
2302	-1	1	2	0.4	0	0.3	5	Imp	3	0.00464769830567396	-0.0124290554356341	83.8910198200777	97
2303	-1	1	2	0.4	0.3	0.3	5	Imp	3	0.00719029912445901	-0.0190953396098998	85.4580919144799	93.3
2304	-1	1	2	0.4	0.6	0.3	5	Imp	3	-0.00135398908269702	0.00391483504531754	85.8874007533533	90.25
2305	-1	2	0.5	0.2	0	0.3	5	Imp	3	0.00453425389435499	-0.0101098737131369	82.4215517203201	97.2
2306	-1	2	0.5	0.2	0.3	0.3	5	Imp	3	0.00208730747636801	-0.000334323650435397	84.3138890260148	92.9964982491246
2307	-1	2	0.5	0.2	0.6	0.3	5	Imp	3	0.002411204658361	0.00289537995598771	85.1983458711036	88.7
2308	-1	2	0.5	0.4	0	0.3	5	Imp	3	-0.001253894852971	0.00870997221710718	83.3515083679155	97.2
2309	-1	2	0.5	0.4	0.3	0.3	5	Imp	3	0.00641017598830301	-0.0108364850519957	83.669129843774	92.6
2310	-1	2	0.5	0.4	0.6	0.3	5	Imp	3	0.011739059250184	-0.022660240612794	85.8007005116964	88.3941970985493
2311	-1	2	1	0.2	0	0.3	5	Imp	3	0.00601907351103101	-0.0146378901482348	81.4732573757784	97.1
2312	-1	2	1	0.2	0.3	0.3	5	Imp	3	0.00221958634692598	-0.000922903941532771	85.4104258702178	93.55
2313	-1	2	1	0.2	0.6	0.3	5	Imp	3	0.00303269952150401	0.000862650059701819	85.8799742976823	89.4
2314	-1	2	1	0.4	0	0.3	5	Imp	3	0.00336418646018402	-0.00494334974733285	83.2337984479112	97.2
2315	-1	2	1	0.4	0.3	0.3	5	Imp	3	0.006317463426119	-0.0110784291735362	86.5938387557015	93.9
2316	-1	2	1	0.4	0.6	0.3	5	Imp	3	0.009581608014094	-0.0167211336479207	86.73684274316	87.8439219609805
2317	-1	2	2	0.2	0	0.3	5	Imp	3	0.00105047366335101	0.000561911339165444	82.3495452750236	97.2486243121561
2318	-1	2	2	0.2	0.3	0.3	5	Imp	3	0.005029359939032	-0.00954089971590472	84.7333841514526	93.8
2319	-1	2	2	0.2	0.6	0.3	5	Imp	3	0.00461846871056101	-0.0044190238879826	86.3470994705532	90.3
2320	-1	2	2	0.4	0	0.3	5	Imp	3	0.00604153877076402	-0.0125013890950674	84.9345149349588	97.7488744372186
2321	-1	2	2	0.4	0.3	0.3	5	Imp	3	0.001155612718965	0.00393478480656029	87.4858805378881	94.2
2322	-1	2	2	0.4	0.6	0.3	5	Imp	3	0.010500481470551	-0.0194611960389524	87.9335675739201	89.2892892892893
2323	-1	0.5	0.5	0.2	0	0.6	5	Imp	3	0.00825618481673202	-0.0236774888791669	65.6654317789263	97.1985992996498
[truncated: 4,319 more rows]
