# Supplementary material for: Simple imputation method for meta-analysis of survival rates when precision information is missing
Source: Res Synth Methods. 2025 Sep 11;16(6):937–52. doi: 10.1017/rsm.2025.10024 (PMC12657670; doi:10.1017/rsm.2025.10024)
Supplement: Maruo et al. supplementary material [file S1759287925100240sup001.zip › Supporting_information_Rcode_Simulation_results/simulation_4.2_results.csv]

ke	kc	dropr	nr	time	surv_e	surv_t	eta_e	eta_t	prt_e0	prt_e	prt_e2	prt_t	eta_part	eta_part_imp	nrt	nrt_imp	se_e	se_e2	se_t	nrt_change	nrt_change2	na_surv
0.5	0.5	0.2	20	1	0.616657217034771	0.612561099390117	0.0449614774735067	0.0374658528123875	0.798387750182824	0.807760854317783	0.80025	0.685620425351578	0.0554395318535953	0.0583308398021827	10.8289	10.7822	0.424152410665701	0.425620621501041	0.390382960051839	0	3e-04	0
0.5	0.5	0.2	20	2	0.509524580262773	0.501051772832976	0.0816532330031855	0.0631824511406206	0.799009372522902	0.816225759908282	0.80009	0.660858755028085	0.0990442993410099	0.1117908302121	8.423	8.2808	0.388561250227774	0.394886972032571	0.348735792298682	3e-04	0.0025	0
0.5	0.5	0.2	20	3	0.441891433060565	0.42895924406922	0.125458163324187	0.090105468168233	0.801168121031727	0.825893096888894	0.800300090027008	0.637676842715632	0.149686020261798	0.182223510446583	6.94908472541763	6.7075122536761	0.379829053990827	0.393771842468047	0.331838889264426	0.00260078023407022	0.0163048914674402	3e-04
0.5	0.5	0.2	40	1	0.617319755547025	0.613678864212308	0.019299329828495	0.0176611531059268	0.799248359368007	0.808091346614719	0.79977	0.742679200140867	0.0238368075570227	0.024505875040363	21.715	21.5811	0.282307878171099	0.283063391191465	0.270525620096963	0	0	0
0.5	0.5	0.2	40	2	0.508008727610577	0.499845253163816	0.033090737939111	0.029383278086752	0.800145813779902	0.817195575639665	0.799715	0.731625600299055	0.0403647871422224	0.043017242416443	16.8108	16.4571	0.256646428247763	0.259490776765319	0.242595906029674	0	0	0
0.5	0.5	0.2	40	3	0.439687868659519	0.426883312595274	0.0476026229673493	0.0410401602854411	0.80203270380692	0.827028855878281	0.80232	0.722453410987304	0.057283060556623	0.0645312451871576	13.8423	13.3012	0.247926608689702	0.253997040906916	0.231359260849351	0	1e-04	0
0.5	0.5	0.2	80	1	0.61595113927	0.612364483694259	0.009090405652854	0.00866262690475334	0.800610228078362	0.809572384296326	0.8007875	0.772539730329693	0.0112181595565801	0.0114546408788428	43.3659	43.0654	0.193701494226504	0.194203718710716	0.189176040871998	0	0	0
0.5	0.5	0.2	80	2	0.507523521623251	0.499554153184997	0.015213039360647	0.0142251951432929	0.800544645741702	0.8174965757782	0.80044	0.766350784781804	0.0185879021991678	0.0194522536777741	33.6105	32.9166	0.176022205517002	0.177555588616572	0.170341876380051	0	0	0
0.5	0.5	0.2	80	3	0.440062460011619	0.427566402273252	0.0213492222857472	0.0196257191601802	0.80177839294343	0.826501633780242	0.80121	0.762567660469228	0.0257692208783306	0.0279215052363021	27.7274	26.6297	0.169515682108525	0.172652410871993	0.162707394627952	0	0	0
0.5	0.5	0.4	20	1	0.624761086897698	0.612981794468159	0.0560298696566669	0.0432847934820818	0.600335860536522	0.6221097575113	0.60032	0.50157922958071	0.0885679394509	0.111551124827615	8.8481	8.624	0.466380657950024	0.479612455135143	0.415762715290967	2e-04	0.0056	0
0.5	0.5	0.4	20	2	0.525559738518257	0.499993060754389	0.121303185192325	0.0800037465371582	0.601629247562283	0.64343050620393	0.602526768738117	0.469133702296783	0.182528916960651	0.266582863127635	6.31962373661563	5.86780746522566	0.453109356012303	0.490901903006514	0.381158446948123	0.00400280196137296	0.0620434304012809	7e-04
0.5	0.5	0.4	20	3	0.468512147852485	0.429789801246793	0.205936964299986	0.121366040083026	0.60294239481232	0.664190176876828	0.601814617472605	0.442415511311236	0.296588845579681	0.436249544843778	4.94169096209913	4.40333768975571	0.4680523342218	0.51978362114892	0.371935287582187	0.0263395998793606	0.176234040414195	0.0053
0.5	0.5	0.4	40	1	0.622931351660628	0.611917147198444	0.0229453487571788	0.0201406373826923	0.601250139929938	0.622233133968152	0.600905	0.551673977115432	0.0367030314267627	0.0409730601722189	17.6685	17.1454	0.304848072100862	0.309836196976047	0.286428705777874	0	1e-04	0
0.5	0.5	0.4	40	2	0.525624722046548	0.500985079407568	0.0434414973054238	0.0354703021123515	0.599754556887224	0.640374109213066	0.5997225	0.535298099484054	0.0671118915197738	0.0955731123341182	12.6254	11.4753	0.291223298394929	0.312825971743916	0.26498785368694	0	0.0046	0
0.5	0.5	0.4	40	3	0.465779201857586	0.427428997197072	0.0703851948967522	0.0530163966778488	0.600639536355623	0.660325984346839	0.600960096009601	0.519859026586806	0.104570420278825	0.206724998018475	9.72247224722472	8.05110511051105	0.294072361464161	0.34981275760546	0.258777054765612	0.0003000300030003	0.0438043804380438	1e-04
0.5	0.5	0.4	80	1	0.623409782033822	0.612590241876046	0.0105619196914954	0.00975762361388583	0.600320436779334	0.621285114600154	0.60053875	0.575996681869427	0.0169586722151637	0.0182835322620486	35.3733	34.3176	0.208574027049445	0.211240349672595	0.200628907918763	0	0	0
0.5	0.5	0.4	80	2	0.52512745385393	0.501077821057774	0.0191898711761282	0.0169142357021411	0.599407689608677	0.639403345864438	0.60013875	0.567348449951814	0.0298885427016535	0.0364126376991768	25.2433	22.973	0.197745678201498	0.207354214673805	0.185896331672847	0	1e-04	0
0.5	0.5	0.4	80	3	0.465134409366504	0.427793437206995	0.0293112482431994	0.0246877448768106	0.600918830637487	0.659338073643967	0.60107625	0.56148534469935	0.0441372034202186	0.0720881808348891	19.4678	15.9788	0.19719436110531	0.223761910092892	0.181383674370981	0	0.0035	0
0.5	1	0.2	20	1	0.611616567388673	0.612521239075999	0.0415563230325946	0.0351563562178122	0.924175372544123	0.921640881805405	0.80002	0.790207954500568	0.0450964122689316	0.0565575064606876	11.7223	10.7766	0.409835070292238	0.424091517236838	0.379255387714443	1e-04	1e-04	0
0.5	1	0.2	20	2	0.496847051065967	0.498104428360539	0.0742964251411019	0.0589732465015205	0.902872949019934	0.899892551557272	0.80091	0.737394753605093	0.0824201977889671	0.106371923465252	9.1413	8.2298	0.371653990305663	0.391210165766088	0.335834077739864	1e-04	4e-04	0
0.5	1	0.2	20	3	0.426434542690317	0.427250175002577	0.113516928317128	0.0830496315661202	0.886417519777547	0.884669583922174	0.8000600060006	0.689813613408799	0.127879253104868	0.168126742485579	7.50545054505451	6.67476747674767	0.364044608014718	0.388763367899457	0.319748876661454	0.0009000900090009	0.0059005900590059	1e-04
0.5	1	0.2	40	1	0.610764999278271	0.611748193256936	0.0183194895018709	0.0168551470105522	0.925901172174237	0.923040523089951	0.80071	0.852145149165854	0.0198480406114218	0.0244585980230309	23.4384	21.5228	0.273551542960512	0.281917634111989	0.262774229575769	0	0	0
0.5	1	0.2	40	2	0.499858026246128	0.501278333470574	0.0305564694885515	0.0272764973286942	0.901607999737125	0.898195259700085	0.799745	0.807278537789079	0.034002084055724	0.0419722086369992	18.3935	16.5287	0.24819170456059	0.259105404981916	0.235107211524243	0	0	0
0.5	1	0.2	40	3	0.42849070905522	0.429728975071145	0.043390046576556	0.03746383672184	0.886397928218222	0.883699028261635	0.799415	0.77151560562531	0.0490394620107275	0.0612365350640558	15.1096	13.3782	0.239754781843316	0.252997268275891	0.223659161711842	0	0	0
0.5	1	0.2	80	1	0.610534764455453	0.61162790271166	0.0086319101206533	0.00824363472644796	0.926621188350036	0.923437773800147	0.801	0.882923634414706	0.00934895302842114	0.0114435530071105	46.882	43.0187	0.188387805376183	0.19391470880893	0.184177884162074	0	0	0
0.5	1	0.2	80	2	0.498718443649679	0.500274319817992	0.0141916963242247	0.0132758339314746	0.90196856459517	0.898240052998875	0.80035	0.842000073773833	0.0157966770847679	0.0192450417309144	36.7099	32.9955	0.170535807610028	0.177421308438626	0.165036854142091	0	0	0
0.5	1	0.2	80	3	0.426951482665045	0.428112036731859	0.0199020688208482	0.0182056302431757	0.886053212570867	0.883530565857696	0.800235	0.810907197738822	0.0225147533819247	0.0275292765053834	30.0873	26.6436	0.164226746669073	0.172415190578573	0.157209520623863	0	0	0
0.5	1	0.4	20	1	0.609436675795447	0.612677653065289	0.0469085681468472	0.0373519971883981	0.762338303534701	0.754795414039131	0.60103	0.617886220346137	0.0620422398971857	0.0969541361790085	10.3277	8.6225	0.432683262413085	0.469961512998842	0.390035465989349	0	2e-04	0
0.5	1	0.4	20	2	0.497656179225668	0.500982806139032	0.100595650036456	0.0672381347344363	0.708711278133722	0.70274107434749	0.601385415624687	0.510233839888655	0.141523279231697	0.232207411710868	7.11723517055117	5.80854256276883	0.423947963218381	0.481113750739695	0.356079526543635	0.00190057017105132	0.022406722016605	3e-04
0.5	1	0.4	20	3	0.433141750690363	0.432472469953296	0.186821981310909	0.103158786904009	0.676851418448531	0.679225281622628	0.598510382184773	0.429884694265972	0.267910658988791	0.410766915259131	5.20473467750025	4.23131708295717	0.454618565953017	0.522261784588347	0.349790383871494	0.0170528638780219	0.112548901594944	0.0031
0.5	1	0.4	40	1	0.609875293434929	0.613432381637456	0.0200308053288992	0.0176513971237262	0.762985609090976	0.754525285510506	0.6005625	0.670154484969202	0.0265586170183604	0.0390393143682944	20.6971	17.2279	0.287155984548055	0.308234518454596	0.270125475100732	0	0	0
0.5	1	0.4	40	2	0.49707147146463	0.500717559555479	0.0383031287742124	0.0307051771668396	0.709653959003645	0.702868919934113	0.599835	0.574607434352171	0.0543940016771005	0.0822585170735921	14.2583	11.4603	0.275528476275768	0.305967711573455	0.247819971090184	0	3e-04	0
0.5	1	0.4	40	3	0.427508527249448	0.426900983162809	0.0651527555914748	0.0463003779908122	0.679352219399031	0.680525204918883	0.60162	0.504821326047387	0.0949956055292317	0.166950527038321	10.2501	7.9789	0.285819613178449	0.335124504203908	0.243415849261347	2e-04	0.0114	0
0.5	1	0.4	80	1	0.608378390231855	0.612245342038562	0.00941960042254809	0.00865898215025573	0.763249561030951	0.753956285685102	0.60065875	0.695134498373293	0.012490908553941	0.0180560906401922	41.2876	34.2937	0.197015987237384	0.210705066169323	0.188993414452895	0	0	0
0.5	1	0.4	80	2	0.496565291890972	0.500343714521869	0.0173675557334669	0.0148607861800568	0.708088316531447	0.700997978828887	0.60072	0.603675402271874	0.0247381043990171	0.0350176524022461	28.4362	22.9459	0.188118478367073	0.205818834695158	0.174177016914382	0	0	0
0.5	1	0.4	80	3	0.427519939876863	0.427530921723758	0.0277780177854692	0.0218614663894052	0.679115442987457	0.679183956555756	0.60103125	0.541283776534405	0.0407667745075559	0.0616118976900196	20.5469	15.952	0.192434816319308	0.217972001855259	0.171010900660935	0	4e-04	0
0.5	2	0.2	20	1	0.612103124156545	0.612348216136128	0.0402335283241825	0.0345792148614846	0.992689681152181	0.991999108288153	0.80356	0.861270790095029	0.0405490849312366	0.0560857769157227	12.1969	10.7973	0.403552958267899	0.423626293887878	0.37617392660562	1e-04	1e-04	0
0.5	2	0.2	20	2	0.497019122077543	0.498178365550264	0.0693020365227037	0.056919414433176	0.980537024535922	0.977742666703878	0.803645	0.822041442099998	0.0708931820677602	0.102801615774576	9.7904	8.2698	0.360465806798823	0.389077705859228	0.330605968514911	0	2e-04	0
0.5	2	0.2	20	3	0.425177084959453	0.427485204031425	0.0995421369421324	0.0774969482061626	0.966975584880805	0.961841311409011	0.80192	0.780217882184795	0.10345339968511	0.159332561218022	8.2245	6.6966	0.346991158153789	0.385730144515539	0.312040810766122	1e-04	0.0018	0
0.5	2	0.2	40	1	0.61289187533985	0.613167837052952	0.0177316993637636	0.0165033946732349	0.992340715983737	0.99150136221151	0.8023475	0.924950728006889	0.0178840867599504	0.0242128759574199	24.4193	21.6184	0.270496891136907	0.282289530541408	0.261309802466227	0	0	0
0.5	2	0.2	40	2	0.498816843837375	0.499938057749359	0.0289936168427804	0.0264894696851528	0.980287474651734	0.977457255500971	0.801235	0.896770081766619	0.0296647313779524	0.041616430769691	19.6507	16.5121	0.241325772837091	0.258209583166259	0.231140272488086	0	0	0
0.5	2	0.2	40	3	0.425735390481469	0.427997152565695	0.0403114251745947	0.035967934529875	0.9670869131568	0.96188831036245	0.80186	0.864330349538982	0.0419041394419197	0.0602622178264669	16.4748	13.3766	0.230615969796052	0.251633385162518	0.218495406579906	0	0	0
0.5	2	0.2	80	1	0.612380139188814	0.612659541788775	0.00837253639952628	0.00807957204370892	0.992698930137283	0.991828751729996	0.8026325	0.957651843722052	0.00844146758826322	0.0113515632590027	48.8069	43.1665	0.186224937773442	0.19402325369803	0.182992854156021	0	0	0
0.5	2	0.2	80	2	0.499833749385883	0.500943397377877	0.0134455272970195	0.0128311491885023	0.980728049309007	0.977871557537242	0.80176625	0.93420804405779	0.0137507583363497	0.0190775843747826	39.3984	33.117	0.166419761747432	0.177305497737113	0.162648756204726	0	0	0
0.5	2	0.2	80	3	0.424758444320519	0.427068014598058	0.0186256437948749	0.017489182234887	0.967329212897768	0.961955355944632	0.80277	0.905145747784898	0.01936198892971	0.0273794378339948	32.882	26.6727	0.158488804246814	0.17197568684324	0.153692885057546	0	0	0
0.5	2	0.4	20	1	0.609410399986453	0.612217264760867	0.0419330709101737	0.0351325269599598	0.926129424048174	0.918563651109399	0.60338	0.782240870966672	0.0456767474974286	0.0923827260776719	11.6921	8.6555	0.41056171660378	0.466248720278467	0.378222577680055	0	1e-04	0
0.5	2	0.4	20	2	0.48911053161732	0.499714831212092	0.0828749324208702	0.0598605807457936	0.832553690908764	0.810749923530018	0.602515	0.62132944351417	0.102137832474543	0.206544394523605	8.3143	5.7638	0.390121981720544	0.471093787568102	0.338698230680317	1e-04	0.004	0
0.5	2	0.4	20	3	0.40730776181132	0.426435106953748	0.166883105090236	0.0913525525637331	0.756857887294514	0.724809610926158	0.603033944127366	0.460181825413954	0.229120724688384	0.394484159246772	5.66776809852809	4.05356964053269	0.427802952756919	0.51908648987393	0.329442079112616	0.0109141884449785	0.0526684690097126	0.0013
0.5	2	0.4	40	1	0.609675075159757	0.612622219161189	0.018270078021207	0.0166774843923089	0.926691333285884	0.918374665424303	0.602315	0.84180970548604	0.0199041623041111	0.0385218351840956	23.4044	17.2289	0.274080618019954	0.307174682981154	0.262253340257374	0	0	0
0.5	2	0.4	40	2	0.489529050790582	0.500571703743317	0.0332368889827052	0.0277456808960683	0.831120734205028	0.807752431868855	0.600695	0.683235388450903	0.0411420856068708	0.0766258137496543	16.6295	11.4884	0.257995686083441	0.302299178878489	0.236465317286263	0	0	0
0.5	2	0.4	40	3	0.407214551310649	0.427365899199263	0.0583381667720702	0.0408727417518697	0.753391494629453	0.718301104932922	0.6025825	0.524271521998576	0.081084558522403	0.139281380449616	11.2772	8.0083	0.272917843080696	0.323631054610162	0.230634309907713	0	0.0011	0
0.5	2	0.4	80	1	0.608953388344535	0.611940170289904	0.00863775728223429	0.00818653526554308	0.926149879146992	0.917542614432784	0.60177	0.870889282441001	0.00941649170946503	0.0179134962847636	46.7369	34.3206	0.188669250969623	0.210302314794536	0.183747800973292	0	0	0
0.5	2	0.4	80	2	0.490278172827175	0.501430945581413	0.0152474404075265	0.0134222827205754	0.829958581378521	0.806057724246267	0.59998125	0.713054354198498	0.018917697275995	0.0341826253028798	33.2912	23.0139	0.177198170568021	0.205190913256676	0.166391491108888	0	0	0
0.5	2	0.4	80	3	0.407404080964265	0.428056487664279	0.0254463181452321	0.019520992020048	0.7525613349476	0.716236689640206	0.60173375	0.556750350179383	0.0355149627381954	0.057287355293573	22.5624	16.0538	0.184925291346051	0.214876605442132	0.162275369698199	0	0	0
1	0.5	0.2	20	1	0.717825336089308	0.707979168438727	0.0289613644676019	0.0252262747122679	0.674943816877567	0.69954036974201	0.800615	0.615910204245175	0.0410342988431417	0.0355127622751346	12.1578	12.9642	0.501919180665146	0.493970189679065	0.467510383761388	1e-04	0.0019	0
1	0.5	0.2	20	2	0.524334500127869	0.498669671159579	0.0881305826876382	0.0688973660343784	0.733415100055174	0.783124770304131	0.800355	0.644106361860215	0.110374001028212	0.12343855994152	8.0354	8.2143	0.396333714989839	0.398764967242415	0.359251894614651	3e-04	0.0076	0
1	0.5	0.2	20	3	0.396397048278655	0.354376095945646	0.210294965159461	0.142390594134445	0.758132575656116	0.833844744665134	0.7993689271762	0.621144544574458	0.245090244400519	0.321207211509673	5.44485625563458	5.17489732545327	0.385400123378056	0.410854565965724	0.32983368706557	0.0131223079234699	0.0816387859360913	0.0017
1	0.5	0.2	40	1	0.71708855995763	0.707589973383054	0.0127311188702645	0.0120183451215747	0.674238497505796	0.699229665210164	0.7986975	0.661447104072528	0.018140305707612	0.0154370553358033	24.2739	25.8812	0.328224444442621	0.321217240022651	0.319252511086587	0	0	0
1	0.5	0.2	40	2	0.524914451471714	0.500164641054687	0.0344283379638446	0.0312824432463532	0.733481448694405	0.782897472803384	0.8002	0.717227442040447	0.0436843237221591	0.0440792692265219	16.1233	16.4748	0.261343417465196	0.260310090473495	0.250125751444977	0	0	0
1	0.5	0.2	40	3	0.394423715612885	0.353511456543701	0.0730557598472323	0.0621227159606046	0.759245855745048	0.833532478832421	0.8001975	0.725766447102665	0.0867027556537889	0.120889916515224	10.8571	10.0868	0.246469713714862	0.264246505474198	0.229701726233722	0	0.0088	0
1	0.5	0.2	80	1	0.7164847656244	0.70709258096372	0.00601071834869894	0.00588699032366357	0.674388786542571	0.699812606281864	0.7994175	0.685708474395692	0.00857334138740219	0.00724775249413636	48.508	51.7291	0.224217948220597	0.219635120481878	0.221980747888099	0	0	0
1	0.5	0.2	80	2	0.52413049277805	0.499740780422939	0.015749469657139	0.0151041311301448	0.733736540523256	0.783144767677742	0.80031375	0.752671728316748	0.0200477141040944	0.019631194509473	32.2161	32.9229	0.178990062228096	0.177826298305981	0.175457525164297	0	0	0
1	0.5	0.2	80	3	0.393871240865485	0.35316291156665	0.0315810812827264	0.029340586350487	0.758854595402286	0.8333925549434	0.79977125	0.778239740041508	0.0377317529018607	0.045039364270693	21.6775	20.1201	0.167071043797302	0.174530030254893	0.161370346589034	0	2e-04	0
1	0.5	0.4	20	1	0.731717435532054	0.707417976635756	0.0355180020153053	0.0302153589371361	0.457848096845965	0.502998347093978	0.60144	0.437443026772195	0.0689299444312138	0.0619173211313111	9.8494	11.1703	0.55768732380062	0.539700919593502	0.507247587561421	0	0.006	0
1	0.5	0.4	20	2	0.563186489149977	0.500404638098428	0.132681814833787	0.0922784886307435	0.523077454160027	0.620226844888549	0.602367604364801	0.475226835931328	0.202761419062508	0.292978329657202	6.0036039643608	5.98268094904395	0.468431919520622	0.497351219792023	0.405636494804461	0.00830914005405946	0.0992091300430473	0.0011
1	0.5	0.4	20	3	0.457720329530581	0.358764138554259	0.321605228939307	0.197356267640773	0.556346897706202	0.705840871938074	0.602479422822884	0.471830401646102	0.431923081862246	0.617691894787852	3.90946042068895	3.39183009856722	0.479614144140738	0.528262601945834	0.381955938435845	0.0689970531450056	0.389899400467432	0.0159
1	0.5	0.4	40	1	0.730783036087862	0.707061075366452	0.0150390448669114	0.0141479536308595	0.456518244343106	0.501913895144148	0.600275	0.474434224562631	0.0296709550696522	0.0238700017054178	19.6311	22.2429	0.35544721977283	0.340305377896877	0.345567013209554	0	0	0
1	0.5	0.4	40	2	0.561608816500153	0.499961779949998	0.0463244048028197	0.0402086870532436	0.522347613188016	0.618421180674828	0.6006525	0.548631398257461	0.0734666557290319	0.115831174846452	11.9631	11.474	0.298303671674763	0.321745064466626	0.280421017883897	0	0.0169	0
1	0.5	0.4	40	3	0.453222606465828	0.353221418701705	0.11804869534437	0.0878814500559978	0.553362455382754	0.701304555295377	0.601350270054011	0.56155897701065	0.162324151795355	0.445970688562191	7.52600520104021	5.29215843168634	0.299433478715851	0.416723695855309	0.265730101310734	0.0024004800960192	0.242348469693939	2e-04
1	0.5	0.4	80	1	0.730062779416992	0.70676707372961	0.00698460485855082	0.00687184785989207	0.457776491147207	0.503183663788986	0.6013125	0.495769143406211	0.0138260488960121	0.0108436863724463	39.2825	44.4675	0.241275409375182	0.23130632266748	0.239494584582297	0	0	0
1	0.5	0.4	80	2	0.560430679576458	0.499596629588676	0.0202914080086342	0.0190685305365417	0.522763488974669	0.618287403095357	0.6015975	0.584317672038242	0.0325581102806898	0.0404727167180773	23.9	22.9031	0.201944158640048	0.209963542334698	0.196147787639373	0	9e-04	0
1	0.5	0.4	80	3	0.452844786220761	0.354062452420719	0.0448445357241497	0.0393720215929763	0.553298401847895	0.699934341591761	0.6011725	0.623278170339895	0.0632726135187437	0.248962939929503	15.1089	9.5155	0.197288566429654	0.300298892738101	0.185764323485829	0	0.1015	0
1	1	0.2	20	1	0.709552727718734	0.707803178718775	0.0273503668913693	0.0235532121452106	0.797625421661672	0.802431752551571	0.79965	0.698501965563738	0.0339836060228901	0.0348171305212675	12.9716	12.9742	0.487017972195595	0.488367763831339	0.452241644144998	2e-04	0.0011	0
1	1	0.2	20	2	0.508418676411652	0.49980603252404	0.0822838781602644	0.0637431689092641	0.798246137236946	0.815536058595291	0.79948	0.659677915475532	0.0999112032704138	0.112694529013298	8.3843	8.2464	0.388287363913444	0.394532063018961	0.348319064678618	4e-04	0.0029	0
1	1	0.2	20	3	0.373816354969858	0.353675884894355	0.208684334950943	0.13545776844458	0.799825263080884	0.836960983871819	0.799879807692308	0.601695617310261	0.244095701351126	0.30980451093764	5.45673076923077	5.13311298076923	0.385003493684976	0.408963963123793	0.322262137424989	0.0111177884615385	0.0628004807692308	0.0016
1	1	0.2	40	1	0.70883023211339	0.707235091235954	0.0121357346203199	0.0112776587105986	0.799368947137747	0.804054148432317	0.799275	0.749290091716136	0.0150958388845731	0.0152885400324322	25.9273	25.8897	0.319672338726714	0.319658625016309	0.308529876181038	0	0	0
1	1	0.2	40	2	0.507495014423805	0.499199222872424	0.0332466973494107	0.0295220646093705	0.799213409525733	0.81650425443782	0.7994925	0.731007426724736	0.040566668205662	0.0431992748821887	16.7701	16.4306	0.25664410333681	0.259373004451265	0.242612122605038	0	0	0
1	1	0.2	40	3	0.373931824482021	0.354454244925597	0.0722324568050769	0.0590953079537401	0.798733917376981	0.834666891643064	0.7993925	0.701169628138427	0.0858582466376932	0.110707835632421	10.9101	10.1146	0.24631323031121	0.260767310435467	0.225048909660232	0	0.0044	0
1	1	0.2	80	1	0.709419206980682	0.708003951609732	0.00572014505591244	0.00550353692885886	0.800409970770136	0.804762174392077	0.799935	0.774996881300307	0.007105920071806	0.0071805116943019	51.9619	51.8469	0.219613049745836	0.219733046210017	0.215482638489162	0	0	0
1	1	0.2	80	2	0.508441668964932	0.500372721734249	0.0151828722208235	0.0142018582464372	0.799506331714193	0.81666800477837	0.79950875	0.765815424756393	0.0185601030145137	0.0194516410541798	33.6527	32.9591	0.176200317549687	0.177741065410462	0.170543108456241	0	0	0
1	1	0.2	80	3	0.373341721287101	0.354056041091568	0.0312422371049278	0.0279607696248098	0.799340962506793	0.835269602473882	0.799145	0.751938142316194	0.0372891381793976	0.0432949489660769	21.8272	20.1709	0.166805008965271	0.173665264933152	0.158087461918139	0	0	0
1	1	0.4	20	1	0.711624264218479	0.706392958290577	0.0312759419339553	0.0260333716771999	0.602325881226617	0.613747005803056	0.6002	0.520997479319386	0.0505311422366763	0.0568308082977394	11.2403	11.1448	0.517911553256442	0.524556471934432	0.470176751615375	0	0.0029	0
1	1	0.4	20	2	0.527637901837962	0.501274849951148	0.120788729597417	0.0801331526960367	0.598391613410719	0.641423754598407	0.598753878490642	0.468671255645325	0.182028585674762	0.271438703367393	6.3172855570013	5.846361725553	0.454083533099634	0.494052237577882	0.382509146788357	0.00510459413472125	0.0647582824542088	9e-04
1	1	0.4	20	3	0.415283924227288	0.358920007642546	0.341993847652655	0.188471535349523	0.602339183151347	0.691195496474372	0.600081849805607	0.416307220989934	0.474284096264808	0.63273547254921	3.68099038264784	3.20165745856354	0.50122346982603	0.543405653235845	0.371799807835614	0.0877839165131983	0.372109678739513	0.0226
1	1	0.4	40	1	0.711373661904784	0.706632814547943	0.0135519237355286	0.0123204820419669	0.599556439889063	0.610365080113992	0.59939	0.55795337030728	0.0221449001234084	0.0233275419209447	22.4134	22.2092	0.336635202511434	0.337997840356367	0.321486254144106	0	0	0
1	1	0.4	40	2	0.523920146869	0.49913170145158	0.0437374343861295	0.0357143644825445	0.600753453978829	0.641629483396525	0.60102	0.5357712485407	0.0674436559682148	0.0972968435434572	12.5796	11.4263	0.290870713448957	0.313157152819928	0.264561421407033	0	0.005	0
1	1	0.4	40	3	0.411494767641522	0.354423229849319	0.127430532328249	0.0833115687717379	0.598879331494156	0.684177000716631	0.598457037111133	0.490005354008595	0.18088889088077	0.441258411334361	7.08072421726518	5.04181254376313	0.312063150936207	0.422512293617754	0.25935478928855	0.00340102030609183	0.206962088626588	3e-04
1	1	0.4	80	1	0.711571852762562	0.706948730804177	0.00634315882960938	0.00600720913852737	0.598716964000813	0.609593421041884	0.5999775	0.578360444880078	0.0103934610280414	0.0107477440704286	44.8313	44.4395	0.230130660458622	0.230864153030556	0.224020029420913	0	0	0
1	1	0.4	80	2	0.524058300253249	0.499760121982593	0.0193194881061165	0.0170225635836628	0.599594562178398	0.63996057806452	0.5996275	0.567629199798742	0.0300706194650182	0.0369068955126889	25.1485	22.8069	0.197646729458176	0.207670761453264	0.185752431392863	0	0	0
1	1	0.4	80	3	0.409766221734438	0.353862066883624	0.0482760144090627	0.0378214627155451	0.598976906259394	0.682566977813276	0.59891125	0.545357433279071	0.0699339817462123	0.226398657769105	14.0957	9.2364	0.204260727671241	0.293514683598408	0.181545335159397	0	0.0766	0
1	2	0.2	20	1	0.705875476225213	0.706384385106727	0.0260368253393262	0.0226332715859004	0.944068953546454	0.94250134089624	0.800885	0.82610791474331	0.0276438028277192	0.0346115631229795	13.821	12.9508	0.472225884290441	0.484141519782264	0.440128272299761	8e-04	0.0011	0
1	2	0.2	20	2	0.499382354533407	0.500504071376633	0.07355027995836	0.0583900022917399	0.902224619628737	0.899519221182031	0.80025	0.737998626722706	0.0816522147589253	0.104650491384261	9.1878	8.2747	0.372113202470063	0.391334049248361	0.336491266793539	0	5e-04	0
1	2	0.2	20	3	0.354515858147899	0.353496159368924	0.188448743763287	0.122801191277523	0.870797904240949	0.873064675099423	0.800200100050025	0.628941378355755	0.213810349142884	0.290531367272106	5.83861930965483	5.09074537268634	0.369896731560118	0.405443179491034	0.309860663863868	0.00780390195097549	0.0339169584792396	5e-04
1	2	0.2	40	1	0.705454382609084	0.70598842838867	0.011661682198145	0.0108817145783463	0.944964529143905	0.943046275150104	0.79995	0.881810516743351	0.0123696312761204	0.0153164397617068	27.635	25.844	0.312017448036585	0.318811045487351	0.301707754603178	0	0	0
1	2	0.2	40	2	0.499070764663592	0.500548150490477	0.0306248985655601	0.0273311692278169	0.901124073932503	0.89757428575535	0.799985	0.80634429168278	0.0340918915172077	0.0420338306864772	18.3528	16.5094	0.248044622187703	0.258810355965488	0.234914267893161	0	0	0
1	2	0.2	40	3	0.354262737299253	0.353715615669496	0.0674483716064457	0.0546939079855194	0.869002040924558	0.869997240222804	0.8005425	0.722782793828217	0.077328486843394	0.101569900643302	11.6382	10.1089	0.238731244968629	0.257201991266767	0.216797325441167	0	6e-04	0
1	2	0.2	80	1	0.707912818517194	0.708463032976732	0.00547285781899343	0.00527847611134602	0.944536703703167	0.94250761637154	0.800455	0.90963175614624	0.00580651004137181	0.00714115748574984	55.4707	51.9113	0.21524281350837	0.219705498160667	0.211442247309794	0	0	0
1	2	0.2	80	2	0.498707216855507	0.500268147590732	0.0142080917339186	0.0132882011294449	0.90172019918796	0.897982180771433	0.80089875	0.841631589825845	0.0158194510710106	0.0192588599120216	36.6998	33.0127	0.170581767313898	0.177441534782393	0.165066087847513	0	0	0
1	2	0.2	80	3	0.353803534419683	0.353476963800248	0.0295422241469122	0.0260044151370457	0.869022307662079	0.86963389497209	0.80066875	0.770202036127412	0.0339321128024192	0.0421139975035086	23.2578	20.2105	0.162216624280786	0.172600836480464	0.15243339528594	0	0	0
1	2	0.4	20	1	0.706279562054918	0.708303462537395	0.0272173239485534	0.0230724712980122	0.811924000444	0.806017117727343	0.60121	0.692895593645717	0.0337700922898911	0.0528475394913824	12.9976	11.2109	0.486502434561533	0.516021037650763	0.44808330979683	1e-04	7e-04	0
1	2	0.4	20	2	0.497403988133895	0.500169919799572	0.100909114639352	0.0674455861485953	0.70971132392071	0.704761350207471	0.600980196039208	0.512920034277918	0.141336856209304	0.235100788122116	7.12762552510502	5.77105421084217	0.422902509863364	0.48283511327877	0.355818198556115	0.0018003600720144	0.0206041208241648	2e-04
1	2	0.4	20	3	0.369237408451214	0.358908985477086	0.356163372512067	0.170685994524241	0.657454989112659	0.679052964826924	0.600775392831468	0.359052130647793	0.509534092497342	0.652023104746034	3.49388928828181	2.98387593714697	0.519573232829836	0.563143484022425	0.354324930195312	0.111533326486598	0.333470268049707	0.0263
1	2	0.4	40	1	0.705476286358916	0.707540651075667	0.0121070112581936	0.0110886935971723	0.812965553560904	0.806504065940041	0.600075	0.741595175449014	0.0150022466397364	0.0227346130389589	25.9816	22.2977	0.319998036690681	0.337236822998897	0.306611812112849	0	0	0
1	2	0.4	40	2	0.496160430091496	0.499754807405323	0.0384809766968873	0.0308675734276787	0.710188997774053	0.703499616266098	0.601915	0.575108043692863	0.0545192725383828	0.0816958955609682	14.2332	11.4896	0.275343258897391	0.304951560933669	0.247645767948202	0	4e-04	0
1	2	0.4	40	3	0.364498013726044	0.353950110360283	0.140918087803739	0.0778048111119886	0.651860812643102	0.668787956570967	0.6009481637146	0.414088407760747	0.205396757805944	0.406996224641076	6.59761833283298	4.86800760532373	0.326361949073839	0.415255068934862	0.248837561295941	0.00700490343240268	0.145301711197838	7e-04
1	2	0.4	80	1	0.705203056292216	0.707341858337199	0.00573281684301147	0.00543774483215323	0.814695331635471	0.807890936950947	0.600915	0.767492823584294	0.00709639906014282	0.0106103034058946	51.9865	44.5539	0.219236705777368	0.230555589636853	0.213594668361256	0	0	0
1	2	0.4	80	2	0.496585691872305	0.50026682851944	0.01733320023284	0.0148482850915335	0.709739032252676	0.702836996929071	0.6010825	0.606086602571381	0.0246364235454659	0.0349909243024442	28.5154	22.9567	0.187896558509887	0.205750359090685	0.174067965791467	0	0	0
1	2	0.4	80	3	0.363803027224493	0.35383369463465	0.0514891822018807	0.0349604216642311	0.651788017679845	0.667206377924342	0.60105875	0.465102890683473	0.0765160763370646	0.177299432475452	13.1859	9.2125	0.211180787442565	0.275044780065583	0.174549131192953	0	0.0306	0
2	0.5	0.2	20	1	0.849003146406057	0.840167248580437	0.0128624181590824	0.0122449165362047	0.498007255799756	0.526756231419878	0.800935	0.499722049461231	0.0242321131530149	0.0152296350428897	14.346	16.071	0.760444734849136	0.829587583243284	0.648493063722866	6e-04	0.0461	0
2	0.5	0.2	20	2	0.537853952062556	0.498384813705768	0.0892370677318344	0.0715931988754665	0.698414032612379	0.773686768322988	0.799194919491949	0.65084056940688	0.112612216494447	0.128834645887752	7.93749374937494	8.19201920192019	0.398863153356273	0.401604097904373	0.366243275087078	0.0005000500050005	0.0093009300930093	1e-04
2	0.5	0.2	20	3	0.290313720566038	0.215465747128679	0.495410657136795	0.324428351545339	0.773831767579299	0.910559757557199	0.801286289905982	0.622630158120326	0.528358315719042	0.680310836513902	3.39260254158487	2.93284430209732	0.399430976489634	0.434193804159336	0.324233536265119	0.123153218307676	0.401901022832937	0.0321
2	0.5	0.2	40	1	0.849130343081739	0.840945829439936	0.0057236047278173	0.0056007862728737	0.494941780399683	0.521857532061307	0.800535	0.509797591415141	0.0108939241466299	0.00670789456375391	28.6699	32.2104	0.461824288501524	0.446221726757737	0.453856972715161	0	9e-04	0
2	0.5	0.2	40	2	0.538400490523272	0.499961342601433	0.034854548527653	0.0324927747706121	0.698372027659279	0.773770398889184	0.7996975	0.726442216744659	0.0446307963470475	0.0449720482967469	15.9287	16.4423	0.262535808219087	0.260941371015784	0.254605974506774	0	1e-04	0
2	0.5	0.2	40	3	0.285222246039474	0.209883190550206	0.200606672553209	0.148538237631033	0.768432279826818	0.900517266891074	0.80004754278851	0.721920732785813	0.218513769174364	0.477733379162975	6.36723050745671	4.53618256430788	0.254485121365554	0.339661650282147	0.22623657205227	0.00760684616154539	0.219897908117306	9e-04
2	0.5	0.2	80	1	0.849370173510555	0.841282102066568	0.00271264204260691	0.00273531679252556	0.494215670286786	0.521848155839827	0.80053375	0.525603531765752	0.00518321339311261	0.00317467557251128	57.3465	64.4462	0.308322777731736	0.297754720168502	0.30973678650744	0	0	0
2	0.5	0.2	80	2	0.538368110374713	0.500119761766596	0.0158847689098276	0.0156393074065097	0.697974866436316	0.774003850727428	0.799465	0.763309676662893	0.0204349986798689	0.0197602465255986	31.8661	32.9134	0.179860044386818	0.178086505724006	0.178677292909524	0	0	0
2	0.5	0.2	80	3	0.28495716205326	0.20986781597032	0.0736753786608236	0.0658473262950975	0.767457451491438	0.899684536971418	0.7992375	0.816712193054799	0.0812957258167858	0.252660780418747	12.7025	8.2182	0.166281352297777	0.240062762448389	0.158273424557156	1e-04	0.0803	0
2	0.5	0.4	20	1	0.860718877791962	0.839963873041384	0.0155942256783534	0.0155078799294234	0.283543049597461	0.325683385563015	0.599985	0.325147000369653	0.0466700030817136	0.023905458386213	11.6046	14.9018	0.872758168970477	0.915345635286333	0.694418993897738	0	0.0731	0
2	0.5	0.4	20	2	0.593317107366806	0.503111032757445	0.133178778622188	0.0976352403298687	0.476164134246189	0.611919871788781	0.600220154107876	0.492408868882727	0.204222967820117	0.308900060727648	5.95797057940558	6.05824076853798	0.473763792037296	0.504320432222604	0.422660346774392	0.00630441308916241	0.117182027419193	7e-04
2	0.5	0.4	20	3	0.398160112906082	0.232577736390145	0.594975287176262	0.405363714710095	0.565711507865956	0.825205661056859	0.602252351964582	0.56814632161727	0.695062573423043	0.859542989090509	2.71898173768677	2.28666297731046	0.476254212459386	0.476256776321451	0.381934077179803	0.2693967902601	0.771665744327615	0.0965
2	0.5	0.4	40	1	0.859554159442673	0.839650539539323	0.00674734402927763	0.00683895844214945	0.284130489506308	0.325765898091178	0.599925	0.329772246612707	0.0204350861104237	0.00979744446828616	23.1667	29.8679	0.503044504122279	0.463111779389162	0.498697085249612	0	0	0
2	0.5	0.4	40	2	0.59048650687829	0.500697037772052	0.0467152520753065	0.0429464930752769	0.477350536501704	0.614182678800263	0.601415	0.575829567455885	0.0742096968395382	0.128096805795096	11.8857	11.5395	0.299671145856364	0.327229187649613	0.290470483033506	0	0.0243	0
2	0.5	0.4	40	3	0.3828621803876	0.211495929041067	0.327543723299043	0.21960204138647	0.562192380596336	0.818267846544748	0.602415532022189	0.599330315366742	0.383562751195126	0.871645087416646	4.50882501260716	2.40312657589511	0.317943049227275	0.44793185068399	0.267592777670603	0.0457892082702975	0.778013111447302	0.0085
2	0.5	0.4	80	1	0.859273036508178	0.839730617782682	0.00315391155897328	0.00330522636447372	0.285180125241644	0.327147484062696	0.60121	0.342394241508276	0.00958134575897539	0.00453083646878507	46.4017	59.7654	0.330357035594305	0.304790528880743	0.338429804239214	0	0	0
2	0.5	0.4	80	2	0.588470051546469	0.499152780563518	0.0205783569909757	0.0204688417314735	0.477905624379848	0.614912134259014	0.60162625	0.614756351740973	0.0330979822454472	0.0443519121835214	23.6792	22.8549	0.202700139039817	0.212437083350403	0.202765305668341	0	0.0024	0
2	0.5	0.4	80	3	0.382023438234324	0.210433029971764	0.11772409194127	0.0959199729299318	0.560166284769405	0.815803956767847	0.6009675	0.701440902143911	0.140676668902895	0.87323802455146	8.8684	2.5639	0.202201200130599	0.44603319946965	0.186617299591869	0.0015	0.7965	0
2	1	0.2	20	1	0.844455425050676	0.840550695240036	0.0122857296278057	0.0114041616904643	0.602047299367299	0.618518720466092	0.7997	0.572983159457131	0.0197964705847988	0.0149558668584597	15.0883	16.0964	0.739895414573768	0.807950767770715	0.63184112245765	0.004	0.0411	0
2	1	0.2	20	2	0.525314163231297	0.499586125674957	0.0874132087470685	0.0686102266577187	0.732035686396936	0.781900971749674	0.79824	0.643897491474246	0.10977894941316	0.122121707627168	8.0404	8.218	0.396771358310253	0.398940498287615	0.359597827783336	7e-04	0.0088	0
2	1	0.2	20	3	0.280248971302286	0.218628330408391	0.507115581531272	0.322091343764254	0.782628629042549	0.896586224854747	0.799521182471115	0.593195722422587	0.549764160931457	0.68031996807725	3.29728323097741	2.9255751014885	0.410293107156781	0.438445952594508	0.325790375006778	0.14031435411679	0.391485375247216	0.0393
2	1	0.2	40	1	0.843861735731101	0.840401054206628	0.00554989909159371	0.00530459509666679	0.604845919072757	0.618049785396157	0.79909	0.590709265367658	0.00897104619523326	0.00671682684415459	30.1544	32.1778	0.451468979216478	0.44303783426147	0.43852830235479	0	4e-04	0
2	1	0.2	40	2	0.524055327761204	0.498990575663046	0.034617629289592	0.0314655774959343	0.732731505079921	0.782685032511642	0.7989375	0.717103451723925	0.043925339047827	0.0446064325326078	16.0687	16.3973	0.261208230024825	0.260411693449769	0.250011700557134	0	0	0
2	1	0.2	40	3	0.273572294592446	0.21070356339643	0.212635603398269	0.149758795212477	0.776668367264596	0.886355153579213	0.798363080316856	0.680812523766428	0.235316455272838	0.478398747046596	6.0840268725559	4.49052441592299	0.26248344927448	0.341369087380901	0.227665532292336	0.00792138774691667	0.215682342324276	0.0027
2	1	0.2	80	1	0.843728044726165	0.840374057987414	0.00264534441851012	0.00260223275407021	0.604791675519606	0.618197229967223	0.79893	0.60802112265916	0.004270407410414	0.0031986624880103	60.3323	64.3397	0.302237195099442	0.29651209267788	0.299836890841051	0	0	0
2	1	0.2	80	2	0.524818091568919	0.500192866411548	0.0157470285063096	0.0151042855148157	0.732089341387846	0.781905329495367	0.7995125	0.751613696504215	0.0200757727561079	0.0196469110481096	32.2048	32.9324	0.179162534754871	0.177957452015048	0.175644155503411	0	0	0
2	1	0.2	80	3	0.273203068087169	0.211027415256614	0.0772379702475217	0.0663185298666438	0.776404116171812	0.885345330849624	0.7984675	0.775251005992819	0.086560265255675	0.241108962127087	12.1631	8.2455	0.170479345191072	0.237144047213084	0.159201798466356	0	0.0679	0
2	1	0.4	20	1	0.849361026141967	0.840046832889458	0.0139646929990273	0.0130819964144232	0.383976122488623	0.407853012308281	0.598385	0.383820124498604	0.0339401875051333	0.0224940016974769	12.9752	14.9182	0.801229722160115	0.845458215336756	0.65916250089364	2e-04	0.0504	0
2	1	0.4	20	2	0.562934417329407	0.499698276769395	0.133099981025606	0.0918500289622768	0.520257461280074	0.617412798978813	0.597718402882017	0.470630923989234	0.204827603241625	0.301570669610488	5.94476133293305	5.88602021414991	0.470244135033423	0.502471247176573	0.406642283534182	0.00620434304012809	0.101871309916942	7e-04
2	1	0.4	20	3	0.376928309798805	0.239127175726616	0.614791221868287	0.396810914552091	0.582669366911735	0.801757055730704	0.600448791714615	0.520115825648511	0.744815404448982	0.871493943912331	2.54303797468354	2.23682393555811	0.504177671438805	0.491336372524734	0.385947083160058	0.32174913693901	0.779171461449942	0.131
2	1	0.4	40	1	0.849523116718202	0.841021018916149	0.00612937907515841	0.00590469052553825	0.383924231820852	0.40600692793974	0.59977	0.391497207968764	0.0150255539671884	0.00951332363504375	25.9748	29.9673	0.479170298538062	0.457971957205642	0.465605301571802	0	0	0
2	1	0.4	40	2	0.561166799706886	0.499346133560437	0.0468418657379961	0.0404391977226496	0.521546816246258	0.617613083783362	0.599635	0.546259000736696	0.074382433518774	0.119286202870136	11.9123	11.4171	0.29886868853672	0.323400916985507	0.280504018619612	0	0.0188	0
2	1	0.4	40	3	0.361094607376697	0.213298355240323	0.375427157470432	0.232327211924969	0.576459820778549	0.796680527666355	0.600053342816501	0.532074962892366	0.451942184460981	0.882481597519192	4.02519813046129	2.34505181873603	0.344818517303839	0.45439949136629	0.274246907655148	0.0770168664905507	0.791810607600081	0.0158
2	1	0.4	80	1	0.849650459899565	0.841252245967684	0.0028912244832967	0.00287786646367364	0.38237167444082	0.404823266642754	0.59804	0.402921050937843	0.00711331217608244	0.00447305499137573	51.9433	59.8727	0.318724505081393	0.30488573153204	0.318028551256025	0	0	0
2	1	0.4	80	2	0.56052817273945	0.499341110338231	0.0203259560750114	0.0190988630630134	0.521792064216625	0.617742580830627	0.59979375	0.583806806823536	0.0326600546583509	0.0401087115797074	23.842	22.7599	0.202039667303295	0.210142518114074	0.196240626525928	0	5e-04	0
2	1	0.4	80	3	0.358252141059056	0.209483684096428	0.142244640737887	0.103442093733214	0.574944743333725	0.79454629182437	0.599264926492649	0.618965189768621	0.173994196551848	0.891703310814367	7.71647164716472	2.45194519451945	0.219409690086196	0.451858946332682	0.191682156090275	0.0029002900290029	0.816981698169817	1e-04
2	2	0.2	20	1	0.840449546076373	0.839887602228109	0.0117652833510699	0.0107397337821855	0.787329632034632	0.793896355610034	0.80051	0.724597017582595	0.0146966432226185	0.0147657506348141	16.0714	16.1196	0.712978843150706	0.775918032247924	0.616767340851301	0.0126	0.0337	0
2	2	0.2	20	2	0.508050056954453	0.499537988644286	0.0820194342154321	0.0636550421959362	0.799847796443752	0.817067697591418	0.79965	0.661309128285054	0.0993084377026482	0.113105018287096	8.3985	8.2411	0.388051050698723	0.394931802121142	0.348328964088523	4e-04	0.0032	0
2	2	0.2	20	3	0.258620600490845	0.220479428313927	0.525167996370295	0.31404442192446	0.807811947385668	0.882161314305598	0.801101090604027	0.550088664442575	0.580739955488554	0.682641355030473	3.16359060402685	2.88045302013423	0.424217218412943	0.444440776007662	0.323852052060338	0.158661912751678	0.377307046979866	0.0464
2	2	0.2	40	1	0.841523169283066	0.841233660815521	0.00528832322875956	0.00498760498803244	0.798094196244931	0.799728319761408	0.79942	0.755124994789699	0.00661163666336945	0.00665759214118437	32.2141	32.2159	0.442030099043281	0.442284524112954	0.427873748976953	2e-04	3e-04	0
2	2	0.2	40	2	0.508996604972255	0.500906544182773	0.0329120892331205	0.0292353620885506	0.800004731997013	0.816928270863692	0.799665	0.731621231983934	0.0401535834929443	0.0427606119591843	16.8526	16.504	0.256780196222027	0.25957011816231	0.242774270107866	0	0	0
2	2	0.2	40	3	0.251723745568565	0.211050248267066	0.23425191104108	0.152185628532923	0.79874001119423	0.86998061611034	0.798897685138791	0.622950404328767	0.263845567811396	0.469371272690744	5.7206132879046	4.44042489227378	0.273984767048832	0.340399547682494	0.227990549141543	0.0145305140795671	0.192504258943782	0.0021
2	2	0.2	80	1	0.841060305201436	0.840832509265607	0.00253369597292585	0.00245848471041808	0.799959054118759	0.801080907505134	0.80052	0.777660468668887	0.00316217401314579	0.00317224016607767	64.4128	64.4171	0.296289426502962	0.296228366950473	0.291915616940156	0	0	0
2	2	0.2	80	2	0.508559380291901	0.500497743353627	0.015166965392572	0.0141857368989394	0.799211481447803	0.816353379741698	0.7997275	0.76542674323969	0.018549387331357	0.0194016047597054	33.6513	32.9794	0.176208843488467	0.177690618469306	0.170540782763606	0	0	0
2	2	0.2	80	3	0.249318879807327	0.20973563336131	0.0834976826167206	0.066899438953963	0.800752801494887	0.87014559922526	0.80072875	0.714634517475134	0.0952318560095204	0.223009345752469	11.3682	8.1837	0.176210546932806	0.231914294175638	0.159010284910187	2e-04	0.0491	0
2	2	0.4	20	1	0.843708192044325	0.842501081155935	0.0121491723197104	0.0110651555015529	0.596308142690643	0.603150102557826	0.601165	0.550909913340814	0.02013692180025	0.0208873779535738	15.0258	15.0509	0.746790242833628	0.807643211810511	0.630680478663584	0.0034	0.0384	0
2	2	0.4	20	2	0.527219796616873	0.5014924226438	0.120429818326506	0.0797761050304117	0.599636191518088	0.641680498824407	0.600980490245123	0.468411206644946	0.181757161099201	0.267649628449014	6.32686343171586	5.88824412206103	0.454250630709374	0.491994212972804	0.382284034360835	0.00540270135067534	0.0647323661830915	5e-04
2	2	0.4	20	3	0.341987511457018	0.252040325694543	0.63503870697702	0.369629293317077	0.614985990155305	0.767034613315982	0.601002554278416	0.448043921277783	0.813398646680558	0.882376631233255	2.33639846743295	2.18365261813538	0.547146855463974	0.517387447820177	0.38599724803313	0.4242656449553	0.774329501915709	0.217
2	2	0.4	40	1	0.84108059792185	0.840230166651619	0.0055827767771173	0.00523370103335246	0.601996265792601	0.605139989649768	0.601535	0.56855119045987	0.00921692338544064	0.00940925130947457	29.9631	29.9598	0.451876855246298	0.451775037508508	0.435786269380905	0	0	0
2	2	0.4	40	2	0.525662891139699	0.500852736951853	0.0433592415555062	0.0354385126079097	0.600170035258733	0.641141090456065	0.5997225	0.53633901638434	0.0669325772113612	0.0961560877031316	12.6471	11.4767	0.291071363677306	0.31322256687496	0.264964398045498	0	0.005	0
2	2	0.4	40	3	0.324026915535411	0.218611457443226	0.463468437160914	0.244817791946015	0.60287420791857	0.761217480310808	0.60052132453107	0.424581889088778	0.589196535007601	0.896761583102357	3.28240595200671	2.27276537776381	0.400708377410867	0.46868549215664	0.283285252286479	0.157602431101331	0.807188515141989	0.0457
2	2	0.4	80	1	0.84142135132212	0.840739954001859	0.00264730540263663	0.00255669006398579	0.601447316155374	0.604065738028917	0.60078875	0.583888731952031	0.00437876862947879	0.00443720765353169	59.9589	59.9087	0.30288666280875	0.302773877798468	0.297715022962671	0	0	0
2	2	0.4	80	2	0.524398970393683	0.49999176869576	0.0192474455036845	0.0169877508493706	0.600573049746856	0.641185977236977	0.60089125	0.569586893941399	0.029901134936134	0.0367039920889028	25.24	22.9054	0.197405395751155	0.207341062650209	0.18567787912618	0	1e-04	0
2	2	0.4	80	3	0.319965120247717	0.211451272994652	0.203896676566719	0.115514480110485	0.600328898381073	0.758925328989443	0.600150285542531	0.477909435541371	0.259932022409717	0.908163234083971	6.00400761446749	2.34776074541629	0.25956539641707	0.461962690299488	0.200126535686617	0.0120228434024647	0.837992185151788	0.0019
