# Supplementary material for: Simple imputation method for meta-analysis of survival rates when precision information is missing
Source: Res Synth Methods. 2025 Sep 11;16(6):937–52. doi: 10.1017/rsm.2025.10024 (PMC12657670; doi:10.1017/rsm.2025.10024)
Supplement: Maruo et al. supplementary material [file S1759287925100240sup001.zip › Supporting_information_Rcode_Simulation_results/Simulation_plot_4.1.R]

# R code for plotting the results of Simulation 4.1
#
# Suppremental material for "Maruo K et al. Simple imputation method 
# for meta-analysis of survival rates when precision information is missing.
# Res. Synth. Methods, XX, XX"

library(ggplot2)
library(ggpattern)
library(tidyverse)

resa <- read.csv("simulation_4.1_results.csv")

resa1 <- resa
resa2 <- resa
resa3 <- resa

resa1c <- resa
resa2c <- resa
resa3c <- resa

resa1$Method <- "Imp"
resa2$Method <- "Imp"
resa3$Method <- "Imp"
resa1c$Method <- "CC"
resa2c$Method <- "CC"
resa3c$Method <- "CC"
resa1$Year <- 1
resa2$Year <- 2
resa3$Year <- 3
resa1c$Year <- 1
resa2c$Year <- 2
resa3c$Year <- 3

resa1$Bias <- resa$sf1y - resa$sf1y_t
resa2$Bias <- resa$sf2y - resa$sf2y_t
resa3$Bias <- resa$sf3y - resa$sf3y_t
resa1c$Bias <- resa$sf1ycc - resa$sf1y_t
resa2c$Bias <- resa$sf2ycc - resa$sf2y_t
resa3c$Bias <- resa$sf3ycc - resa$sf3y_t

resa1$Bias_ll <- resa$sfll1y - log(-log(resa$sf1y_t))
resa2$Bias_ll <- resa$sfll2y - log(-log(resa$sf2y_t))
resa3$Bias_ll <- resa$sfll3y - log(-log(resa$sf3y_t))
resa1c$Bias_ll <- resa$sfll1ycc - log(-log(resa$sf1y_t))
resa2c$Bias_ll <- resa$sfll2ycc - log(-log(resa$sf2y_t))
resa3c$Bias_ll <- resa$sfll3ycc - log(-log(resa$sf3y_t))

resa1$seBias <- (resa$se1y - resa$se1y_t) / resa$se1y_t * 100 
resa2$seBias <- (resa$se2y - resa$se2y_t) / resa$se2y_t * 100 
resa3$seBias <- (resa$se3y - resa$se3y_t) / resa$se3y_t * 100 
resa1c$seBias <- (resa$se1ycc - resa$se1ycc_t) / resa$se1ycc_t * 100
resa2c$seBias <- (resa$se2ycc - resa$se2ycc_t) / resa$se2ycc_t * 100
resa3c$seBias <- (resa$se3ycc - resa$se3ycc_t) / resa$se3ycc_t * 100

resa1$ser <- resa$se1y / resa$se1ycc * 100 
resa2$ser <- resa$se2y / resa$se2ycc * 100 
resa3$ser <- resa$se3y / resa$se3ycc * 100 
resa1c$ser <- NA
resa2c$ser <- NA
resa3c$ser <- NA

resa1$CP <- resa$cp1y
resa2$CP <- resa$cp2y
resa3$CP <- resa$cp3y
resa1c$CP <- resa$cp1ycc
resa2c$CP <- resa$cp2ycc
resa3c$CP <- resa$cp3ycc

resa1$CP_ll <- resa$cpll1y
resa2$CP_ll <- resa$cpll2y
resa3$CP_ll <- resa$cpll3y
resa1c$CP_ll <- resa$cpll1ycc
resa2c$CP_ll <- resa$cpll2ycc
resa3c$CP_ll <- resa$cpll3ycc


resa_a <- rbind(resa1, resa2, resa3, resa1c, resa2c, resa3c)
resa_a <- subset(resa_a, Method != "Imp" | p_miss_se != 0)
resa_csv <- resa_a %>%
  select(mar_sgn, ke, kc, dropr, i2, p_miss_se, R, Method, Year, Bias, 
         Bias_ll, ser, CP)
write.csv(resa_csv, "Simulation_4.1_results_reshape.csv")
resa_a$p_miss_se2[resa_a$p_miss_se == 0] <- "0%"
resa_a$p_miss_se2[resa_a$p_miss_se == 0.3] <- "30%"
resa_a$p_miss_se2[resa_a$p_miss_se == 0.6] <- "60%"


lab_i2 <- c("0" = 'italic(I)^2*"="~0*"%"', "0.3" = 'italic(I)^2*"="~30*"%"', 
            "0.6" = 'italic(I)^2*"="~60*"%"')
lab_miss <- c("0" = "Missing: 0%", "0.3" = "Missing: 30%", "0.6" = 
                "Missing: 60%")
lab_ke <- c("0.5" = 'italic(k)[italic(e)]*"="~0.5', 
            "1" = 'italic(k)[italic(e)]*"="~1',
            "2" = 'italic(k)[italic(e)]*"="~2')

lab_year <- c("1" = "1~year", 
              "2" = "2~year",
              "3" = "3~year")

lab_mar <- c("-1" = "MAR(-)", 
             "0" = "MCAR",
             "1" = "MAR(+)")
lab_mar <- c("-1" = '"MAR("~italic(xi)~"="~-1~")"', 
              "0" = '"MCAR("~italic(xi)~"="~0~")"',
              "1" = '"MAR("~italic(xi)~"="~1~")"')

lab_miss2 <- c("0" = "0%", "0.3" = "30%", "0.6" = "60%")

# --------------------------------------------- Bias of Sr(t)

gba_m <- ggplot(subset(resa_a, p_miss_se != 0 | Method != "Imp"), 
                aes(x = as.factor(R), y = Bias, fill = Method, 
                    colour = Method)) + 
  geom_boxplot(size = 0.2, outlier.size = 0.2) + 
  coord_cartesian(ylim=c(-0.1, 0.1)) +
  facet_grid(p_miss_se ~ mar_sgn, 
             labeller = labeller(p_miss_se = lab_miss,
                                 mar_sgn = as_labeller(lab_mar, label_parsed))) +
  theme_bw() +
  theme(text = element_text(size = 10), panel.grid.minor = element_blank()) +
  ylab("Bias") + 
  xlab(bquote("Number of studies ("~italic(R)~")"))+
  scale_fill_grey(start = 0.5, end = 1) + 
  scale_colour_grey(start = 0, end = 0.5) + 
  geom_hline(yintercept = 0, linewidth = 0.5) 
gba_m


ggsave("bias_all.eps", gba_m, device = "eps", width = 150, height = 90, 
       units = "mm", dpi = 600)


gba_m_imp <- ggplot(subset(resa_a, p_miss_se == 0 | Method == "Imp"), 
                    aes(x = as.factor(Year), y = Bias, fill = as.factor(kc),
                        colour = as.factor(kc))) + 
  geom_boxplot(size = 0.2, outlier.size = 0.2) + 
  coord_cartesian(ylim=c(-0.05, 0.05)) +
  facet_grid(ke ~ mar_sgn,
             labeller = labeller(mar_sgn = as_labeller(lab_mar, label_parsed),
                                 ke = as_labeller(lab_ke, label_parsed))) +
  guides(fill = guide_legend(title = expression(italic(k)[italic(c)])),
         colour = guide_legend(title = expression(italic(k)[italic(c)])))+
  theme_bw() +
  theme(text = element_text(size = 10), panel.grid.minor = element_blank()) +
  ylab("Bias") + 
  xlab("Year") +
  scale_fill_grey(start = 0.5, end = 1) +
  scale_colour_grey(start = 0, end = 0.5) +
  geom_hline(yintercept = 0, linewidth = 0.5) 
gba_m_imp


ggsave("bias_imp.eps", gba_m_imp, device = "eps", width = 150, height = 90, 
       units = "mm", dpi = 600)

gba_m_ll <- ggplot(subset(resa_a, p_miss_se != 0 | Method != "Imp"), 
                   aes(x = as.factor(R), y = Bias_ll, fill = Method, 
                       colour = Method)) + 
  geom_boxplot(size = 0.2, outlier.size = 0.2) + 
  coord_cartesian(ylim=c(-0.4, 0.4)) +
  facet_grid(p_miss_se ~ mar_sgn, 
             labeller = labeller(p_miss_se = lab_miss,
                                 mar_sgn = as_labeller(lab_mar, label_parsed))) +
  theme_bw() +
  theme(text = element_text(size = 10), panel.grid.minor = element_blank()) +
  ylab("Bias") + 
  xlab(bquote("Number of studies ("~italic(R)~")"))+
  scale_fill_grey(start = 0.5, end = 1) + 
  scale_colour_grey(start = 0, end = 0.5) + 
  geom_hline(yintercept = 0, linewidth = 0.5) 
gba_m_ll

ggsave("bias_all_ll.eps", gba_m_ll, device = "eps", width = 150, height = 90, 
       units = "mm", dpi = 600)


gba_m_imp_ll <- ggplot(subset(resa_a, p_miss_se == 0 | Method == "Imp"), 
                       aes(x = as.factor(Year), y = Bias_ll, fill = as.factor(kc),
                           colour = as.factor(kc))) + 
  geom_boxplot(size = 0.2, outlier.size = 0.2) + 
  coord_cartesian(ylim=c(-0.2, 0.2)) +
  facet_grid(ke ~ mar_sgn,
             labeller = labeller(mar_sgn = as_labeller(lab_mar, label_parsed),
                                 ke = as_labeller(lab_ke, label_parsed))) +
  guides(fill = guide_legend(title = expression(italic(k)[italic(c)])),
         colour = guide_legend(title = expression(italic(k)[italic(c)])))+
  theme_bw() +
  theme(text = element_text(size = 10), panel.grid.minor = element_blank()) +
  ylab("Bias") + 
  xlab("Year") +
  scale_fill_grey(start = 0.5, end = 1) +
  scale_colour_grey(start = 0, end = 0.5) +
  geom_hline(yintercept = 0, linewidth = 0.5) 
gba_m_imp_ll
ggsave("bias_imp_ll.eps", gba_m_imp_ll, device = "eps", width = 150, height = 90, 
       units = "mm", dpi = 600)

# ---------------------------------------------------Bias of SE
gseba <- ggplot(subset(resa_a, Method == "Imp" | p_miss_se == 0), 
                aes(x = as.factor(R), y = seBias,colour = p_miss_se2,
                    fill = p_miss_se2)) + 
  geom_boxplot(size = 0.2, outlier.size = 0.2) + 
  coord_cartesian(ylim=c(-25, 25)) +
  facet_grid(i2 ~ Year, 
             labeller = labeller(i2 = as_labeller(lab_i2, label_parsed),
                                 Year = as_labeller(lab_year, label_parsed))) +
  theme_bw() +
  theme(text = element_text(size = 10), panel.grid.minor = element_blank()) +
  guides(colour = guide_legend(title = "Missing"),
         fill = guide_legend(title = "Missing")) +
  
  ylab("Bias of SE (%)") + 
  scale_fill_grey(start = 0.5, end = 1) + 
  scale_colour_grey(start = 0, end = 0.5) + 
  xlab(bquote("Number of studies ("~italic(R)~")"))+
  geom_hline(yintercept = 0, linewidth = 0.5)
plot(gseba)
ggsave("sebias_imp.eps", gseba, device = "eps", width = 150, height = 90, 
       units = "mm" ,dpi = 600)


# ---------------------------------------------------SE ratio
gsera <- ggplot(subset(resa_a, Method == "Imp" & p_miss_se != 0), 
                aes(x = as.factor(R), y = ser,colour = p_miss_se2,
                    fill = p_miss_se2)) + 
  geom_boxplot(size = 0.2, outlier.size = 0.2) + 
  coord_cartesian(ylim=c(50, 100)) +
  facet_grid(i2 ~ mar_sgn, 
             labeller = labeller(i2 = as_labeller(lab_i2, label_parsed),
                                 mar_sgn = as_labeller(lab_mar, label_parsed))) +
  theme_bw() +
  theme(text = element_text(size = 10), panel.grid.minor = element_blank()) +
  guides(colour = guide_legend(title = "Missing"),
         fill = guide_legend(title = "Missing")) +
  
  ylab("SE ratio (Imp/CC)") + 
  scale_fill_grey(start = 0.5, end = 1) + 
  scale_colour_grey(start = 0, end = 0.5) + 
  xlab(bquote("Number of studies ("~italic(R)~")"))+
  geom_hline(yintercept = 100, linewidth = 0.5)
plot(gsera)

ggsave("ser_all.eps", gsera, device = "eps", width = 150, height = 90, 
       units = "mm" ,dpi = 600)

# ---------------------------------------------CP
gcpa_m_mcar <- ggplot(subset(resa_a, mar_sgn == 0), 
                      aes(x = as.factor(R), y = CP, fill = Method, 
                          colour = Method)) + 
  geom_boxplot(size = 0.2, outlier.size = 0.2) + 
  coord_cartesian(ylim=c(82, 100)) +
  facet_grid(p_miss_se ~ i2, 
             labeller = labeller(p_miss_se = lab_miss,
                                 i2 = as_labeller(lab_i2, label_parsed))) +
  theme_bw() +
  theme(text = element_text(size = 10), panel.grid.minor = element_blank()) +
  ylab("CP") + 
  xlab(bquote("Number of studies ("~italic(R)~")"))+
  scale_fill_grey(start = 0.5, end = 1) + 
  scale_colour_grey(start = 0, end = 0.5) + 
  geom_hline(yintercept = 95, linewidth = 0.5) 
gcpa_m_mcar

gcpa_m_mar <- ggplot(subset(resa_a, mar_sgn != 0 |
                              (p_miss_se == 0 & Method == "CC")), 
                     aes(x = as.factor(R), y = CP, fill = Method, 
                         colour = Method)) + 
  geom_boxplot(size = 0.2, outlier.size = 0.2) + 
  coord_cartesian(ylim=c(60, 100)) +
  facet_grid(p_miss_se ~ i2, 
             labeller = labeller(p_miss_se = lab_miss,
                                 i2 = as_labeller(lab_i2, label_parsed))) +
  theme_bw() +
  theme(text = element_text(size = 10), panel.grid.minor = element_blank()) +
  ylab("CP") + 
  xlab(bquote("Number of studies ("~italic(R)~")"))+
  scale_fill_grey(start = 0.5, end = 1) + 
  scale_colour_grey(start = 0, end = 0.5) + 
  geom_hline(yintercept = 95, linewidth = 0.5) 
gcpa_m_mar


ggsave("cp_mcar.eps", gcpa_m_mcar, device = "eps", width = 150, height = 90, 
       units = "mm", dpi = 600)
ggsave("cp_mar.eps", gcpa_m_mar, device = "eps", width = 150, height = 90, 
       units = "mm", dpi = 600)
