# Supplementary material for: Simple imputation method for meta-analysis of survival rates when precision information is missing
Source: Res Synth Methods. 2025 Sep 11;16(6):937–52. doi: 10.1017/rsm.2025.10024 (PMC12657670; doi:10.1017/rsm.2025.10024)
Supplement: Maruo et al. supplementary material [file S1759287925100240sup001.zip › Supporting_information_Rcode_Simulation_results/Simulation_plot_4.2.R]

# R code for plotting the results of Simulation 4.2
#
# Suppremental material for "Maruo K et al. Simple imputation method 
# for meta-analysis of survival rates when precision information is missing.
# Res. Synth. Methods, XX, XX"

library(tidyverse)
library(ggplot2)
library(ggpattern)

resa <- read.csv("simulation_4.2_results.csv")

resa <- resa %>%
  mutate(bias_surv = (surv_e - surv_t) / surv_t * 100,
         bias_prt0 = (prt_e0 - prt_t) / prt_t * 100,
         bias_prt = (prt_e - prt_t) / prt_t * 100,
         bias_prt2 = (prt_e2 - prt_e) / prt_e * 100,
         bias_nrt = (nrt_imp - nrt) / nrt * 100,
         bias_etap = (eta_part_imp - eta_part) / eta_part * 100,
         bias_se = (se_e - se_t) / se_t * 100,
         bias_se2 = (se_e2 - se_t) / se_t * 100,
         le = 2 / (log(2) ^ (1 / ke)),
         surv_tt = pweibull(time, ke, le, lower.tail = FALSE),
         bias_surv2 = (surv_e - surv_tt))
resa$cr2 <- "20%"
resa$cr2[resa$dropr == 0.4] <- "40%"


lab_ke <- c("0.5" = 'italic(k)[italic(e)]*"="~0.5', 
            "1" = 'italic(k)[italic(e)]*"="~1',
            "2" = 'italic(k)[italic(e)]*"="~2')
lab_kc <- c("0.5" = 'italic(k)[italic(c)]*"="~0.5', 
            "1" = 'italic(k)[italic(c)]*"="~1',
            "2" = 'italic(k)[italic(c)]*"="~2')

lab_year <- c("1" = "1~year", 
              "2" = "2~year",
              "3" = "3~year")


gseb <- ggplot(resa, 
                aes(x = nr, y = bias_se, colour = as.factor(time),
                    linetype = as.factor(cr2), shape = as.factor(time))) + 
  geom_line(linewidth = 0.6) + 
  coord_cartesian(ylim=c(-5, 50)) +
  geom_point(size = 2) + 
  # coord_cartesian(ylim=c(-40, 40)) +
  theme_bw() +
  facet_grid(ke ~ kc, 
             labeller = labeller(ke = as_labeller(lab_ke, label_parsed),
                                 kc = as_labeller(lab_kc, label_parsed))) +
  theme(text = element_text(size = 10), panel.grid.minor = element_blank()) +
  guides(colour = guide_legend(title = "Year"),
         linetype = guide_legend(title = "Censoring"),
         shape = guide_legend(title = "Year")) +
  scale_y_continuous(breaks = seq(0, 50, by = 10)) +
  
  ylab("Bias of SE (%)") + 
  scale_fill_grey(start = 0.5, end = 1) +
  scale_colour_grey(start = 0, end = 0.5) +
  xlab(bquote("Sample size ("~italic(n)~")"))+
  geom_hline(yintercept = 0, linewidth = 0.5)
plot(gseb)
ggsave("sebias_eachstudy.eps", gseb, device = "eps", width = 140, height = 100, 
       units = "mm", dpi = 600)


gseb2 <- ggplot(resa, 
               aes(x = nr, y = bias_se2, colour = as.factor(time),
                   linetype = as.factor(cr2), shape = as.factor(time))) + 
  geom_line(linewidth = 0.6) + 
  # coord_cartesian(ylim=c(-20, 100)) +
  geom_point(size = 2) + 
  # coord_cartesian(ylim=c(-40, 40)) +
  theme_bw() +
  facet_grid(ke ~ kc, 
             labeller = labeller(ke = as_labeller(lab_ke, label_parsed),
                                 kc = as_labeller(lab_kc, label_parsed))) +
  theme(text = element_text(size = 10), panel.grid.minor = element_blank()) +
  guides(colour = guide_legend(title = "Year"),
         linetype = guide_legend(title = "Censoring"),
         shape = guide_legend(title = "Year")) +
  # scale_y_continuous(breaks = seq(0, 100, by = 10)) +
  
  ylab("Bias of SE (%)") + 
  scale_fill_grey(start = 0.5, end = 1) +
  scale_colour_grey(start = 0, end = 0.5) +
  xlab(bquote("Sample size ("~italic(n)~")"))+
  geom_hline(yintercept = 0, linewidth = 0.5)
plot(gseb2)
ggsave("sebias_eachstudy_2.eps", gseb2, device = "eps", width = 140, height = 100, 
       units = "mm", dpi = 600)

gsurvb <- ggplot(resa, 
                aes(x = nr, y = bias_surv, colour = as.factor(time),
                    linetype = as.factor(cr2), shape = as.factor(time))) + 
  geom_line(linewidth = 0.6) +
  geom_point(size = 2) + 
  # coord_cartesian(ylim=c(-40, 40)) +
  facet_grid(ke ~ kc, 
             labeller = labeller(ke = as_labeller(lab_ke, label_parsed),
                                 kc = as_labeller(lab_kc, label_parsed))) +
  theme_bw() +
  theme(text = element_text(size = 10), panel.grid.minor = element_blank()) +
  guides(colour = guide_legend(title = "Year"),
         linetype = guide_legend(title = "Censoring"),
         shape = guide_legend(title = "Year")) +
  # scale_y_continuous(breaks = seq(-20, 80, by = 20)) +
  
  ylab("Bias of life table est from KM est (%)") + 
  scale_fill_grey(start = 0.5, end = 1) +
  scale_colour_grey(start = 0, end = 0.5) +
  xlab(bquote("Sample size ("~italic(n)~")"))+
  geom_hline(yintercept = 0, linewidth = 0.5) 
plot(gsurvb)

ggsave("lifetable_bias.eps", gsurvb, device = "eps", width = 140, height = 100, 
       units = "mm", dpi = 600)

gprtb <- ggplot(resa, 
                aes(x = nr, y = bias_prt0, colour = as.factor(time),
                    linetype = as.factor(cr2), shape = as.factor(time))) + 
  geom_line(linewidth = 0.6) +
  theme_bw() +
  geom_point(size = 2) + 
  coord_cartesian(ylim=c(-25, 90)) +
  facet_grid(ke ~ kc, 
             labeller = labeller(ke = as_labeller(lab_ke, label_parsed),
                                 kc = as_labeller(lab_kc, label_parsed))) +
  theme(text = element_text(size = 10), panel.grid.minor = element_blank()) +
  guides(colour = guide_legend(title = "Year"),
         linetype = guide_legend(title = "Censoring"),
         shape = guide_legend(title = "Year")) +
  scale_y_continuous(breaks = seq(-20, 90, by = 20)) +

  ylab(bquote("Bias of"~italic(p)[italic(rt)]~"(%)")) + 
  scale_fill_grey(start = 0.5, end = 1) +
  scale_colour_grey(start = 0, end = 0.5) +
  xlab(bquote("Sample size ("~italic(n)~")"))+
  geom_hline(yintercept = 0, linewidth = 0.5)
plot(gprtb)
ggsave("prt_bias.eps", gprtb, device = "eps", width = 140, height = 100, 
       units = "mm", dpi = 600)

gnrtb <- ggplot(resa, 
                aes(x = nr, y = bias_nrt, colour = as.factor(time),
                    linetype = as.factor(cr2), shape = as.factor(time))) + 
  geom_line(linewidth = 0.6) +
  theme_bw() +
  geom_point(size = 2) + 
  # coord_cartesian(ylim=c(-25, 80)) +
  facet_grid(ke ~ kc, 
             labeller = labeller(ke = as_labeller(lab_ke, label_parsed),
                                 kc = as_labeller(lab_kc, label_parsed))) +
  theme(text = element_text(size = 10), panel.grid.minor = element_blank()) +
  guides(colour = guide_legend(title = "Year"),
         linetype = guide_legend(title = "Censoring"),
         shape = guide_legend(title = "Year")) +
  # scale_y_continuous(breaks = seq(-20, 80, by = 20)) +
  
  ylab(bquote("Bias of imputed"~italic(n)[italic(rt)]~"(%)")) + 
  scale_fill_grey(start = 0.5, end = 1) +
  scale_colour_grey(start = 0, end = 0.5) +
  xlab(bquote("Sample size ("~italic(n)~")"))
gnrtb
ggsave("nrt_bias.eps", gnrtb, device = "eps", width = 140, height = 100, 
       units = "mm", dpi = 600)
