# Supplementary material for: Simple imputation method for meta-analysis of survival rates when precision information is missing
Source: Res Synth Methods. 2025 Sep 11;16(6):937–52. doi: 10.1017/rsm.2025.10024 (PMC12657670; doi:10.1017/rsm.2025.10024)
Supplement: Maruo et al. supplementary material [file S1759287925100240sup001.zip › Supporting_information_Rcode_Simulation_results/Simulation_run_4.1.R]

# R code for running Simulation 4.1
#
# Suppremental material for "Maruo K et al. Simple imputation method 
# for meta-analysis of survival rates when precision information is missing.
# Res. Synth. Methods, XX, XX"

# devtools::install_github("kzkzmr/metaSurvMissCI")
library(survival)
library(meta)
library(metaSurvMissCI)
library(doParallel)

par <- read.csv("parmset.csv")

par0 <- par
par1 <- par
par2 <- par
par0$R <- 5
par1$R <- 10
par2$R <- 20
par <- rbind(par0, par1, par2)

surv_meta_sim1 <- function(ke, kc, lc, omega, sft, pm, R, sgn, b0, b1){
  
  # data generation

  le <- 2 / (log(2) ^ (1 / ke))
  nr <- exp(rnorm(R * 20, log(20), 1))
  nr <- round(nr[nr > 10 & nr < 100][1:R])
  
  if (omega != 0){
    ker <- rnorm(R * 2, ke, ke / 6)
    ker <- ker[ker > 0][1:R]
    ler <- exp(rnorm(R * 20, log(le), omega))
    ler <- ler[ler > 0][1:R]
  } else {
    ker <- numeric(R) + ke
    ler <- numeric(R) + le
  }
  
  nrt <- c()
  sf <- c()
  lcl <- c()
  ucl <- c()
  sf2 <- numeric(R)
  n_e <- numeric(R)
  ymx <- numeric(R)
  svfa <- list()
  for (i in 1:R){
    yt <- rweibull(nr[i], ker[i], ler[i])
    yc <- rweibull(nr[i], kc, lc)
    event <- 1 * (yt < yc)
    n_e[i] <- sum(event)
    y <- event * yt + (1- event) * yc
    ymx[i] <- max(y)
    if (ymx[i] > 1) {
      svf <- survfit(Surv(y, event) ~  1, conf.type = "log-log")
      svfa[[i]] <- svf
      svfs <- summary(svf, time = c(1, 2, 3))
      
      sf2[i] <- svfs$surv[2]
      sf0 <- svfs$surv
      lcl0 <- svfs$lower
      ucl0 <- svfs$upper
      lcl0[sf0 == 1] <- NA
      ucl0[sf0 == 1] <- NA
      sf0[sf0 == 1] <- 0.99
      nrt0 <- svfs$n.risk
      if (length(sf0) != 3){
        lcl0 <- c(lcl0, numeric(3 - length(sf0)) * NA)
        ucl0 <- c(ucl0, numeric(3 - length(sf0)) * NA)
        nrt0 <- c(nrt0, numeric(3 - length(sf0)) * NA)
        sf0 <- c(sf0, numeric(3 - length(sf0)) * NA)
      }
    } else {
      sf0 <- numeric(3) * NA
      lcl0 <- sf0
      ucl0 <- sf0
      nrt0 <- numeric(3)
    }
    sf <- rbind(sf, t(sf0))
    lcl <- rbind(lcl, t(lcl0))
    ucl <- rbind(ucl, t(ucl0))
    nrt <- rbind(nrt, t(nrt0))
 
  }
  # Missing generation
  smis1 <- R
  smis2 <- R
  if (pm != 0){
    if (sgn != 0){
      while (sum(smis1, na.rm = TRUE) == R | sum(smis2, na.rm = TRUE) == R) {
        smis1 <- rbinom(R, 1, exp(b0 + sgn * b1 * sf2) / 
                          (1 + exp(b0 + sgn * b1 * sf2))) == 1
        smis2 <- rbinom(R, 1, 0.3) == 1
      }
    } else {
      while (sum(smis1, na.rm = TRUE) == R | sum(smis2, na.rm = TRUE) == R) {
        smis1 <- rbinom(R, 1, pm) == 1
        smis2 <- rbinom(R, 1, 0.3) == 1
      }
    }
  } else {
    smis1 <- numeric(R) == 1
    smis2 <- numeric(R) == 1
  }

  lcl[smis1, ] <- NA
  ucl[smis1, ] <- NA
  nrt[smis2, ] <- NA
  dat <- as.data.frame(cbind(sf, lcl, ucl, nrt, nr, n_e))
  names(dat) <- c("sf1", "sf2", "sf3", "lcl1", "lcl2", "lcl3", "ucl1", "ucl2",
                   "ucl3", "nrt1", "nrt2", "nrt3","nr", "nr_e")
  
  dat$pr <- dat$nr_e / dat$nr
  
  # Missing imputation with metaSurvMissCI package
  
  impdat1 <- impute_se_surv(dat, "sf1", "lcl1", "ucl1", "nr", "nrt1", "nr_e", "pr")
  impdat2 <- impute_se_surv(dat, "sf2", "lcl2", "ucl2", "nr", "nrt2", "nr_e", "pr")
  impdat3 <- impute_se_surv(dat, "sf3", "lcl3", "ucl3", "nr", "nrt3", "nr_e", "pr")
  tsf <- cbind(impdat1$tr_St, impdat2$tr_St, impdat3$tr_St)
  tse <- cbind(impdat1$tr_SE, impdat2$tr_SE, impdat3$tr_SE)
  # Meta analysis
  mrell <- numeric(3) * NA
  mre <- numeric(3) * NA
  mrcp <- numeric(3) * NA
  mrcpll <- numeric(3) * NA
  mrse <- numeric(3) * NA
  
  mreccll <- numeric(3) * NA
  mrecc <- numeric(3) * NA
  mrcpcc <- numeric(3) * NA
  mrcpccll <- numeric(3) * NA
  mrsecc <- numeric(3) * NA
  tsfcc <- tsf[!smis1, , drop = FALSE]
  tsecc <- tse[!smis1, , drop = FALSE]
  for (i in 1:3){
    mr0 <- try(metagen(tsf[, i], tse[, i], method.tau = "REML"), 
               silent = TRUE)
    if (class(mr0)[1] != "try-error"){
      mrell[i] <- mr0$TE.random
      mre[i] <- exp(-exp(mr0$TE.random))
      mrcp[i] <- 100 * (exp(-exp(mr0$upper.random)) < sft[i] &
                          sft[i] < exp(-exp(mr0$lower.random)))
      mrcpll[i] <- 100 * (mr0$lower.random < log(-log(sft[i])) &
                          log(-log(sft[i])) < mr0$upper.random)
      if (!is.infinite(mr0$seTE.random)){
        mrse[i] <- mr0$seTE.random
      }
    }

    mr0cc <- try(metagen(tsfcc[, i], tsecc[, i], method.tau = "REML"), 
                 silent = TRUE)
    if (class(mr0cc)[1] != "try-error" & nrow(tsfcc) != 1){
      mreccll[i] <- mr0cc$TE.random
      mrecc[i] <- exp(-exp(mr0cc$TE.random))
      mrcpcc[i] <- 100 * (exp(-exp(mr0cc$upper.random)) < sft[i] &
                            sft[i] < exp(-exp(mr0cc$lower.random)))
      mrcpccll[i] <- 100 * (mr0cc$lower.random < log(-log(sft[i])) &
                            log(-log(sft[i])) < mr0cc$upper.random)
      if (!is.infinite(mr0cc$seTE.random)){
        mrsecc[i] <- mr0cc$seTE.random
      }
    }
  }
  nam <- colMeans(is.na(sf)) * 100
  return(c(mre, mrell, mrcp, mrcpll, mrse, mrecc, mreccll, mrcpcc, mrcpccll, 
           mrsecc, nam))
}

res <- c()
resa <- list()
for (i in 1:nrow(par)){
  sgn <- par$sgn[i]
  ke <- par$ke[i]
  kc <- par$kc[i]
  lc <- par$lc[i]
  omega <- par$omega[i]
  R <- par$R[i]
  pm <- par$pm[i]
  b0 <- par$mb0[i]
  b1 <- par$mb1[i]
  sft <- par[i, c("sf1t", "sf2t", "sf3t")]

  print(paste(i,"/",nrow(par)))
  cores = detectCores(logical=TRUE)
  cluster = makeCluster(cores, outfile = "")
  clusterSetRNGStream(cluster, 12345)
  registerDoParallel(cluster)
  on.exit(stopCluster(cl)) 
  res0 <- foreach (j = 1:2000, .combine = rbind, 
                   .packages = c("survival", "meta", "metaSurvMissCI")) %dopar% {
                     res01 <- try(surv_meta_sim1(ke, kc, lc, omega, sft, pm, 
                                                 R, sgn, b0, b1), 
                                  silent = TRUE)
                     if (class(res01) == "try-error") {
                       res01 <- NA * numeric(33)
                     }
                     res01
                   }
  stopCluster(cluster)
  resa[[i]] <- res0
  res <- rbind(res, t(c(sgn, ke, kc, par$dropr[i], par$i2[i], pm, R, sft, 
                        colMeans(res0, na.rm = T),
                        apply(resa0[, c(4:6, 19:21)], 2, sd, na.rm = TRUE),
                        100 * mean(is.na(res0[, 1])))))
}

# res <- c()
# 
# for (i in 1:nrow(par)) {
#   sgn <- par$sgn[i]
#   ke <- par$ke[i]
#   kc <- par$kc[i]
#   lc <- par$lc[i]
#   omega <- par$omega[i]
#   R <- par$R[i]
#   pm <- par$pm[i]
#   b0 <- par$mb0[i]
#   b1 <- par$mb1[i]
#   sft <- par[i, c("sf1t", "sf2t", "sf3t")]
#   res <- rbind(res, t(c(sgn, ke, kc, par$dropr[i], par$i2[i], pm, R, sft,
#                         colMeans(resa[[i]], na.rm = T),
#                         apply(resa[[i]][, c(4:6, 19:21)], 2, sd, na.rm = TRUE),
#                         100 * mean(is.na(resa[[i]][, 1])))))
# }

colnames(res) <- c("mar_sgn", "ke", "kc", "dropr", "i2", "p_miss_se", "R", 
                   "sf1y_t", "sf2y_t", "sf3y_t", "sf1y", "sf2y", "sf3y", 
                   "sfll1y", "sfll2y", "sfll3y", 
                   "cp1y", "cp2y", "cp3y", 
                   "cpll1y", "cpll2y", "cpll3y", "se1y", "se2y","se3y",
                   "sf1ycc", "sf2ycc", "sf3ycc", 
                   "sfll1ycc", "sfll2ycc", "sfll3ycc", 
                   "cp1ycc", "cp2ycc", "cp3ycc", 
                   "cpll1ycc", "cpll2ycc", "cpll3ycc",
                   "se1ycc", "se2ycc","se3ycc",
                   "na_st1y", "na_st2y", "na_st3y", 
                   "se1y_t", "se2y_t", "se3y_t",                   
                   "se1ycc_t", "se2ycc_t", "se3ycc_t",
                   "na_sim")
write.csv(as.matrix(res), "simulation_4.1_results.csv", row.names = FALSE)
