# Supplementary material for: Simple imputation method for meta-analysis of survival rates when precision information is missing
Source: Res Synth Methods. 2025 Sep 11;16(6):937–52. doi: 10.1017/rsm.2025.10024 (PMC12657670; doi:10.1017/rsm.2025.10024)
Supplement: Maruo et al. supplementary material [file S1759287925100240sup001.zip › Supporting_information_Rcode_Simulation_results/Simulation_run_4.2.R]

# R code for running Simulation 4.2
#
# Suppremental material for "Maruo K et al. Simple imputation method 
# for meta-analysis of survival rates when precision information is missing.
# Res. Synth. Methods, XX, XX"

library(survival)
library(meta)
library(metaSurvMissCI)
par <- read.csv("parmset.csv")
par <- subset(par, i2 == 0 & pm == 0)

resa <- c()
set.seed(1234)
for (ke in c(0.5, 1, 2)){
  for (kc in c(0.5, 1, 2)){
    for (dropr in c(0.2, 0.4)) {
      for (nr in c(20, 40, 80)){
        for (time in 1:3) {
          print(c(ke, kc, dropr, nr, time))
          le <- 2 / (log(2) ^ (1 / ke))
          
          lc <- par$lc[par$ke == ke & par$kc == kc & par$dropr == dropr]
          res <- c()
          
          for (i in 1:10000) {
            # data generation
            yt <- rweibull(nr, ke, le)
            yc <- rweibull(nr, kc, lc)
            event <- 1 * (yt < yc)
            n_e <- sum(event)
            y <- event * yt + (1- event) * yc
            if (max(y) < time) {
              res <- rbind(res, t(numeric(17) * NA))
            } else {
              svf <- survfit(Surv(y, event) ~  1, conf.type = "log-log")
              svfs <- summary(svf, time = time)
              Drt <- cumsum(svfs$n.event)
              nrt <- svfs$n.risk
              Crt <- nr - Drt - nrt
              surv_t0 <- svfs$surv
              surv_e <- (nr - Drt - Crt / 2) / (nr - Crt / 2) # life table estimator
              surv_t <- surv_t0
              surv_t[surv_t0 == 1] <- 0.99
              tsf0 <- log(-log(surv_t))
              tse0 <- (log(-log(svfs$lower)) - tsf0) / qnorm(0.975)
              
              tse0[surv_t0 == 1] <- NA
              
              se_t <- tse0 # True SE
              
              eta_t <- se_t ^ 2 * log(surv_t) ^ 2 # True eta_rt
              
              # SE estimation with n_rt
              nrt0 <- nrt
              nrt <- max(c(2, nrt))
              nrt <- min(c(nrt, nr - 1))
              
              nrt_change <- 0
              if (nrt != nrt0) {
                nrt_change <- 1
              }
              prt_e0 <- Drt / (nr - nrt) #Equation (3)
              prt_e <- ((nr + nrt) * (1 - surv_t)) / ((nr - nrt) * (1 + surv_t))

              eta_part <- sum(1 / (nrt:(nr - 1)) * 1 / ((nrt - 1):(nr - 2)))
              prt_t <- eta_t / eta_part # true value for p_rt
              
              eta_e <- eta_part * prt_e
              se_e <- sqrt(eta_e) / abs(log(surv_t))

              # SE estimation without n_rt
              prt_e2 <- n_e / nr
              pr <- prt_e2

              nrt_imp <- round(nr * ((pr + 1) * surv_t + pr - 1) / 
                ((pr - 1) * surv_t + pr + 1))
              
              nrt0 <- nrt_imp
              nrt_imp <- max(c(2, nrt_imp))
              nrt_imp <- min(c(nrt_imp, nr - 1))
              
              nrt_change2 <- 0
              if (nrt_imp != nrt0) {
                nrt_change2 <- 1
              }

              prt2 <- Drt / (nr  - nrt)
              prt20 <- prt2
              prt2[prt2 > 1] <- 1
              prt2[prt2 < 0] <- 0.01

              eta_part_imp <- sum(1 / (nrt_imp:(nr - 1)) * 1 / 
                                    ((nrt_imp - 1):(nr - 2)))
              eta_e2 <- eta_part_imp * prt_e2
              se_e2 <- sqrt(eta_e2) / abs(log(surv_t))

              res <- rbind(res, t(c(surv_e, surv_t, eta_e, eta_t, 
                                    prt_e0, prt_e, prt_e2, prt_t, eta_part, 
                                    eta_part_imp, nrt, nrt_imp,
                                    se_e, se_e2, se_t, 
                                    nrt_change, nrt_change2)))
            }
          }
          
          resa <- rbind(resa, 
                        t(c(ke, kc, dropr, nr, time, colMeans(res, na.rm = TRUE), 
                            mean(is.na(res[, 1]))))
          )
          
        }
      }
    }
  }
}

resa2 <- as.data.frame(resa)
names(resa2) <- c("ke", "kc", "dropr", "nr", "time", "surv_e", "surv_t", 
                  "eta_e", "eta_t", "prt_e0", "prt_e", "prt_e2", "prt_t",
                  "eta_part", "eta_part_imp", "nrt", "nrt_imp", "se_e", 
                  "se_e2", "se_t", "nrt_change", "nrt_change2", "na_surv")

write.csv(resa2, "simulation_4.2_results.csv", row.names = FALSE)
